# Supplementary material for: A multi-omic integrative approach combining m6A-epitranscriptomic, transcriptomic, and splicing alternative events reveals potential candidates for colorectal cancer diagnosis
Source: Genes Dis. 2025 Jan 22;12(6):101537. doi: 10.1016/j.gendis.2025.101537 (PMC12343466; doi:10.1016/j.gendis.2025.101537)
Supplement: Multimedia component 4 [file mmc4.csv]

	chr	chromStart	chromEnd	name	strand	blockCount	blockSizes	blockStarts	RPM.IP.Control	RPM.input.Control	RPM.IP.Treated	RPM.input.Treated	geneID	diff.log2FC	pvalue	fdr	score
1	chr19	58346527	58346802	1	-	1	275	0	0.97	0.6	0.35	0.48	1	-2.47556732628606	8.05022178073948e-05	0.000234167358552266	4.0941921548092
2	chr8	18391332	18400084	2	+	2	13,87	0,8665	1.69	0.89	0.53	0.63	10	-2.54723154653139	8.8622958079064e-07	3.84045827080795e-06	6.0524537580736
3	chr8	18400509	18400909	3	+	1	400	0	1.86	0.42	0.57	0.46	10	-3.06085274066698	7.58881122432085e-08	4.03049546019539e-07	7.11982625034335
4	chr8	18400984	18401059	4	+	1	75	0	0.8	0.36	0.46	0.26	10	-1.79721570934301	0.00720731407121384	0.013628338528001	2.14222655239274
5	chr20	44652075	44652250	5	-	1	175	0	0.89	0.39	0.15	0.26	100	-2.60618630027808	0.000952127873574911	0.00220551936139712	3.02130472067166
6	chr20	44636240	44647353	6	-	2	48,27	0,11086	2.36	2.32	1.56	3.06	100	-2.12231911919161	5.3380010774818e-11	4.82587322211102e-10	10.2726213428856
7	chr20	44628670	44628720	7	-	1	50	0	0.59	0.05	0.13	0.3	100	-4.13269144349767	1.7616716251076e-06	7.19454269962869e-06	5.75407504069939
8	chr20	44627695	44627845	8	-	1	150	0	1.22	1.28	0.68	0.74	100	-1.43592952511437	0.00351237922233802	0.00714842158944519	2.45439860060258
9	chr20	44627020	44627570	9	-	1	550	0	5.61	5.81	3.37	3.58	100	-1.24682952105366	3.58408342273324e-08	2.01894117572082e-07	7.44562189030147
10	chr20	44622685	44623585	10	-	1	900	0	4.13	2.4	2.69	3.27	100	-2.23571510982323	2.84532638772766e-16	5.14211565068526e-15	15.5458679084398
11	chr20	44621410	44621535	11	-	1	125	0	0.76	0.34	0.11	0.28	100	-3.37504344089721	4.24935478836495e-05	0.000131202344771415	4.37167700715558
12	chr20	44618610	44618710	12	-	1	100	0	0.97	0.76	0.57	0.8	100	-2.21639108909205	4.27169563011663e-05	0.00013182517142414	4.36939969953521
13	chr18	28003091	28003116	13	-	1	25	0	0.84	0.6	0.55	0.61	1000	-2.03441680145423	0.000473664798956839	0.00117293804930231	3.32452888925737
14	chr18	28003016	28003066	14	-	1	50	0	0.97	0.6	0.59	0.54	1000	-1.94703578981719	0.000678669757591467	0.00162398391370122	3.16834150310524
15	chr18	27985752	27988664	15	-	2	9,141	0,2771	0.93	0.21	0.2	0.17	1000	-2.86353111116828	0.000481504110394712	0.00119059576832607	3.31740000113732
16	chr18	27985527	27985577	16	-	1	50	0	1.14	0.42	0.4	0.35	1000	-2.49916968738176	0.000114644191622786	0.000323322717121662	3.94064794363856
17	chr18	27965831	27982967	17	-	2	151,24	0,17112	1.05	0.57	0.51	0.39	1000	-1.89566449171592	0.00177152801680109	0.00385923891876652	2.7516519748883
18	chr18	27965606	27965681	18	-	1	75	0	0.97	0.18	0.37	0.48	1000	-3.50991115210112	1.2536852078084e-07	6.38884189730826e-07	6.90181149833316
19	chr18	27965256	27965306	19	-	1	50	0	1.18	0.49	0.31	0.39	1000	-2.91334645770704	8.21869373909978e-06	2.93445663306841e-05	5.08519720277398
20	chr18	27964731	27965106	20	-	1	375	0	2.07	0.78	0.73	0.78	1000	-2.8734675422784	1.68331155843292e-09	1.19549367691235e-08	8.77383549449026
21	chr18	27964631	27964681	21	-	1	50	0	1.35	0.44	0.44	0.52	1000	-3.14497533293673	9.92342968015566e-08	5.15841116979642e-07	7.00333820347668
22	chr18	27951961	27962681	22	-	2	398,27	0,10693	4.51	1.25	1.45	1.41	1000	-3.20349516207008	1.56553271399663e-19	3.98331892404547e-18	18.8053378527614
23	chr18	27951686	27951836	23	-	1	150	0	1.31	0.52	0.35	0.35	1000	-2.85594311013788	5.9450890759487e-06	2.18632306472253e-05	5.22584163391271
24	chr18	27935300	27950986	24	-	3	27,202,21	0,2742,15665	5.02	2.42	2.64	1.54	1000	-1.75606734260837	2.35374652900655e-09	1.62887110358264e-08	8.62824030741475
25	chr11	70075104	70075429	25	-	1	325	0	2.74	0.81	1.41	0.78	100009613	-2.32993358201444	5.88127556386405e-08	3.18741968909896e-07	7.23052847149715
26	chr3	101678573	101678773	26	+	1	200	0	0.51	0.16	0.4	0.46	100009676	-2.56413021294726	0.000396243659508497	0.000997271664832064	3.40203767408019
27	chr14	70596736	70597761	27	-	2	6,144	0,881	2.61	0.94	2.36	1.52	10001	-2.21933606498686	2.30155398993903e-09	1.59488847089682e-08	8.63797883295442
28	chr14	70596586	70596711	28	-	1	125	0	1.1	0.73	2.33	1.45	10001	-1.25843919226976	0.00472879290360428	0.00933280517906142	2.32524970539488
29	chr14	70584663	70591382	29	-	3	280,28,117	0,1092,6602	6.2	2.4	7.37	2.71	10001	-1.33261989121899	4.8562674829444e-08	2.67198795678233e-07	7.31369740035795
30	chr14	70584488	70584638	30	-	1	150	0	0.72	0.63	1.14	1.08	10001	-1.50175773535211	0.00452976003209193	0.00898021449953911	2.34392480449903
31	chr14	70584263	70584313	31	-	1	50	0	0.76	0.21	0.59	0.48	10001	-2.49081966366853	8.86059696095788e-05	0.000255552764049398	4.05253701760321
32	chr14	70581381	70583238	32	-	2	107,18	0,1839	4.39	2.79	4.01	2.86	10001	-1.55617715093214	1.67101164253133e-09	1.18757449270002e-08	8.77702052421223
33	chr15	71814285	71814510	33	+	1	225	0	2.61	1.04	0.84	1	10002	-3.04742230787489	1.11640397870146e-12	1.29011051959152e-11	11.9521786244183
34	chr15	71814535	71814585	34	+	1	50	0	1.01	0.39	0.26	0.37	10002	-3.12638488266357	6.42819960851548e-06	2.34653357962582e-05	5.19191064598292
35	chr15	71814760	71814785	35	+	1	25	0	1.64	2.06	0.57	1.3	10002	-1.91999686959126	1.33673255976828e-05	4.57309649933638e-05	4.87395547339243
36	chr15	71814810	71817557	36	+	2	119,6	0,2741	4.68	5.26	1.58	2.25	10002	-1.66679765383634	2.38691536735212e-09	1.6501120504471e-08	8.62216297946144
37	chr16	75696102	75700020	37	-	3	13,106,6	0,735,3912	1.35	0.6	0.64	0.72	100033411	-2.65542455029643	4.87106462409436e-07	2.21832134490771e-06	6.31237610863365
38	chr15	24979946	25001634	38	+	5	138,121,109,130,277	0,18419,19023,20298,21411	6.07	3.62	5.79	2.56	104472715	-0.998026146075261	2.07788742568429e-05	6.83189713645851e-05	4.68237798504086
39	chr15	25015267	25015442	39	+	1	175	0	0.89	0.44	0.57	0.41	104472715	-1.79470469787524	0.00371443177355677	0.00751493869600148	2.43010761433506
40	chr15	25015892	25016217	40	+	1	325	0	3.58	1.64	2.71	1.04	104472715	-1.14934555346514	0.000805521356525629	0.00189513668267497	3.09392294078383
41	chr15	25018042	25018317	41	+	1	275	0	1.14	0.31	0.66	0.65	104472715	-2.98144684822021	1.72517015425343e-07	8.56472008425607e-07	6.76316806383188
42	chr15	25020591	25020616	42	+	1	25	0	0.8	0.44	0.31	0.26	104472715	-1.86521895117902	0.00970649175377905	0.0177952205301338	2.01293771008
43	chr15	25020791	25020866	43	+	1	75	0	0.84	0.34	0.33	0.22	104472715	-1.95221511529066	0.00761523493950733	0.0143145936971919	2.11831669359417
44	chr15	25021366	25021516	44	+	1	150	0	0.76	0.1	0.2	0.17	104472715	-2.98271207042416	0.000381566037264385	0.000963708164440755	3.41843028827895
45	chr15	25021891	25022191	45	+	1	300	0	1.01	0.23	0.42	0.24	104472715	-2.26913069752559	0.00127380062428848	0.00286797698983861	2.89489854260299
46	chr15	25022641	25022666	46	+	1	25	0	0.63	0.13	0.26	0.15	104472715	-2.29009148456443	0.004062323845809	0.00814478860934227	2.39122545787812
47	chr15	25023516	25023916	47	+	1	400	0	2.36	0.91	1.54	0.5	104472715	-1.23763788953067	0.00726859852953225	0.0137310293902818	2.13854931810443
48	chr15	25024066	25024691	48	+	1	625	0	4.01	0.73	1.76	1.13	104472715	-3.25462145372042	1.13509122251705e-16	2.14495497978476e-15	15.9449692346437
49	chr15	25026616	25027291	49	+	1	675	0	3.04	1.12	2.07	0.98	104472715	-1.82654588260687	1.47337215283702e-06	6.11343684860021e-06	5.83168754269581
50	chr15	25028816	25029516	50	+	1	700	0	11.89	7.71	6.34	3.01	104472715	-1.00839200299854	1.36426623086033e-07	6.90435515608844e-07	6.86510087065374
51	chr15	25029641	25029916	51	+	1	275	0	3.33	0.42	1.34	0.48	104472715	-2.730745941126	5.80656949099084e-08	3.15007118935424e-07	7.23608037210995
52	chr15	25030091	25030241	52	+	1	150	0	1.22	0.21	0.35	0.22	104472715	-2.97766742239758	1.696575428253e-05	5.67966620971365e-05	4.77042682723852
53	chr15	25030516	25030891	53	+	1	375	0	3.21	1.33	1.19	1.32	104472715	-2.85779861837983	2.26518651793141e-14	3.26028778286054e-13	13.6448960318969
54	chr15	25030916	25031266	54	+	1	350	0	3.04	0.39	0.53	0.26	104472715	-3.41886653793104	1.053455675679e-08	6.52427123763617e-08	7.9773837326833
55	chr15	25031366	25031791	55	+	1	425	0	4.51	0.91	1.61	0.98	104472715	-2.97666611078286	1.70412774047662e-14	2.49604166282653e-13	13.768497853874
56	chr15	25034616	25034816	56	+	1	200	0	1.39	0.47	0.26	0.35	104472715	-3.22087791154501	1.95308156908688e-06	7.90563073725171e-06	5.70927961832783
57	chr15	25052138	25053877	57	+	3	2,98,50	0,1127,1689	1.48	1.28	0.79	1.06	104472715	-1.71403402815287	0.000138160458893671	0.000383279872542124	3.85961623294886
58	chr15	25059707	25061394	58	+	2	11,89	0,1598	1.35	1.77	0.51	1.19	104472715	-1.78707841887028	0.000159373284110343	0.000436241114981315	3.79758447802069
59	chr15	25061980	25064831	59	+	2	108,117	0,2734	1.31	1.07	0.48	0.89	104472715	-2.23516207778826	1.32253478140096e-05	4.52861167873831e-05	4.87859289761272
60	chr15	25065201	25065251	60	+	1	50	0	1.18	1.07	0.46	0.46	104472715	-1.54500417184832	0.00641367098359681	0.0122669293010069	2.19289332281004
61	chr15	25065276	25065301	61	+	1	25	0	1.1	1.02	0.37	0.54	104472715	-1.99672555815566	0.000589629355446879	0.001429894086203	3.22942090270798
62	chr15	25172975	25177179	62	+	4	124,58,45,23	0,1837,2263,4181	2.07	2.06	0.88	1.84	104472715	-1.92245458832813	4.59173726696143e-07	2.10237169581016e-06	6.33802296964606
63	chr15	25191718	25193138	63	+	2	44,6	0,1414	1.56	1.02	0.4	0.95	104472715	-2.7902778352707	8.69515854839893e-08	4.56621770130967e-07	7.06072249461964
64	chr15	25193588	25195268	64	+	2	103,22	0,1658	1.27	2.08	0.37	0.89	104472715	-1.35259448432489	0.00886528031662734	0.0164067031194432	2.05230752762767
65	chr15	25204295	25204728	65	+	2	5,45	0,388	2.61	1.38	0.59	0.89	104472715	-2.35112382940114	1.53616591996033e-07	7.69964511737573e-07	6.81356187399748
66	chr15	25206593	25207909	66	+	2	36,14	0,1302	1.77	1.56	0.73	0.91	104472715	-1.41106125237216	0.00147183547909499	0.00326736081401717	2.83214073246754
67	chr15	25231169	25232645	67	+	3	41,132,2	0,1030,1474	1.1	0.99	0.26	0.85	104472715	-2.62571726119366	9.72664868268787e-06	3.42394403216173e-05	5.01203677014543
68	chr15	25233357	25234058	68	+	2	324,1	0,700	1.31	1.02	0.55	0.8	104472715	-1.80331597219582	0.000404350862691747	0.00101560736936888	3.39324162597524
69	chr15	25241689	25243430	69	+	3	1,45,4	0,382,1737	2.24	2.16	0.97	1.43	104472715	-1.47741959425774	9.44701185864266e-05	0.000270979559393129	4.02470553948238
70	chr15	25243530	25244137	70	+	3	27,45,3	0,409,604	2.45	1.67	0.24	0.93	104472715	-3.42629848262011	3.06793054093476e-10	2.4553781260868e-09	9.51315447719706
71	chr15	25244162	25244212	71	+	1	50	0	0.51	0.42	0.11	0.28	104472715	-2.3222899012458	0.00579529607772554	0.011199264161873	2.2369243713246
72	chr15	25247268	25247700	72	+	2	21,29	0,403	0.59	0.7	0.24	0.59	104472715	-1.86245461224699	0.00701598247606616	0.0133020895858735	2.15391150438507
73	chr15	25252234	25259858	73	+	2	99,1	0,7623	1.01	0.7	0.53	0.59	104472715	-1.93047761467267	0.000681623603947228	0.00163007065838538	3.16645537879514
74	chr15	25259883	25260133	74	+	1	250	0	1.31	0.44	0.35	0.2	104472715	-2.00130496031674	0.00462345353659802	0.00914639432723225	2.3350335024562
75	chr15	25260658	25260833	75	+	1	175	0	1.43	0.16	0.33	0.24	104472715	-3.39832131123506	1.89925407202217e-06	7.7076774332065e-06	5.72141693379041
76	chr15	25265776	25265801	76	+	1	25	0	1.05	0.52	0.29	0.59	104472715	-3.39095383986812	1.03777092296279e-07	5.37091284960871e-07	6.98389850185628
77	chr15	25265901	25265926	77	+	1	25	0	1.01	0.42	0.2	0.17	104472715	-2.4104464331372	0.00234721503348378	0.00497271744061295	2.62944712191501
78	chr15	25266076	25266101	78	+	1	25	0	0.67	0.1	0.11	0.11	104472715	-3.0492138795404	0.000957881511836586	0.00221751603424098	3.01868820901967
79	chr15	25269985	25271464	79	+	2	153,47	0,1432	2.7	0.36	0.64	0.41	104472715	-3.42933304345362	1.2601201236015e-09	9.152612264265e-09	8.89958805287399
80	chr15	25279979	25338244	80	+	2	16,234	0,58031	2.02	1.04	3.02	1.34	104472715	-1.18281814051601	0.00172171548729049	0.00376178715018573	2.76403861392099
81	chr15	25375446	25376387	81	+	2	30,145	0,796	1.81	0.52	3.21	1.43	104472715	-1.94408885341123	4.53667018423298e-06	1.70763465251296e-05	5.34326279278031
82	chr15	25377937	25378262	82	+	1	325	0	2.19	0.57	0.86	0.35	104472715	-2.14273220310208	7.78971462494162e-05	0.000227226124047895	4.10847845235097
83	chr15	25378937	25378962	83	+	1	25	0	0.51	0.08	0.09	0.07	104472715	-2.5763850788894	0.00728318957514745	0.0137553239046984	2.13767838558755
84	chr15	25419739	25419964	84	+	1	225	0	1.64	0.31	0.64	0.46	104472715	-3.18163116687613	1.93932076475587e-08	1.14853651814244e-07	7.71235035242612
85	chr15	25420089	25420336	85	+	1	247	0	3.21	0.49	1.17	0.33	104472715	-2.43298521709038	3.13620083129432e-06	1.21866718587328e-05	5.5035961344027
86	chr15	25074113	25074213	86	+	1	100	0	3.46	1.2	1.45	0.63	100033422	-1.88141140574363	5.73450279512723e-06	2.11576953656785e-05	5.24150423124022
87	chr15	25078811	25079073	87	+	2	184,16	0,246	1.18	0.83	0.9	0.87	104472715,3653,100033425	-1.86254399076898	0.000134187208124144	0.000373222846499259	3.8722888828696
88	chr15	25079548	25079573	88	+	1	25	0	0.93	0.39	0.33	0.48	3653	-3.03315340880508	3.57368729882645e-06	1.37335257785026e-05	5.44688345136465
89	chr15	25079673	25079698	89	+	1	25	0	0.63	0.16	0.18	0.24	3653	-3.14758312271795	0.000157717274522096	0.000432188497710818	3.80212073648242
90	chr15	25083412	25083487	90	+	1	75	0	0.89	0.42	0.57	0.67	104472715,3653	-2.4923987249761	2.5747785173868e-05	8.31145213937375e-05	4.5892601230553
91	chr15	25096681	25096806	91	+	1	125	0	0.97	0.16	0.11	0.28	104472715,3653	-4.53259690018628	5.84267113795795e-08	3.16840874360948e-07	7.23338855780912
92	chr15	25099256	25099406	92	+	1	150	0	1.31	1.02	0.81	0.63	104472715,3653	-1.44037043551488	0.0036986449978279	0.0074873241125153	2.43195735099961
93	chr15	25099456	25099531	93	+	1	75	0	0.89	0.65	0.59	0.63	100033438,104472715,3653	-1.94077474433006	0.000609810228614484	0.00147395054842927	3.21480529529768
94	chr15	25103356	25103506	94	+	1	150	0	1.05	0.39	0.31	0.33	104472715,3653	-2.73536804332537	6.66586921354089e-05	0.000197345852800165	4.17614321158679
95	chr15	25105706	25105881	95	+	1	175	0	1.18	0.16	0.53	0.37	104472715	-3.04153355562688	2.44507457351141e-06	9.70772115252641e-06	5.61170789058101
96	chr15	25109651	25110551	96	+	1	900	0	9.45	7.37	4.36	2.49	104472715,3653	-1.03555417807801	1.12874649151236e-06	4.79142834672238e-06	5.94740358659577
97	chr15	25112201	25112326	97	+	1	125	0	0.76	0.23	0.24	0.17	104472715,3653	-2.24253827789905	0.00524313084534493	0.010236171303752	2.28040930408253
98	chr15	25112501	25113126	98	+	1	625	0	9.87	3.7	4.25	1.37	104472715,3653	-1.29598494493707	5.94778198751921e-07	2.66352934455281e-06	6.22564495866935
99	chr15	25113851	25113876	99	+	1	25	0	0.59	0.21	0.33	0.3	104472715,3653	-2.27666836113039	0.00233919870638214	0.00495770133802033	2.63093288489462
100	chr15	25119185	25119260	100	+	1	75	0	0.76	0.42	0.37	0.35	104472715,3653	-2.02040898878922	0.00303772642238786	0.00627573081893996	2.51745134126893
101	chr15	25119335	25119360	101	+	1	25	0	0.55	0.1	0.2	0.17	104472715,3653	-2.52405596553129	0.00349340958965609	0.00711394801736658	2.45675049191774
102	chr15	25121510	25121685	102	+	1	175	0	0.76	0.18	0.51	0.28	104472715,3653	-2.06230126383667	0.00287149859131385	0.00596859388654386	2.54189139243689
103	chr15	25122360	25122610	103	+	1	250	0	3.16	0.68	0.73	0.63	104472715,3653	-3.62581117471287	2.94998891725971e-14	4.18443242292748e-13	13.530179615609
104	chr15	25124985	25125160	104	+	1	175	0	0.93	0.05	0.37	0.15	104472715	-2.59055733734101	0.00051669549434815	0.00126885205975446	3.28676532554214
105	chr15	25125235	25125785	105	+	1	550	0	4.98	0.7	2	0.87	104472715	-3.1718371885473	1.40091490442905e-15	2.32521482568949e-14	14.8535882441998
106	chr15	25128335	25128810	106	+	1	475	0	9.87	1.88	3.52	1.3	104472715	-2.35385408407649	8.12664170154289e-16	1.38851685889404e-14	15.0900888875922
107	chr15	25130335	25130585	107	+	1	250	0	3.71	1.17	1.76	0.69	104472715	-2.18926743411724	2.64500413882432e-08	1.52784920144437e-07	7.57757364405709
108	chr15	25131410	25131610	108	+	1	200	0	1.14	0.21	0.11	0.02	104472715	-2.74118825060682	0.00204811866702394	0.00440155951678278	2.68864488415097
109	chr15	25132710	25132760	109	+	1	50	0	0.93	0.52	0.18	0.26	104472715	-2.59061693185012	0.000783641368594115	0.00184852131709586	3.10588264557429
110	chr15	25133960	25134085	110	+	1	125	0	0.89	0.39	0.15	0.2	104472715	-2.79658618206677	0.000680800091411871	0.00162842162217114	3.16698039461021
111	chr15	25135110	25135360	111	+	1	250	0	1.69	0.57	0.51	0.37	104472715	-2.41880217945236	3.91965397247647e-05	0.000121874741086338	4.40675227085636
112	chr15	25136385	25136785	112	+	1	400	0	3.96	1.22	1.34	1.43	104472715,145624	-3.21344470250483	6.87841840224606e-19	1.65094024961226e-17	18.1625114103314
113	chr15	25136810	25137035	113	+	1	225	0	1.14	0.1	0.4	0.28	104472715,145624	-3.22004796884198	4.13061719632826e-06	1.5678592855292e-05	5.38398505126539
114	chr15	25137535	25137885	114	+	1	350	0	1.69	0.6	0.51	0.39	104472715,145624	-2.43687185168495	2.67417520950716e-05	8.60381557068552e-05	4.57281014156569
115	chr15	25138010	25138060	115	+	1	50	0	0.59	0.1	0.22	0.13	104472715,145624	-2.24970692223293	0.00824372841736795	0.0153721910063811	2.08387632412006
116	chr15	25194920	25194995	116	+	1	75	0	1.22	0.63	0.44	0.61	100033451	-2.77267121613763	1.20815636822871e-06	5.10012571549423e-06	5.91787685258244
117	chr1	148011911	148014857	117	-	2	188,12	0,2934	3.42	1.35	1.52	0.61	100034743	-1.47988276865443	0.000323828071618687	0.000830497898216157	3.48968550635268
118	chr1	148010761	148010786	118	-	1	25	0	1.22	0.44	0.31	0.43	100034743	-3.20650449767977	7.40173669131717e-07	3.2555196252935e-06	6.13066636851704
119	chr1	148005495	148009378	119	-	2	14,36	0,3847	1.69	0.7	0.7	1.11	100034743	-3.34209470830765	2.1916538731199e-12	2.43280996481492e-11	11.6592280326984
120	chr1	148005395	148005445	120	-	1	50	0	0.97	0.44	0.44	0.59	100034743	-2.85546798373403	2.29784657510256e-06	9.17305395286222e-06	5.6386789720841
121	chr1	147993861	147993936	121	-	1	75	0	0.84	0.13	0.2	0.15	100034743	-2.91171135734531	0.000491471215076158	0.00121277414982881	3.308501913233
122	chr10	101090495	101090520	122	-	1	25	0	0.97	0.65	0.31	0.63	100038246	-2.88054290218995	3.64539500032546e-06	1.39820543030171e-05	5.43825540639475
123	chr9	21802885	21803370	123	+	2	65,410	0,75	4.05	2.14	1.74	2.08	4507	-2.09926393372149	9.92000272506857e-12	1.00196391160755e-10	11.0034882085432
124	chr9	21808995	21813785	124	+	2	5,20	0,4770	0.8	0.23	0.31	0.39	4507	-3.10950228647127	9.90440260606491e-06	3.48242334420475e-05	5.0041717142409
125	chr9	21815606	21816762	125	+	2	1,49	0,1107	1.43	0.86	1.58	1.13	4507	-1.6108731792875	0.000216297606097113	0.000575817457688675	3.66494828714698
126	chr9	21863666	21863791	126	+	1	125	0	0.72	0.29	0.51	0.41	4507	-2.10146311077877	0.00147984596008943	0.00328303042245689	2.82978348877047
127	chr9	21931767	21932342	127	+	1	575	0	6.16	1.77	2.44	1.52	4507	-2.50675439357529	2.24540796013403e-16	4.1096872022097e-15	15.6487047420821
128	chr9	21933142	21933267	128	+	1	125	0	0.76	0.18	0.22	0.17	4507	-2.52638072992204	0.00212158779222757	0.00454299470853356	2.67333899223057
129	chr9	21935542	21935917	129	+	1	375	0	6.28	4.32	2.51	1.56	4507	-1.28754020770346	2.09962725958335e-06	8.44341145632716e-06	5.67785779739667
130	chr9	22012554	22012579	130	+	1	25	0	0.67	0.6	0.64	0.87	100048912	-1.94973931603507	0.000731684717631074	0.00173694537031521	3.13567601578498
131	chr9	22012729	22013154	131	+	1	425	0	2.57	1.15	1.03	1.02	100048912	-2.52427653561257	8.12925169783818e-10	6.09229559244515e-09	9.08994942961585
132	chr9	22029530	22029755	132	+	1	225	0	3.42	0.83	0.97	0.67	100048912,4507	-2.97000586225579	3.01944334450069e-11	2.8382218074041e-10	10.5200731148888
133	chr9	22030430	22030755	133	+	1	325	0	1.6	0.55	0.68	0.37	100048912	-2.05178446498098	0.000313012489575528	0.000805158092996313	3.50443833323465
134	chr9	22036962	22037362	134	+	1	400	0	2.24	0.78	0.97	0.43	100048912	-1.71954662488565	0.000659115484337557	0.00158162459841823	3.18103848553269
135	chr9	22037387	22037687	135	+	1	300	0	2.61	0.91	0.77	0.52	100048912	-2.32831202693025	1.66868914622056e-06	6.84687690880987e-06	5.77762455885989
136	chr9	22038162	22038212	136	+	1	50	0	0.84	0.26	0.2	0.15	100048912	-2.52290624012015	0.00207670793826821	0.00445665056006746	2.68262457699274
137	chr9	22046887	22058361	137	+	4	13,123,136,3	0,2218,9364,11471	2.45	1.2	1.72	1.13	100048912	-1.86118436862908	1.17480137801942e-06	4.97120172767783e-06	5.93003555272987
138	chr9	22058761	22058836	138	+	1	75	0	1.18	0.49	0.44	0.59	100048912	-2.97821211535512	3.85617402445448e-07	1.79219080855424e-06	6.41384337514397
139	chr9	22058911	22058936	139	+	1	25	0	0.97	0.36	0.35	0.41	100048912	-2.87960771996952	1.19438919800316e-05	4.1311948669112e-05	4.92285413300309
140	chr9	22062009	22063951	140	+	2	17,8	0,1934	0.76	0.1	0.15	0.2	100048912	-3.47389974137708	5.73614688537925e-05	0.000172081908457168	4.24137973622922
141	chr9	22063976	22065669	141	+	2	42,8	0,1685	0.84	0.18	0.15	0.22	100048912	-3.48937182705005	3.13606855779681e-05	9.9474182715768e-05	4.50361445174417
142	chr9	22077846	22087148	142	+	2	45,5	0,9297	0.97	0.36	0.59	0.3	100048912	-1.67391364149914	0.00930034392520622	0.0171261303776973	2.03150099100978
143	chr9	22092455	22096382	143	+	2	14,11	0,3916	1.94	0.65	0.51	0.3	100048912	-2.21239502097162	0.000200658035111438	0.000538029196672647	3.69754344477794
144	chr9	22112393	22113688	144	+	2	2,23	0,1272	0.89	0.21	0.18	0.24	100048912	-3.38632197602186	2.84579272129772e-05	9.10226427518619e-05	4.54579673576084
145	chr9	22117676	22117801	145	+	1	125	0	2.07	1.72	0.77	0.89	100048912	-1.93531711979095	6.43163992522692e-06	2.34758208444066e-05	5.19167827751588
146	chr9	22119426	22119726	146	+	1	300	0	6.16	2.66	2.36	0.87	100048912	-1.1578422894279	0.000379696120134659	0.000959325391004461	3.42056384060768
147	chr9	22119751	22119976	147	+	1	225	0	2.19	0.29	0.64	0.24	100048912	-2.58514429333841	5.1413819776666e-05	0.000155847787692657	4.28892012913622
148	chr9	22120376	22120401	148	+	1	25	0	0.59	0.1	0.09	0.09	100048912	-2.88340863489339	0.00218763251835981	0.00466986745118374	2.66002562962028
149	chr9	22127624	22127674	149	+	1	50	0	3.92	1.93	0.73	1.32	100048912	-3.35349860819841	2.5553517541602e-18	5.78257300349037e-17	17.5925493090808
150	chr9	22127999	22128099	150	+	1	100	0	1.6	0.21	0.81	0.39	100048912	-2.74149599486095	4.08078006550709e-06	1.55073597702543e-05	5.3892568109877
151	chr19	51646008	51646579	151	-	2	52,323	0,248	33.23	33.52	51.55	41.35	100049587	-0.653814889518202	1.25620739067619e-16	2.36137029838596e-15	15.9009386558289
152	chr19	51642144	51642219	152	-	1	75	0	1.1	0.21	0.77	1.17	100049587	-3.89207501349063	1.34536581805339e-12	1.53792771949233e-11	11.8711596107095
153	chr19	51642094	51642119	153	-	1	25	0	1.1	0.21	0.92	1.24	100049587	-3.77388905377563	1.05448189668787e-12	1.22320491922555e-11	11.9769608718145
154	chr19	51640794	51640894	154	-	1	100	0	0.89	0.55	0.48	0.54	100049587	-2.22260117873194	0.000210221612506548	0.000560971906208962	3.67732263697653
155	chr19	51639844	51640119	155	-	1	275	0	2.19	0.47	1.12	0.74	100049587	-3.08491570612439	7.66945474281794e-11	6.76627036320458e-10	10.1152355109666
156	chr19	51639694	51639794	156	-	1	100	0	0.51	0.08	0.33	0.22	100049587	-2.07800912551707	0.00953224898690914	0.0175085495901672	2.02080462219755
157	chr19	51630608	51639519	157	-	2	58,42	0,8869	1.43	0.57	1.1	0.72	8778,100049587	-2.07179281371982	2.98549077563932e-05	9.51065798461588e-05	4.52498426633286
158	chr19	51629580	51630151	158	-	2	56,319	0,252	33.32	33.44	50.96	41.22	8778	-0.66264342941029	5.19861063197589e-17	1.02131274850364e-15	16.284112709344
159	chr19	51628078	51629555	159	-	3	13,39,198	0,959,1279	10.97	14.56	14	18.6	8778	-0.871204671040255	4.12676998912099e-11	3.79586794899986e-10	10.3843897364144
160	chr19	51627741	51627903	160	-	2	5,70	0,92	0.59	0.68	0.42	0.93	8778	-1.78010515030071	0.00392960251264637	0.00790499281849269	2.4056513771805
161	chr19	51612084	51627466	161	-	4	338,82,100,5	0,13947,15064,15377	9.24	5.18	9.09	9.04	8778	-2.1137961684014	2.9151252241758e-34	2.00674617988691e-32	33.5353427846441
162	chr12	630982	632235	162	+	2	3,22	0,1231	1.39	1.48	0.99	1.39	100049716	-1.75286996166158	3.2814150980084e-05	0.000103653333294446	4.48393882801942
163	chr12	643831	644252	163	+	2	6,294	0,127	1.98	1.61	1.91	2.12	100049716	-1.92688596348816	3.74746343402255e-08	2.10386323270288e-07	7.42626259609935
164	chr12	644327	644727	164	+	1	400	0	2.53	1.17	1.74	1.6	100049716	-2.37575321585935	9.16122551151156e-11	7.98891492143397e-10	10.0380464261917
165	chr12	645177	645327	165	+	1	150	0	1.98	1.09	0.88	1	100049716	-2.41629768254255	2.91342158600572e-08	1.66867087346806e-07	7.53559666634105
166	chr20	45853449	45853774	166	-	1	325	0	2.07	0.57	0.92	0.63	10005	-2.62356399162451	1.10998890173106e-07	5.71290985473282e-07	6.95468136350258
167	chr20	45843836	45844161	167	-	1	325	0	2.28	1.48	1.12	1.34	10005	-2.13770079734789	3.19787362669266e-08	1.81868776818167e-07	7.49513870266435
168	chr20	45842486	45842511	168	-	1	25	0	0.55	0.16	0.33	0.41	10005	-2.80912851902297	0.000139640030567397	0.000386999044403472	3.85499006479018
169	chr20	45842336	45842361	169	-	1	25	0	0.63	0.21	0.35	0.46	10005	-2.88410716905181	4.09764252144929e-05	0.000126941043843332	4.38746593215587
170	chr20	45842261	45842286	170	-	1	25	0	0.38	0.18	0.11	0.22	10005	-2.64153782171329	0.00416664171191757	0.0083335657057056	2.38021384276975
171	chr20	45841870	45842211	171	-	2	86,189	0,152	0.76	0.63	0.42	0.65	10005	-1.9167946154202	0.0018201305475505	0.00395481032454678	2.73989746143937
172	chr10	26839781	26861087	172	-	2	2,341	0,20965	12.91	5.13	19.11	8.2	10006	-1.25634137551054	2.72207804624597e-15	4.38040055012428e-14	14.5650994270504
173	chr10	26777058	26839756	173	-	3	183,168,24	0,46079,62674	7.13	1.93	10.98	5.25	10006	-2.21102468247035	9.03255692375226e-22	2.81414601398767e-20	21.0441892927997
174	chr10	26763951	26776633	174	-	6	9,101,141,101,15,8	0,1266,4900,6293,7123,12674	6.49	4.14	9.8	6.96	10006	-1.63190133158668	4.5701242434539e-17	9.02560230820876e-16	16.3400719930345
175	chr10	26759185	26763926	175	-	2	53,47	0,4694	1.73	1.3	1.58	1.86	10006	-2.02772312989349	1.00646942104293e-07	5.22422169154864e-07	6.99719941548378
176	chr10	26759135	26759160	176	-	1	25	0	0.89	0.65	0.75	0.98	10006	-2.23016336988713	2.47837044547813e-05	8.02456160454812e-05	4.60583377850768
177	chr10	26748642	26755715	177	-	3	103,186,61	0,2955,7012	2.15	1.77	4.34	3.01	10006	-1.19412028642059	0.000124133114143919	0.000347597949910727	3.90611234926995
178	chr5	141991898	142001123	178	-	2	22,453	0,8772	4.93	1.46	1.85	1.32	10007	-2.7509016004397	2.97581394856794e-16	5.36573450433041e-15	15.5263942248856
179	chr11	74462846	74467549	179	-	3	9,64,152	0,1415,4551	2.24	2.37	1.19	2.15	10008	-1.55731044782221	8.04976616044255e-06	2.88006306420751e-05	5.09421673537182
180	chr11	74456515	74462141	180	-	2	1088,187	0,5439	8.69	7.81	12.74	11.06	10008	-1.40085908141791	5.08967349266648e-19	1.23712829408021e-17	18.2933100771684
181	chr11	74455165	74455190	181	-	1	25	0	0.55	0.13	0.35	0.24	10008	-2.10589541921454	0.00577966549479477	0.0111724016690065	2.23809729617613
182	chrX	120254010	120255060	182	+	1	1050	0	4.09	2.19	7.04	4.08	10009	-1.50023807844394	2.86786707796895e-09	1.95551876133459e-08	8.54244098154063
183	chrX	120255135	120255460	183	+	1	325	0	0.76	0.34	1.43	0.87	10009	-1.58994651652969	0.0041609315705719	0.0083230754800312	2.38080942642464
184	chrX	120256010	120256035	184	+	1	25	0	1.48	0.65	0.37	0.65	10009	-3.33588470346811	4.85476089994848e-09	3.18535881946549e-08	8.31383215450779
185	chrX	120256060	120256085	185	+	1	25	0	1.48	0.65	0.37	0.67	10009	-3.3582342094914	3.45158284765443e-09	2.32099067220496e-08	8.46198169786677
186	chrX	120256110	120256135	186	+	1	25	0	1.6	0.81	0.51	0.78	10009	-2.98853261160083	6.58417571043764e-09	4.22208964979827e-08	8.18149858772057
187	chr4	118279677	118279752	187	+	1	75	0	0.51	0.29	0.92	0.85	100093630,677809	-1.77168765919365	0.00458642328786029	0.00908183268546103	2.33852586606952
188	chr4	118282402	118282427	188	+	1	25	0	0.67	0.16	0.09	0.02	100093630	-2.42831773372028	0.00846151091735454	0.0157361213328345	2.07255208087575
189	chr4	118284702	118285077	189	+	1	375	0	2.74	0.76	1.23	0.5	100093630	-1.95795915875291	3.63118558513944e-05	0.0001137059863773	4.43995155429771
190	chr7	73191407	73191482	190	+	1	75	0	1.64	0.89	1.63	1.54	100093631	-2.20442708068676	7.95917101529537e-08	4.20999382161269e-07	7.09913216369841
191	chrX	13313027	13313052	191	+	1	25	0	0.89	0.7	0.37	0.52	100093698	-2.15203550876114	0.000472995450581225	0.00117142090816321	3.3251430364228
192	chrX	13314612	13316578	192	+	4	1,70,87,17	0,385,912,1949	2.7	0.73	0.68	0.56	100093698	-3.01669443474393	1.30364333620332e-09	9.44648878442779e-09	8.88484121098601
193	chrX	13319009	13319434	193	+	1	425	0	3.96	1.15	0.81	0.85	100093698	-3.23743492859674	1.64724078108149e-14	2.41648714143818e-13	13.7832429143384
194	chr16	68684763	68685268	194	+	2	61,64	0,441	1.01	0.63	0.48	0.56	1001	-2.03150414551363	0.000528194635641064	0.00129430671411772	3.27720601381314
195	chr16	68695307	68695898	195	+	2	78,122	0,469	1.05	0.94	0.4	0.8	1001	-2.21459699603085	7.42863796043738e-05	0.000217741571785173	4.12909080676311
196	chr16	68699281	68699331	196	+	1	50	0	0.55	0.31	0.09	0.35	1001	-3.37851421006576	5.92872977957686e-05	0.000177372660528188	4.22703834353479
197	chr16	68699356	68699381	197	+	1	25	0	0.42	0.26	0.09	0.3	1001	-3.02082832967879	0.000585372452180548	0.00142058768252447	3.23256771946199
198	chr16	68722513	68727174	198	+	2	103,22	0,4639	0.97	0.78	0.37	0.46	1001	-1.83600535262869	0.00284431360948971	0.00591696828034122	2.54602252068417
199	chr2	161136932	161162683	199	+	7	131,188,97,156,382,95,151	0,23366,23793,24016,24352,24880,25600	58.83	27.82	79.37	31.31	10010	-1.19980653534803	2.70970967507944e-59	4.31746378491552e-57	58.5670772380058
200	chr2	161162883	161179495	200	+	3	7,405,13	0,230,16599	5.99	2.14	2.22	1.45	10010	-2.37418737038859	4.38578585518479e-15	6.89130608198915e-14	14.3579525774424
201	chr2	161204963	161219728	201	+	3	16,54,5	0,11425,14760	2.78	0.76	1.52	1	10010	-2.68390976571877	9.6586871424313e-11	8.38908919185953e-10	10.0150819010737
202	chr2	161223956	161232750	202	+	4	35,116,581,18	0,674,7014,8776	16.83	10.37	28.42	12.49	10010	-0.905283143086452	4.77834691136281e-13	5.8158270862105e-12	12.3207223233552
203	chr2	161232800	161235544	203	+	2	97,203	0,2541	3.5	3.02	5.3	3.14	10010	-0.844623567166527	0.00101103273899764	0.00232724020002179	2.99523478097101
204	chr19	24163269	24163294	204	-	1	25	0	0.8	0.52	0.29	0.3	100101266	-2.0781040351153	0.00320921118661555	0.00659316165554918	2.49360170261035
205	chr19	24162719	24162994	205	-	1	275	0	2.36	0.7	0.66	0.59	100101266	-2.99085703197421	2.63424856747177e-09	1.80731263142286e-08	8.57934324745014
206	chr7	75440681	75442571	206	-	4	20,162,216,427	0,272,750,1463	19.27	13.88	19.08	11.56	100101267	-0.654367203300403	7.23558493425583e-08	3.85806384546957e-07	7.14052635418543
207	chr7	75425629	75437668	207	-	3	79,92,154	0,732,11885	6.71	4.12	11.75	5.36	100101267	-0.956116394525469	1.13151120949175e-06	4.80217791053166e-06	5.94634113928212
208	chr7	75422709	75425604	208	-	5	494,177,284,122,73	0,1339,1816,2364,2822	10.29	6.51	15.58	9.71	100101267	-1.09002062869575	3.11948743475614e-12	3.39097194166287e-11	11.5059167593611
209	chr7	75417860	75418035	209	-	1	175	0	2.24	1.54	1.1	1.8	100101267	-2.55778739465623	9.92064614293352e-12	1.00197992701624e-10	11.0034600408325
210	chr7	75417585	75417835	210	-	1	250	0	2.4	1.2	1.54	1.91	100101267	-2.77521416605039	3.31528202396028e-14	4.67466980527778e-13	13.4794795211838
211	chr7	75417535	75417560	211	-	1	25	0	1.01	0.44	0.73	0.78	100101267	-2.54230998957955	3.89789045113068e-06	1.4864982767322e-05	5.4091703707438
212	chr7	75417435	75417510	212	-	1	75	0	1.01	0.42	0.57	0.56	100101267	-2.51461286251344	1.77430998804357e-05	5.91613202393017e-05	4.7509705026915
213	chr7	75417060	75417285	213	-	1	225	0	0.93	0.29	0.73	0.61	100101267	-2.55509558011327	1.42720484020828e-05	4.85288627506322e-05	4.84551369010347
214	chr7	75416985	75417035	214	-	1	50	0	0.3	0.13	0.4	0.56	100101267	-2.21186472998395	0.00420439442055484	0.00840061810128554	2.37629654891507
215	chr7	74907088	74911951	215	-	4	7,86,59,23	0,2433,3748,4840	5.52	2.63	1.54	2.12	100101268	-2.70947918536993	5.12396577894271e-20	1.36525676643554e-18	19.2903937794086
216	chr18	35289479	35289629	216	-	1	150	0	2.45	2.27	1.78	1.69	100101467	-1.51053403227347	6.45269788891475e-06	2.35439507439118e-05	5.19025866779984
217	chr18	35282187	35282212	217	-	1	25	0	0.97	0.42	0.4	0.43	100101467	-2.66089931991632	2.80770367055085e-05	8.99139699417242e-05	4.55164873024439
218	chr18	35262393	35262768	218	-	1	375	0	1.1	0.57	0.73	0.61	100101467	-2.06549942456395	0.000150917255570228	0.000415250518598587	3.82126110104289
219	chr18	35261793	35261843	219	-	1	50	0	0.72	0.29	0.44	0.33	100101467	-1.93990982595984	0.00517384017465607	0.0101150376645496	2.28618699122385
220	chr18	35261468	35261743	220	-	1	275	0	1.39	0.31	0.97	0.89	100101467	-3.14455760247262	1.71849718951701e-09	1.21859807397879e-08	8.76485117378469
221	chr18	35261193	35261268	221	-	1	75	0	0.8	0.13	0.15	0.28	100101467	-3.93058536536876	1.98282547280816e-06	8.0134704518162e-06	5.70271551047046
222	chr18	35254132	35260818	222	-	2	249,176	0,6510	2.19	0.96	2.38	1.6	100101467	-1.99092223044477	1.19421964253871e-07	6.11066581397077e-07	6.92291578981475
223	chr18	35253107	35253282	223	-	1	175	0	1.52	1.12	0.99	0.72	100101467	-1.35286666251364	0.00347387822482769	0.00707940658887804	2.45918540961152
224	chr18	35252482	35252832	224	-	1	350	0	1.22	0.39	0.92	0.61	100101467	-2.28529934239954	2.69772917660503e-05	8.67136226888746e-05	4.56900165103534
225	chr18	35251232	35251557	225	-	1	325	0	1.69	0.44	0.97	0.52	100101467	-2.27434241878428	1.81861918821272e-05	6.04913564261618e-05	4.74025823099264
226	chr20	31514684	31514734	226	+	1	50	0	1.05	2.47	1.85	5.36	81502	-1.03092266388469	0.00557807332434095	0.0108222949147226	2.25351578118733
227	chr20	31538450	31538650	227	+	1	200	0	2.11	0.94	0.84	1.11	81502	-3.03007843828673	4.58147636836735e-12	4.86129081384758e-11	11.3389945492199
228	chr20	31539725	31539800	228	+	1	75	0	0.46	0.23	0.7	0.8	81502	-2.16211532595915	0.00103473514488301	0.00237653168438376	2.98517079980678
229	chr20	31539850	31539875	229	+	1	25	0	0.55	0.1	0.59	0.72	81502	-2.94395128639105	1.02795933403093e-05	3.60238996395051e-05	4.98802406564745
230	chr20	31539950	31540450	230	+	1	500	0	1.48	0.96	1.17	1.26	81502	-2.03953438895544	2.76485023253185e-06	1.08601368525434e-05	5.55832838875227
231	chr20	31547406	31547431	231	+	1	25	0	0.46	0.36	0.4	0.78	100101490,81502	-2.35974713061131	0.000648392569656092	0.00155840902620672	3.18816197065241
232	chr20	31547481	31547556	232	+	1	75	0	0.51	0.44	0.55	0.85	100101490,81502	-2.09496813997385	0.00100623481103554	0.00231740931087973	2.99730066218506
233	chr20	31550379	31554770	233	+	2	92,183	0,4208	2.19	2.76	2.38	2.95	81502	-1.07062694873582	0.000487398167416395	0.00120374386958393	3.31211610806562
234	chr20	31561637	31561737	234	+	1	100	0	1.9	1.56	2.84	4.23	107985416,81502	-2.2930715208935	2.63582758835348e-12	2.89429835425711e-11	11.5790830007076
235	chr20	31568104	31569468	235	+	2	176,349	0,1015	5.78	4.09	7.13	6.61	81502	-1.39824123209123	7.52027540326542e-12	7.74572624333042e-11	11.1237662546306
236	chr13	19336145	19339473	236	-	2	8,17	0,3311	0.72	0.03	0.11	0.11	100101938	-3.49283994525522	0.000168051247286166	0.000457929616947838	3.77455825982355
237	chr13	19333436	19334199	237	-	3	35,29,11	0,129,752	1.52	0.6	0.64	0.3	100101938	-1.61421406666812	0.00663768899394356	0.0126528822632704	2.17798310013145
238	chr13	19321381	19329554	238	-	2	158,17	0,8156	15.44	2.24	4.58	1.8	100101938	-2.83444077583353	1.00293088958781e-28	5.18482271792457e-27	27.9987289925078
239	chr13	19309773	19316888	239	-	3	9,39,2	0,4937,7113	1.56	0.49	0.55	0.5	100101938	-2.81791760487318	5.85495383286552e-07	2.62542959755853e-06	6.23247652505119
240	chr13	19296708	19309648	240	-	2	142,8	0,12932	1.39	0.47	0.42	0.2	100101938	-1.88871717688212	0.00542053555085655	0.0105476429282147	2.26595780289121
241	chr13	19295233	19296658	241	-	2	151,24	0,1401	3.46	0.83	1.12	0.54	100101938	-2.38897834662136	1.86357696255319e-07	9.19178713056541e-07	6.72965266691767
242	chr13	19263930	19263980	242	-	1	50	0	0.51	0.03	0.18	0.11	100101938	-2.44295915857146	0.00750609482472042	0.0141326557153246	2.1245859534331
243	chr13	19263324	19263349	243	-	1	25	0	0.67	0.23	0.29	0.26	100101938	-2.37567686549027	0.00177139453498541	0.00385902949217173	2.75168469951897
244	chr5	140551419	140557281	244	-	2	765,135	0,5727	3.75	3.72	5.28	5.12	10011	-1.41808480305049	1.71133128365715e-09	1.21406477576543e-08	8.76666591054216
245	chr5	140550745	140551244	245	-	2	166,184	0,315	2.57	2.4	5.99	4.29	10011	-1.05441312678732	0.000116576466641739	0.000328328582130816	3.93338911200551
246	chr5	140550345	140550520	246	-	1	175	0	1.31	1.54	1.19	1.26	10011	-1.25996596585757	0.00271344248728436	0.00566966075053082	2.56647937906691
247	chr3	52686184	52687635	247	+	4	241,187,138,134	0,584,1061,1317	9.62	3.75	12.83	5.57	26354	-1.64195150005229	2.2256757219084e-18	5.06677058497449e-17	17.6525381115399
248	chr20	63953383	63953883	248	+	1	500	0	4.81	3.36	3.94	2.67	100113386	-1.11825826426959	8.29945370415287e-06	2.96109182216034e-05	5.08095049329623
249	chr2	202291331	202291421	249	+	1	90	0	0.93	0.29	0.4	0.35	100113392	-2.57859337149991	0.000130676733025319	0.00036433178089295	3.88380173161022
250	chr20	49279442	49289214	250	+	3	213,67,170	0,2309,9602	5.36	2.53	7.07	7.05	441951	-2.56520456249917	4.56775043601334e-30	2.54570783806456e-28	29.3402976322629
251	chr20	49289364	49289539	251	+	1	175	0	2.32	1.2	1.14	1.26	441951	-2.48313939422371	4.20381109592466e-10	3.29414355082835e-09	9.37635680782952
252	chr20	49297206	49297381	252	+	1	175	0	1.98	0.91	0.55	0.67	441951	-2.85944307605748	1.11778462659504e-08	6.88943249154457e-08	7.95164186773036
253	chr20	49299331	49299506	253	+	1	175	0	1.18	0.31	0.22	0.26	441951	-3.26369553664384	1.26519159452744e-05	4.35016836043238e-05	4.89784370204123
254	chr16	70529508	70529583	254	+	1	75	0	2.91	0.68	1.06	0.56	100113402	-2.55408014956026	7.23677330791671e-08	3.85849838217582e-07	7.14045503144509
255	chr6	104936666	104939511	255	-	2	16,184	0,2661	1.27	0.55	0.37	0.48	100113403	-2.92847307966534	1.40940434911354e-06	5.87064793030171e-06	5.85096439269891
256	chr6	104902678	104924768	256	-	2	7,68	0,22022	1.22	0.65	0.46	0.61	100113403	-2.50180514463923	1.08324584561182e-05	3.77787815753795e-05	4.965272967866
257	chr6	104864463	104864488	257	-	1	25	0	0.72	0.23	0.11	0.13	100113403	-2.83407978858363	0.00171925328568484	0.00375700329660352	2.76466013699994
258	chr9	13945548	13945610	258	+	1	62	0	1.94	0.26	0.42	0.2	100113404	-3.13671494165104	2.04383937726243e-06	8.23864202445824e-06	5.68955323784731
259	chr6	11576508	11577158	259	+	1	650	0	1.94	0.65	2.36	1.73	100113407	-2.62589994467756	5.83964579321852e-11	5.24646553081286e-10	10.2336134944485
260	chr6	11577183	11577208	260	+	1	25	0	0.42	0.05	0.44	0.33	100113407	-2.05531331655934	0.00770940667864431	0.0144744427329697	2.11297904427148
261	chr6	11577233	11577258	261	+	1	25	0	0.46	0.05	0.33	0.26	100113407	-2.31213078193678	0.00368521918717173	0.00746226553191359	2.43353667634
262	chr6	11578858	11579233	262	+	1	375	0	1.48	0.68	2.14	1.73	100113407	-2.19423777391822	1.991049625018e-07	9.77270883922984e-07	6.70091791546084
263	chr6	11579883	11579908	263	+	1	25	0	0.72	0.16	0.11	0.13	100113407	-3.11554801222227	0.000634769305820793	0.00152831404248294	3.19738408165718
264	chr6	11580133	11580408	264	+	1	275	0	1.64	0.52	0.9	1.13	100113407	-3.32784498354594	3.70575835142669e-12	3.98529086237554e-11	11.4311229039765
265	chr6	11580833	11580858	265	+	1	25	0	0.51	0.21	0.53	0.43	100113407	-1.8450444087037	0.00862580648885959	0.0160105449217715	2.064200289033
266	chr6	11582033	11582283	266	+	1	250	0	0.89	0.1	0.75	0.43	100113407	-2.57224465655957	4.95150981701506e-05	0.000150638066958434	4.30526235556761
267	chr18	49491760	49492507	267	-	3	80,320,50	0,370,697	7	8.44	9.29	8.48	6139,100526842	-0.474724973945781	0.00548165132410898	0.0106545273262706	2.26108859244325
268	chr18	49491210	49491610	268	-	1	400	0	8.35	4.95	15.58	12.45	100526842,26791,6139	-1.84606667336863	2.86378698376648e-28	1.43644635711229e-26	27.5430592891628
269	chr18	49490785	49490935	269	-	1	150	0	19.61	9.79	40.52	24.91	100526842,6139	-1.72807326370219	4.5623497018068e-52	5.9900405185952e-50	51.3408114293302
270	chr18	49490435	49490710	270	-	1	275	0	27.88	17.27	63.39	34.45	100526842,6139	-1.20812832850956	4.85965446756892e-40	4.28626501918675e-38	39.3133946089605
271	chr18	49489275	49489550	271	-	1	275	0	45.08	24.77	90.62	41.41	100124516,100526842,6139	-1.13809390053651	4.41551915146255e-51	5.63961131177684e-49	50.3550182272256
272	chr18	49489200	49489250	272	-	1	50	0	1.31	0.6	0.55	0.59	100124516,6139	-2.63554854256067	1.70519380328426e-06	6.98473420581769e-06	5.76822625425875
273	chr18	49488477	49489175	273	-	2	89,11	0,687	24.67	12.06	46.03	18.6	100526842,6139	-1.50819586183745	5.04647568991577e-45	5.34262004969029e-43	44.2970118145064
274	chr9	117181052	117181200	274	-	1	148	0	1.14	0.65	0.46	0.78	100124538	-2.92416001311468	1.39156499416772e-07	7.03028636767459e-07	6.85649650478146
275	chr12	53968796	53968896	275	-	1	100	0	0.67	0.13	0.09	0.11	100124700	-3.26265385042797	0.000383987461324488	0.000969302626487334	3.41568295679521
276	chr12	53966068	53966611	276	-	3	19,102,4	0,207,539	3.37	1.75	0.62	1.69	100124700	-3.52183802269525	8.19663535584306e-19	1.95097681976264e-17	18.0863643849656
277	chr19	10310130	10310865	277	-	2	512,13	0,722	3.71	2.92	1.63	2.12	112812	-1.747759380708	7.70719267487151e-09	4.88627408953728e-08	8.1131037837949
278	chr3	125920897	125923885	278	+	4	8,102,133,7	0,1566,2766,2981	1.69	2.19	0.59	1	100125556	-1.41588601052016	0.0015098228778307	0.00334239364561438	2.82107399819864
279	chr3	125924735	125928517	279	+	3	2,150,23	0,230,3759	1.69	0.86	0.62	1.28	100125556	-3.23070853268672	8.00060966196144e-12	8.20447593138469e-11	11.0968769176659
280	chr3	125928942	125929317	280	+	1	375	0	2.83	1.15	1.65	1.15	100125556	-2.14409007746687	1.69407329829887e-08	1.01243158408269e-07	7.77106780276679
281	chr3	125929367	125929467	281	+	1	100	0	0.63	0.23	0.13	0.46	100125556	-3.97481978466387	8.46975698371315e-07	3.68667818233348e-06	6.07212905037136
282	chr3	125929492	125929542	282	+	1	50	0	0.55	0.13	0.15	0.39	100125556	-3.83933451924116	4.20150565572208e-06	1.59244030387214e-05	5.37659504750877
283	chrX	147909755	147910205	283	-	1	450	0	3.04	1.09	0.95	0.82	100126270	-2.65052390989562	4.31793594913615e-10	3.37694161962129e-09	9.36472380413774
284	chrX	147909505	147909680	284	-	1	175	0	1.05	0.18	0.11	0.09	100126270	-3.22309354274435	0.000313098177220683	0.000805348433117674	3.50431946072963
285	chr5	136080469	136080544	285	-	1	75	0	1.94	0.91	0.75	0.43	100126299	-1.72732230090133	0.000815313069837752	0.00191601253503896	3.08867559568294
286	chrX	74292609	74293574	286	-	2	19,223	0,742	2.36	2.24	1.25	1.82	100302692	-1.66488617044288	1.99764518807434e-06	8.0678411995838e-06	5.69948164651305
287	chrX	74292047	74292336	287	-	2	32,168	0,121	1.52	0.83	1.63	1.63	100302692	-2.24934995018138	7.51899334809479e-08	3.99649580851474e-07	7.12384029938597
288	chrX	74279981	74281092	288	-	2	513,162	0,949	10.12	5.99	15.89	9.93	100302692	-1.46935162334994	1.94319165217648e-20	5.39092859283839e-19	19.7114843638994
289	chrX	74279331	74279631	289	-	1	300	0	1.73	0.23	0.64	0.43	100302692	-3.32633415214245	1.35659394624366e-08	8.24161929565448e-08	7.86755012529167
290	chrX	74278956	74279181	290	-	1	225	0	1.9	0.81	0.97	0.8	100302692	-2.31924776701751	4.8497813567238e-07	2.20935909501964e-06	6.31427784030676
291	chrX	74203082	74203132	291	-	1	50	0	2.02	0.7	1.1	1.3	100302692	-3.17942982911611	2.52900188428459e-13	3.19632367681996e-12	12.5970508470755
292	chrX	74202657	74203032	292	-	1	375	0	4.43	6.04	3.87	3.14	100302692	-0.704022014257715	0.00267627473813802	0.00559992665279419	2.57246930527913
293	chrX	74196482	74197457	293	-	1	975	0	5.69	2.63	10.15	3.84	100302692	-1.27956813310873	2.16540572181235e-08	1.27207891136827e-07	7.66446071998677
294	chrX	74155831	74196357	294	-	3	60,33,7	0,422,40519	6.07	0.86	1.85	0.69	100302692	-3.01791704351781	4.67944562525806e-14	6.48317803491355e-13	13.3298055948217
295	chrX	74130594	74155466	295	-	3	134,105,11	0,248,24861	2.53	0.73	0.46	0.59	100302692	-3.54495333666167	1.7727032926611e-11	1.72426809255803e-10	10.7513639486311
296	chrX	74124453	74130419	296	-	2	20,180	0,5786	1.64	0.44	0.13	0.56	100302692	-5.24731045295431	5.50789120354878e-13	6.64820726253564e-12	12.2590146468765
297	chrX	74112267	74124303	297	-	2	67,8	0,12028	1.14	0.05	0.35	0.13	100302692	-2.60245594095813	0.000929306287705419	0.00215747849648104	3.03184112439471
298	chrX	74102003	74111742	298	-	2	11,64	0,9675	2.15	0.86	0.33	0.37	100302692	-2.94021369846833	9.17128276034519e-07	3.96197804803632e-06	6.03756991658974
299	chrX	74068994	74069519	299	-	1	525	0	3.16	1.59	1.61	0.76	100302692	-1.30283117690065	0.000758259436251589	0.00179397236079742	3.12018217635328
300	chrX	74068519	74068869	300	-	1	350	0	2.49	0.39	1.36	0.28	100302692	-1.59982564954127	0.005129778483295	0.0100377268699788	2.2899013884086
301	chrX	74068019	74068219	301	-	1	200	0	0.89	0.29	0.53	0.35	100302692	-2.11261880489952	0.00124343315447349	0.00280531975084303	2.90537755693495
302	chrX	74031827	74067494	302	-	2	13,12	0,35655	1.05	0.31	0.04	0.13	100302692	-3.81542678035549	1.3502295304384e-05	4.61400055581227e-05	4.86959239792756
303	chrX	74029702	74029927	303	-	1	225	0	0.97	0.39	0.55	0.39	100302692	-2.02601231878075	0.00118447020941578	0.00268424927214406	2.92647585773483
304	chrX	74007514	74007914	304	-	1	400	0	2.11	0.55	1.41	0.61	100302692	-2.03057866578785	2.52473521810653e-05	8.16253373745e-05	4.59778416184037
305	chrX	74005764	74006439	305	-	1	675	0	3.21	1.07	1.87	1.21	100302692	-2.4496022162391	3.95326960053671e-11	3.64780732853596e-10	10.4030435671311
306	chrX	73999053	74003389	306	-	2	1687,13	0,4323	9.03	4.53	11.91	3.88	100302692	-0.778807183098426	5.34647644535203e-05	0.000161406525618194	4.27193234218116
307	chrX	73998603	73998878	307	-	1	275	0	4.01	1.56	1.3	1.19	100302692	-2.71897159076734	3.95730440381157e-14	5.52789469764553e-13	13.4026005416443
308	chrX	73964154	73964229	308	-	1	75	0	1.1	0.44	0.13	0.33	100302692	-3.82815719353376	8.77423630491931e-07	3.80612889083354e-06	6.05679067349381
309	chrX	73963954	73964129	309	-	1	175	0	1.56	0.76	0.48	0.46	100302692	-2.35063731765112	2.86464084962458e-05	9.1565977043118e-05	4.54292981935227
310	chr3	197681345	197682482	310	-	3	22,65,13	0,489,1124	3.88	3.96	2.18	3.53	9711	-1.77787872738398	1.88733026021798e-11	1.8272141138157e-10	10.7241520968461
311	chr3	197676317	197676767	311	-	1	450	0	1.48	1.67	1.21	1.24	9711	-1.17219134149811	0.00404761168211696	0.00811812562762414	2.39280115931135
312	chr3	197675041	197675441	312	-	2	155,20	0,380	1.9	2.32	1.74	2.28	9711	-1.11880108408352	0.00101031595779521	0.00232579752988938	2.99554278733774
313	chr3	197671466	197671766	313	-	1	300	0	3.16	1.46	1.25	0.95	9711	-2.17550999959642	1.59627690821103e-08	9.58308701932864e-08	7.796891768827
314	chr3	197670666	197671341	314	-	1	675	0	5.27	2.97	2.36	2.28	9711	-2.22680693501043	2.93926340832693e-16	5.30260567130337e-15	15.5317614919618
315	chr19	53983215	53983315	315	+	1	100	0	1.14	0.16	0.24	0.07	59283	-2.3061704419033	0.00474916111285651	0.0093682622494546	2.32338309695037
316	chr19	53983590	53983990	316	+	1	400	0	7	6.77	2.97	3.84	59283	-1.70757001035745	5.41998275755753e-15	8.41965373797678e-14	14.2660020950685
317	chr19	53984390	53984440	317	+	1	50	0	0.93	0.7	0.33	0.54	59283	-2.42706598740541	9.77639755474691e-05	0.000279612682399311	4.00982114626659
318	chr19	53984515	53984740	318	+	1	225	0	1.22	1.04	0.59	0.52	59283	-1.40086374933952	0.0088349670319784	0.0163555832339896	2.05379506674087
319	chr19	53985165	53985290	319	+	1	125	0	1.86	2.63	0.62	1.28	59283	-1.52730117083766	0.000289065574207954	0.000748976231073306	3.53900362684115
320	chr19	53985315	53985390	320	+	1	75	0	2.83	3.39	1.32	2.21	59283	-1.68180653230791	1.42855501539474e-07	7.20289944630852e-07	6.84510302974937
321	chr19	53986690	53986715	321	+	1	25	0	1.05	0.49	0.24	0.61	59283	-3.62493999220396	3.99893670452917e-08	2.2330314112475e-07	7.39805546985779
322	chr19	53986740	53986815	322	+	1	75	0	1.05	0.76	0.4	0.87	59283	-2.82142585610943	6.05798087887303e-07	2.70900404328545e-06	6.21767210178775
323	chr19	53987015	53987265	323	+	1	250	0	2.11	1.43	0.79	1.04	59283	-2.43377881236499	9.63658120486538e-09	6.00901508370736e-08	8.01607701456266
324	chr19	53987990	53988040	324	+	1	50	0	0.97	0.91	0.57	0.72	59283	-1.60970199072842	0.00289349871495192	0.00600954741096461	2.53857670617737
325	chr19	53988090	53988240	325	+	1	150	0	1.22	0.99	0.64	1	59283	-2.32644097166936	2.22042475917425e-06	8.88836568730567e-06	5.65356393864841
326	chr19	53988315	53988365	326	+	1	50	0	1.18	0.94	0.35	0.5	59283	-2.23507127380374	0.000158399030968426	0.000433866843542884	3.80024747960481
327	chr19	53988915	53989915	327	+	1	1000	0	24.63	6.2	8.94	3.99	59283	-2.1988991873194	1.83518700237992e-38	1.5139743312448e-36	37.7363196753008
328	chr10	104074210	104076354	328	-	2	21,54	0,2090	1.56	0.86	0.84	0.74	1308	-2.0436647469326	2.22106968034237e-05	7.26212193518057e-05	4.65343781636666
329	chr10	104064595	104072061	329	-	3	1,144,30	0,5830,7436	1.73	1.48	1.08	1.08	1308	-1.50390956732315	0.000279804633066776	0.000727223896347905	3.55314509864092
330	chr10	104049454	104053038	330	-	7	17,36,36,54,36,63,8	0,634,1166,1393,2026,2700,3576	1.81	2.53	1.12	2.15	1308	-1.32687334267987	0.000255875778203567	0.000670802366477118	3.59197082349309
331	chr10	104043859	104045781	331	-	2	1,24	0,1898	0.97	1.46	0.42	1.39	1308	-1.94814820269384	0.000172619916934752	0.000469137796843084	3.76290909670985
332	chr10	104039093	104041515	332	-	8	28,75,33,27,60,54,42,31	0,351,514,879,1257,1971,2209,2391	4.26	3.8	2.03	3.08	1308	-1.49471392661966	2.62329069908169e-08	1.51628154118179e-07	7.5811535805451
333	chr10	104035357	104037669	333	-	5	16,90,141,69,34	0,116,1134,1687,2278	5.78	4.79	3.21	4.92	1308	-1.86115566534963	8.13646249514912e-17	1.56325832738475e-15	16.0895643730914
334	chr10	104032260	104033288	334	-	4	30,81,63,51	0,413,645,977	14.3	3.36	5.97	2.78	1308	-2.00693796370449	1.0045340103096e-20	2.86175869727778e-19	19.9980353548443
335	chr10	104031535	104031835	335	-	1	300	0	2.28	0.94	1.28	1.08	1308	-2.49312004623328	1.59959171434029e-09	1.14160666434243e-08	8.79599085411692
336	chr16	2271793	2273038	336	+	2	98,52	0,1193	0.34	0.42	0.13	0.52	100126328,106660606	-2.3264527721028	0.0036525836191144	0.00740372594758403	2.43739983291474
337	chr20	63919755	63919827	337	+	1	72	0	7.97	1.93	5.37	2.49	100126330	-1.63093149664865	2.02318396690912e-10	1.66853333339294e-09	9.69396462529596
338	chr1	117094642	117094717	338	+	1	75	0	1.01	0.18	0.29	0.26	100126331	-3.13492216882567	2.0986565393421e-05	6.89459918507157e-05	4.67805863110489
339	chr4	2003963	2008951	339	-	4	187,202,84,202	0,3034,3999,4786	10.42	4.04	5.24	4.29	7469	-1.97034958232251	2.53688784479721e-22	8.27039844717727e-21	21.5956987324087
340	chr4	1990500	1991867	340	-	2	1,324	0,1043	1.43	1.77	1.89	2.75	7469	-1.05020077818085	0.00390121119761071	0.00785246569112625	2.40880053790299
341	chr4	1983391	1986422	341	-	7	112,100,266,112,89,70,151	0,204,456,1416,2384,2722,2880	2.28	5.91	5.59	5.07	7469,100126332	0.780303757622907	0.00217469470967301	0.00464496991606137	2.66260170202445
342	chr4	1982791	1982966	342	-	1	175	0	0.84	0.47	0.29	0.24	7469	-1.94763720625288	0.00731191071254103	0.0138046474780527	2.13596912051376
343	chr5	137647571	137647646	343	-	1	75	0	3.25	1.69	1.12	0.91	100126343	-1.31727436858906	0.000654911969236462	0.00157261515672094	3.1838170722894
344	chr6	142132924	142132999	344	+	1	75	0	3.25	2.89	1.36	1.45	100126572	-1.65988344152795	5.87545316228693e-07	2.63416447531654e-06	6.23095863147481
345	chr6	142133926	142134545	345	+	2	118,7	0,612	0.8	0.23	0.42	0.24	100126572	-1.91194285012753	0.00819240557690823	0.015286005819114	2.08658855545844
346	chr6	142134770	142134870	346	+	1	100	0	1.01	0.49	0.53	0.35	100126572	-1.95136109313771	0.0014746100685824	0.0032729957652879	2.83132280507632
347	chr11	19710933	19711033	347	-	1	100	0	3.25	0.55	1.5	0.93	100126784	-3.18606586704348	2.59119020552934e-13	3.27092060303993e-12	12.5865007065897
348	chr3	10248897	10270206	348	+	4	170,420,534,76	0,297,11239,21233	29.9	12.27	36.27	18.54	9797	-1.56549575732412	3.75615804634657e-50	4.71012646278975e-48	49.4252561423878
349	chr3	10270831	10279116	349	+	5	184,128,184,97,232	0,5529,7447,7832,8053	3.92	4.56	6.43	6.48	9797	-1.22602302027401	2.47575359927477e-08	1.43828533694515e-07	7.60629258089597
350	chr3	10279141	10279521	350	+	2	24,301	0,79	2.45	1.02	1.67	1.6	9797	-2.6725283313101	1.40323951395703e-12	1.60027847114833e-11	11.8528681944656
351	chr3	10287973	10292209	351	+	2	133,142	0,4094	2.24	1.43	2.55	1.26	100126793	-1.08581537071637	0.00263263136558914	0.00551670521462434	2.57960994875518
352	chr3	10292234	10293184	352	+	1	950	0	7.34	6.62	5.81	5.81	100126793	-1.59243108126503	3.91247642573102e-17	7.78483358135417e-16	16.4075482662393
353	chr3	10293909	10293934	353	+	1	25	0	0.42	0.13	0.22	0.24	100126793	-2.32759368950495	0.00648559156747736	0.0123930162867278	2.18805040465718
354	chr5	129748343	129760465	354	+	2	12,88	0,12034	1.14	0.81	0.48	0.48	100127206	-1.92152838362038	0.000787541090102413	0.00185670302863629	3.10372677755209
355	chr5	129760490	129760515	355	+	1	25	0	0.76	0.18	0.2	0.33	100127206	-3.56157307908104	4.87986250769509e-06	1.82484887721713e-05	5.31159241426584
356	chr7	43119191	43121873	356	+	2	4,71	0,2611	1.14	0.42	0.48	0.52	100127950	-2.84373112049458	1.82195815299805e-06	7.41861096108233e-06	5.7394616021878
357	chr7	1846891	1847442	357	+	2	205,195	0,356	2.74	3.1	2.42	2.82	100127955	-1.30250674810312	7.38582545818037e-06	2.66303369111099e-05	5.13160095981052
358	chr12	52601566	52610099	358	+	2	1,249	0,8284	2.53	0.81	0.75	0.74	100127967	-3.03069112605644	9.65938069806056e-11	8.38933898528076e-10	10.0150507170666
359	chr12	52610599	52610924	359	+	1	325	0	0.89	1.56	3.65	1.45	100127967	1.32139139946364	0.00170546966131053	0.00373023541651014	2.76815600187524
360	chr12	52613961	52614086	360	+	1	125	0	1.31	1.15	0.7	0.91	100127967	-1.91465553290072	6.12367861588038e-05	0.00018269985337175	4.21298761010511
361	chr12	52614136	52614211	361	+	1	75	0	1.22	0.99	0.51	0.56	100127967	-1.74475869631479	0.00134085065734913	0.00300430970373065	2.87261959075466
362	chr8	90980420	90985238	362	-	2	41,125	0,4693	1.77	1.35	0.59	0.69	100127983	-1.76010480062899	0.000255702109952765	0.000670415117131295	3.59226568833244
363	chr12	131295846	131295921	363	+	1	75	0	0.46	0.47	0.11	0.41	100128002	-2.40140382325245	0.00262631359389128	0.00550502927016535	2.58065341839687
364	chr12	131296271	131296946	364	+	1	675	0	4.18	3.99	1.06	2.43	100128002	-2.10709033739419	1.19847607950006e-11	1.19474710182868e-10	10.9213706296694
365	chr12	131297946	131297971	365	+	1	25	0	0.59	0.13	0.02	0.15	100128002	-3.94346355104866	2.10991697051449e-05	6.92828823118936e-05	4.67573463472927
366	chr12	131297996	131298046	366	+	1	50	0	0.59	0.08	0	0.02	100128002	-3.40033406577232	0.000334484501280026	0.000855206178853634	3.47562400095895
367	chr17	12761114	12761514	367	-	1	400	0	3.16	1.28	1.5	0.91	100128006	-2.00301378878114	2.23382908830965e-07	1.08588622093675e-06	6.65095005809753
368	chr17	12760714	12760764	368	-	1	50	0	0.8	0.47	0.46	0.48	100128006	-2.14433836577928	0.000632580737926416	0.00152343517534301	3.19888403647915
369	chr17	12760614	12760689	369	-	1	75	0	0.84	0.49	0.46	0.46	100128006	-2.0443039399461	0.00108462001043454	0.00247950339892862	2.96472238741565
370	chr3	193993705	193993980	370	-	1	275	0	1.01	0.47	0.59	0.35	100128023	-1.65740936448562	0.00739163677956205	0.013937850254851	2.13125938222458
371	chr3	193993330	193993530	371	-	1	200	0	3.71	0.99	1.17	0.61	100128023	-2.42615463321569	2.47248061823162e-08	1.43666661650683e-07	7.60686710415062
372	chr3	149659378	149659428	372	+	1	50	0	1.18	0.86	0.31	0.5	100128025	-2.44087377946474	6.53211149213311e-05	0.000193744223154515	4.18494641119732
373	chr3	149659478	149659528	373	+	1	50	0	1.39	1.25	0.51	0.82	100128025	-2.17834696664681	1.39093375386425e-05	4.74094367317857e-05	4.85669355370049
374	chr10	94287340	94287478	374	-	1	138	0	1.43	0.26	0.57	0.39	100128054	-3.10922807109387	1.57597579275999e-07	7.88140448304372e-07	6.80245045762787
375	chr5	170312684	170312806	375	-	1	122	0	1.48	0.86	1.08	0.78	100128059	-1.74115158710028	0.000197973065249427	0.000531450518291553	3.70339389261349
376	chr5	170309625	170309675	376	-	1	50	0	2.02	2.63	1.12	2.56	100128059	-1.98580954348915	1.38194288089804e-08	8.38452793670132e-08	7.85950990705114
377	chr5	170309575	170309600	377	-	1	25	0	2.11	2.53	1.21	2.47	100128059	-2.00168370990773	6.70803980625655e-09	4.29618485189806e-08	8.1734043689064
378	chr5	170309325	170309500	378	-	1	175	0	2.45	2.08	1.52	1.93	100128059	-1.96572976319188	7.23558073759971e-09	4.60720670876188e-08	8.14052660607731
379	chr5	170308700	170309175	379	-	1	475	0	3.88	1.04	1.58	0.74	100128059	-2.17289844421985	7.43425340128989e-08	3.95593170420116e-07	7.12876263978236
380	chr1	32363983	32364033	380	-	1	50	0	0.63	0.39	0.4	0.98	100128071	-3.03065132706979	2.54459537626609e-06	1.00655275823032e-05	5.59438126630384
381	chr1	32363158	32363508	381	-	1	350	0	3.88	2.14	1.76	1.86	100128071	-2.39343654175041	2.17635308508391e-14	3.13897170508621e-13	13.6622706446062
382	chr1	32362258	32362683	382	-	1	425	0	2.15	1.8	1.58	1.69	100128071	-1.11400827500793	0.00174026636951127	0.00379826313412353	2.75938427243286
383	chr9	92134779	92135474	383	+	2	86,14	0,681	1.56	1.61	0.44	0.93	100128076	-2.0352327719363	3.55280031049025e-05	0.000111460877801212	4.44942920188004
384	chr16	27718385	27718742	384	-	2	70,30	0,327	2.28	1.54	0.64	1.58	100128079	-2.9491431890445	1.57286483856858e-12	1.77977541047139e-11	11.8033085961217
385	chr16	27715935	27716285	385	-	1	350	0	2.53	0.91	0.9	0.35	100128079	-1.48926268565838	0.00425868294285167	0.00849848994809633	2.37072469176367
386	chr16	27714710	27714810	386	-	1	100	0	0.67	0.08	0.33	0.2	100128079	-2.45339505369723	0.0013676859859562	0.00305836874346999	2.86401360306965
387	chr16	27708688	27708938	387	-	1	250	0	1.73	2.21	2.73	2.43	100128079	-0.951790004341366	0.00419954018612978	0.0083918115702897	2.37679825854462
388	chr7	28180446	28185676	388	+	2	93,7	0,5223	38.84	39.98	44.9	39.01	100128081	-0.474819520760457	4.4204466451202e-10	3.45319196131895e-09	9.35453384700588
389	chr7	28240023	28240098	389	+	1	75	0	1.98	0.36	0.46	0.39	100128081	-3.42480533686864	1.31225623539901e-08	7.98940318552815e-08	7.88198135493403
390	chr7	28242973	28243223	390	+	1	250	0	1.01	0.47	0.4	0.33	100128081	-2.14865941763427	0.00103432275760727	0.00237571655040824	2.98534391967976
391	chr6	167979719	167979744	391	-	1	25	0	0.25	0.1	0.02	0.15	100128124	-2.73838822257213	0.00562094348640963	0.0108958537851774	2.25019078113009
392	chr6	167978320	167979644	392	-	2	50,100	0,1224	1.05	0.94	0.59	0.82	100128124	-1.38999440630303	0.0077699094660549	0.0145753246558124	2.10958404151078
393	chr8	73440297	73440672	393	+	1	375	0	4.26	2.08	1.61	1.06	100128126	-1.91182592529539	2.44631242463543e-08	1.42246115394776e-07	7.61148807893076
394	chr8	73440747	73441147	394	+	1	400	0	1.98	1.09	0.88	0.87	100128126	-2.30840592664102	1.84858761312215e-07	9.12351626838359e-07	6.7331599613777
395	chr10	133083772	133083947	395	-	1	175	0	1.52	2.27	0.48	1.67	100128127	-1.97300997973946	1.19571394924178e-05	4.13543088399652e-05	4.92237270423094
396	chr10	133083572	133083697	396	-	1	125	0	0.63	0.63	0.18	0.67	100128127	-2.63462659094355	0.000197248125316425	0.00052969022594069	3.70498711571601
397	chr3	169966157	169966282	397	-	1	125	0	1.43	0.68	0.26	0.61	100128164	-3.68140894012119	2.29803891663788e-09	1.59255946451308e-08	8.63864262093147
398	chr3	169955012	169965982	398	-	2	195,5	0,10965	1.01	0.34	0.53	0.35	100128164	-2.14512884399323	0.000817621089168634	0.00192060797024318	3.08744791516503
399	chr3	169948493	169948668	399	-	1	175	0	1.14	0.23	0.33	0.37	100128164	-3.41068971018116	5.13478537284993e-07	2.3266802710687e-06	6.2894777046149
400	chr12	98515572	98516165	400	-	2	325,175	0,418	10.84	7.29	23.42	13.25	100128191	-0.421333085479652	0.00355937437927719	0.0072341635180276	2.44862632997784
401	chr12	98513022	98513097	401	-	1	75	0	0.59	0.18	0.22	0.22	100128191	-2.44858683994175	0.00296258228594694	0.0061375455359528	2.52832957825225
402	chr14	65222220	65222270	402	-	1	50	0	0.55	0.16	0.18	0.15	100128233	-2.29056642593761	0.00979871902927153	0.0179448816585354	2.00883069521369
403	chr14	65213882	65217731	403	-	2	44,31	0,3818	1.86	1.61	0.88	0.89	100128233	-1.45977407133707	0.0006588864993744	0.0015811352182883	3.18118939108241
404	chr14	65198103	65206213	404	-	2	106,19	0,8091	2.74	0.78	0.66	0.39	100128233	-2.42762618987017	4.64420345030841e-06	1.74442521360916e-05	5.33308876322052
405	chr14	65197328	65197928	405	-	1	600	0	4.72	2.19	1.78	1.19	100128233	-1.92511397216201	3.9095621060095e-09	2.60589135923556e-08	8.40787188342093
406	chr11	134032215	134032515	406	+	1	300	0	7.59	3.31	3.5	3.14	100128239	-2.28341122581262	2.96838590243052e-22	9.6194415660464e-21	21.5274796396458
407	chr11	134038450	134038475	407	+	1	25	0	0.42	0.18	0.2	0.28	100128239	-2.46870780801064	0.00371956611316017	0.00752436871790592	2.42950771755098
408	chr11	134038525	134038625	408	+	1	100	0	0.42	0.39	0.33	0.82	100128239	-2.34399760675142	0.000937380497007693	0.00217448915764859	3.02808408658501
409	chr11	134039475	134039550	409	+	1	75	0	0.63	0.57	0.11	0.3	100128239	-2.42756050905008	0.00258304986587807	0.00542314956658592	2.5878672096739
410	chr11	134040000	134040950	410	+	1	950	0	7.42	5.37	3.83	3.14	100128239	-1.49874237743542	8.89476735894265e-12	9.05357902064864e-11	11.0508654063264
411	chr11	134046902	134047893	411	+	2	43,257	0,734	9.4	2.79	2.84	2.84	100128239	-2.83817711144549	1.18126816805044e-30	6.80554706630786e-29	29.9276514989285
412	chr19	56494807	56494932	412	+	1	125	0	6.28	5.94	2.18	1.76	100128252	-1.16988743027554	9.53172915332964e-06	3.36053823796185e-05	5.0208283067458
413	chr19	56501009	56501184	413	+	1	175	0	1.1	0.23	0.13	0.2	100128252	-3.71352514358993	1.14523056355343e-05	3.97520193011177e-05	4.94110707018111
414	chr19	56503959	56504059	414	+	1	100	0	0.76	0.63	0.31	0.5	100128252	-2.28048724938179	0.000525124639611579	0.00128750142250799	3.27973760350633
415	chr12	3345955	3366155	415	-	2	28,97	0,20103	0.38	0.34	0.04	0.37	100128253	-2.97333050234191	0.000518534816804303	0.00127289998772562	3.28522207777381
416	chr12	3331978	3332028	416	-	1	50	0	0.63	0.08	0.22	0.2	100128253	-2.8837713398062	0.000517263958987907	0.00127000657539766	3.28628778054696
417	chr12	3323499	3331828	417	-	2	13,62	0,8267	0.93	0.57	0.18	0.3	100128253	-2.67800616439302	0.000379993898636046	0.000959995588296237	3.42022337656732
418	chr12	3323274	3323324	418	-	1	50	0	0.67	0.63	0.09	0.61	100128253	-3.22898823755178	1.30477320463273e-05	4.47264549984038e-05	4.884464970729
419	chr12	3316175	3316625	419	-	1	450	0	2.15	1.64	0.86	1.3	100128253	-2.16547438793413	7.37791180056795e-08	3.9277715573867e-07	7.13206654086248
420	chr12	3315675	3315750	420	-	1	75	0	1.14	0.94	0.29	0.67	100128253	-2.61098926352554	1.29698150457044e-05	4.44842750616483e-05	4.88706621706956
421	chr12	3315325	3315400	421	-	1	75	0	0.59	0.16	0.09	0.28	100128253	-3.95346549434712	5.77602746991121e-06	2.12945544795108e-05	5.23837074999477
422	chr12	3307311	3311347	422	-	3	165,71,14	0,436,4022	7.42	2.53	2.8	2.67	100128253	-2.83646083183889	4.19539443041081e-28	2.08213073010698e-26	27.3772272026784
423	chr12	3302720	3302995	423	-	1	275	0	1.27	0.89	0.57	0.65	100128253	-2.08927496189603	7.18871780303306e-05	0.000211338731269496	4.1433485645163
424	chr12	3300972	3302645	424	-	2	20,5	0,1668	1.35	0.7	0.29	0.72	100128253	-3.65048710373225	1.03572052737342e-09	7.63163465679081e-09	8.98475741620607
425	chr12	3300922	3300947	425	-	1	25	0	0.8	0.44	0.11	0.37	100128253	-3.48356041289143	9.42470167957397e-06	3.32547077856911e-05	5.02573238764369
426	chr12	3300572	3300847	426	-	1	275	0	0.67	0.63	0.13	0.43	100128253	-2.65689762548858	0.000451845731941764	0.00112367392789835	3.34500981563603
427	chr12	3299872	3300222	427	-	1	350	0	0.72	0.47	0.24	0.46	100128253	-2.52755032384678	0.000387995824387039	0.000978393170254582	3.41117294825998
428	chr3	195911161	195911257	428	+	1	96	0	0.84	0.39	0.18	0.22	100128262	-2.67826694396961	0.000790807421405777	0.00186354623602225	3.10192926366229
429	chr7	155068408	155068683	429	-	1	275	0	1.81	0.96	0.57	0.35	100128264	-1.58114710347809	0.00465002353285008	0.00919367615913372	2.33254484922594
430	chr7	155067233	155067483	430	-	1	250	0	1.98	0.81	0.9	0.72	100128264	-2.46157076469587	1.40330760987367e-07	7.08614622158689e-07	6.85284711968612
431	chr15	75730394	75732076	431	-	2	40,110	0,1572	3.88	4.97	1.39	2.73	100128285	-1.75732913228165	1.08115146574657e-09	7.94542518328085e-09	8.96611345856298
432	chr20	61719155	61719230	432	-	1	75	0	1.35	0.36	0.29	0.39	100128310	-3.52766209713908	1.27077282904016e-07	6.46683146556906e-07	6.89593207958936
433	chr20	61718880	61719080	433	-	1	200	0	1.56	1.75	0.68	1.11	100128310	-1.72676335425332	9.32018487217957e-05	0.000267644811099296	4.03057547303538
434	chr7	81625212	81690322	434	-	3	14,103,58	0,901,65052	2.49	1.02	0.79	0.76	100128317	-2.64293993373126	4.81841886972143e-09	3.16332153098127e-08	8.31709544906547
435	chr7	81588960	81594535	435	-	3	15,95,15	0,2011,5560	2.78	0.99	0.77	0.67	100128317	-2.66805064320638	6.24688834122296e-09	4.02227982600228e-08	8.2043362566959
436	chr7	81579619	81581813	436	-	2	114,161	0,2033	3.12	1.15	1.14	1.17	100128317	-2.87772452586051	1.80795921517122e-13	2.32584544080683e-12	12.7428113707776
437	chr7	81578919	81579594	437	-	1	675	0	9.53	3.85	3.63	2.93	100128317	-2.39770977114716	3.47353198570919e-26	1.52177814820168e-24	25.4592286976092
438	chr7	81578269	81578444	438	-	1	175	0	0.8	0.18	0.31	0.15	100128317	-2.14148967836697	0.005592553273048	0.0108468239947605	2.25238987024777
439	chr7	81576844	81577044	439	-	1	200	0	0.72	0.05	0.26	0.11	100128317	-2.26279133504696	0.00659007395536949	0.0125712621491763	2.18110971162319
440	chr7	81560147	81560247	440	-	1	100	0	0.8	0.13	0.2	0.11	100128317,105369146	-2.42553716956829	0.00475608355262307	0.00938003728245345	2.32275052450658
441	chr7	81528479	81560122	441	-	2	97,3	0,31640	1.77	0.49	0.64	0.69	100128317,105369146	-3.27742172702512	4.09933878780161e-10	3.21913990421471e-09	9.38728618815027
442	chr6	116545628	116545678	442	-	1	50	0	2.49	0.96	1.14	0.56	100128327	-1.73229981599563	0.000152574873684638	0.000419431725347846	3.8165169809197
443	chr6	116496938	116543306	443	-	5	135,186,150,100,4	0,3542,15255,43424,46364	6.49	2.6	4.64	2.49	100128327	-1.82431576960142	2.68292362593398e-13	3.38052302857988e-12	12.5713916900964
444	chr9	113105380	113105530	444	-	1	150	0	1.31	0.73	0.42	0.56	100128385	-2.6155167345844	4.56930754538324e-06	1.71856992192874e-05	5.34014960999686
445	chr9	113104980	113105330	445	-	1	350	0	2.4	1.15	0.77	0.87	100128385	-2.54745122001552	7.79749802643954e-09	4.93852693816502e-08	8.1080447264915
446	chr9	113103505	113103730	446	-	1	225	0	1.18	0.39	0.59	0.43	100128385	-2.33812841423516	9.23458088498244e-05	0.000265424041055654	4.03458281039914
447	chr9	113102391	113103355	447	-	2	182,18	0,946	1.81	0.55	0.7	0.56	100128385	-2.71636044330322	2.43981073588234e-07	1.17712765303333e-06	6.61264386200142
448	chr11	100687815	100687955	448	-	1	140	0	1.56	0.91	0.81	0.76	100128386	-1.77621396361359	0.000218478876846176	0.000581092850454921	3.66059054547891
449	chr19	58003410	58004485	449	+	1	1075	0	6.49	5.31	7.24	3.97	100128398	-0.803241915158866	7.91844336634777e-05	0.000230645812971838	4.10136018505823
450	chr19	58004910	58005360	450	+	1	450	0	2.57	1.04	1.52	1.19	100128398	-2.33108689950416	2.3866967737917e-09	1.65005841062955e-08	8.62220275394429
451	chr19	58005860	58006110	451	+	1	250	0	1.39	0.63	0.92	0.46	100128398	-1.51693921628519	0.00462735582468895	0.00915323785045988	2.33466710375117
452	chr19	58008960	58008985	452	+	1	25	0	0.76	0.39	0.2	0.43	100128398	-3.24182653582009	1.16772988350104e-05	4.04650243267335e-05	4.93265760557282
453	chr19	58009010	58009310	453	+	1	300	0	1.52	0.6	1.23	0.8	100128398	-2.08767845095216	1.29008795658955e-05	4.42774076046326e-05	4.88938067903464
454	chr19	58010685	58010860	454	+	1	175	0	0.17	0.05	0.02	0.15	100128398	-2.71013935646631	0.00730504758975889	0.0137938324378358	2.13637695044805
455	chrX	136639534	136640878	455	+	2	270,105	0,1239	2.99	1.12	1.8	1.67	100128420	-2.62089203893415	3.21849220995745e-13	4.00866385998527e-12	12.4923475377006
456	chrX	136641178	136641203	456	+	1	25	0	1.31	0.39	0.46	0.35	100128420	-2.54470159734068	5.43138156434273e-05	0.000163744898708805	4.26508968616564
457	chrX	136642078	136642253	457	+	1	175	0	0.67	0.34	0.92	0.74	100128420	-1.82261405516776	0.00206030461636602	0.00442520907449491	2.68606856437522
458	chr11	72014290	72016565	458	+	1	2275	0	72.96	32.77	142.59	47.98	100128494	-0.57118040559753	5.62098880177829e-19	1.3597160726109e-17	18.2501872799145
459	chr11	72017686	72018011	459	+	1	325	0	8.01	4.25	13.49	6.14	100128494	-1.05162326691796	1.47966495806377e-08	8.93179967602362e-08	7.82983661118376
460	chr11	72018161	72020327	460	+	3	133,115,2	0,733,2164	16.62	12.5	38.34	18	100128494	-0.71224544341303	6.78579779334412e-10	5.1512288982975e-09	9.16839908582607
461	chr20	18825320	18830090	461	-	2	28,72	0,4698	2.83	0.76	1.69	0.95	100128496	-2.50956373545837	1.20709307870376e-09	8.79652373861081e-09	8.91825924025157
462	chr20	18810102	18811671	462	-	2	13,87	0,1482	0.97	0.29	0.35	0.24	100128496	-2.34993308808235	0.000965309415524254	0.0022324110303961	3.01533345772755
463	chr20	18809977	18810002	463	-	1	25	0	0.38	0.08	0.09	0.15	100128496	-2.84433753711523	0.00316697552976498	0.00651532914658472	2.49935529227352
464	chr9	116504282	116540477	464	+	2	62,38	0,36157	3.42	1.41	1.32	1	100128505	-2.22880944813622	4.22209959117801e-09	2.79733894717993e-08	8.37447152673918
465	chr9	116540727	116545767	465	+	3	12,169,19	0,2945,5021	1.35	0.89	0.88	0.56	100128505	-1.4195733632244	0.00488241888539346	0.00960225620031964	2.31136496317962
466	chr9	116547388	116547615	466	+	2	46,79	0,148	2.53	1.46	0.75	0.61	100128505	-1.92711673840597	2.27373204067421e-05	7.41963547293544e-05	4.64326071823825
467	chr9	116552185	116562012	467	+	3	17,44,14	0,5421,9813	1.22	0.52	0.81	0.61	100128505	-2.17345194615832	4.98062524410388e-05	0.000151465860702871	4.3027161345456
468	chr22	25102907	25112635	468	-	5	11,118,40,237,19	0,7093,8050,9279,9709	9.66	9.32	5.55	7.42	100128531	-1.5087219754883	1.12569326392848e-18	2.64382476937312e-17	17.9485799326917
469	chr1	207878923	207879096	469	-	1	173	0	2.4	0.86	0.81	0.65	100128537	-2.52454201054501	8.19128005930163e-08	4.32072134638949e-07	7.08664822531508
470	chr1	207874963	207878898	470	-	2	6,19	0,3916	1.18	0.29	0.26	0.28	100128537	-3.31103678259423	3.23148583963072e-06	1.25265462322764e-05	5.49059774281533
471	chr1	207815567	207816080	471	-	1	513	0	5.74	6.17	3.59	3.75	100128537	-1.32905713575541	1.84343412875549e-09	1.3000038219714e-08	8.73437237638123
472	chr1	207814842	207814917	472	-	1	75	0	1.1	1.38	1.06	1.34	100128537	-1.30448022341433	0.00322250657496696	0.00661758167052355	2.49180618787093
473	chr1	207814617	207814667	473	-	1	50	0	1.14	0.96	0.46	1.28	100128537	-2.67898108186136	2.23308003853281e-07	1.0855731718725e-06	6.6510957105738
474	chr1	207814567	207814592	474	-	1	25	0	0.97	0.86	0.4	1.13	100128537	-2.73997778839111	8.03192496619316e-07	3.51058026244929e-06	6.09518035733557
475	chr1	207814342	207814417	475	-	1	75	0	1.22	0.68	0.51	0.82	100128537	-2.96525096624936	3.30150616996885e-08	1.87247237026899e-07	7.48128788676567
476	chr1	207813792	207814042	476	-	1	250	0	1.9	0.94	0.84	1.17	100128537	-2.78267957357516	3.24089706238979e-10	2.58330472278084e-09	9.48933476284192
477	chr1	207813692	207813717	477	-	1	25	0	0.55	0.55	0.55	0.98	100128537	-1.99397059579958	0.0012084970668231	0.0027335729834867	2.91775439934329
478	chr1	207812742	207813667	478	-	1	925	0	4.39	3.54	5.26	5.33	100128537	-1.81515855996432	2.31823504561429e-15	3.75509377137029e-14	14.6348425330669
479	chr1	207810942	207810967	479	-	1	25	0	1.43	1.04	0.62	0.74	100128537	-2.18560539698232	1.07658597811715e-05	3.75687057257345e-05	4.96795128090711
480	chr1	207810392	207810817	480	-	1	425	0	3.58	3.31	2.14	2.23	100128537	-1.66636890159635	6.61973269112523e-09	4.24357371741938e-08	8.17915954728434
481	chr1	207809717	207809842	481	-	1	125	0	0.97	0.44	0.66	1.06	100128537	-3.07641742885302	1.7151655896088e-08	1.0240597044973e-07	7.76569394490298
482	chr1	207809017	207809567	482	-	1	550	0	3.29	1.8	2.8	2.45	100128537	-2.16635532018411	7.79972247400418e-13	9.21532015245174e-12	12.1079208498932
483	chr1	207808217	207808292	483	-	1	75	0	1.05	0.83	0.77	0.78	100128537	-1.8001707350418	0.000422685350099421	0.00105761500934976	3.37398280417296
484	chr1	207807942	207808117	484	-	1	175	0	2.02	1.98	1.06	2.04	100128537	-2.15550203514157	5.23541877388304e-09	3.41560003383256e-08	8.28104857398274
485	chr1	207807692	207807767	485	-	1	75	0	2.74	2.29	0.75	2.28	100128537	-3.10863362560161	4.189120858302e-17	8.30888541100296e-16	16.3778771098378
486	chr1	207807567	207807667	486	-	1	100	0	2.87	1.72	0.64	2.17	100128537	-3.78313539176166	6.73994135487143e-22	2.12291202665898e-20	21.1713438823024
487	chr1	207807517	207807542	487	-	1	25	0	1.27	1.02	0.29	1	100128537	-3.201283401544	1.92688394722035e-08	1.14153083769407e-07	7.71514444133809
488	chr12	126442597	126442622	488	+	1	25	0	0.59	0.21	0.07	0.24	100128554	-3.7604210214847	2.01383249816288e-05	6.64137616947561e-05	4.69597665500822
489	chr12	126449572	126449772	489	+	1	200	0	2.07	1.12	0.26	0.41	100128554	-2.83385698203624	3.22580148872752e-06	1.25056842879411e-05	5.49136236199444
490	chr12	126449847	126457955	490	+	2	52,23	0,8085	1.9	1.28	0.7	1.56	100128554	-2.89590334008673	1.23832165240485e-11	1.23238796570057e-10	10.9071665332476
491	chr12	126458530	126460791	491	+	3	11,84,5	0,361,2256	1.86	0.34	0.59	0.41	100128554	-3.12934939980225	8.0474409395135e-08	4.252624576816e-07	7.09434220193499
492	chr12	126467005	126467180	492	+	1	175	0	0.55	0.13	0.33	0.24	100128554	-2.07190172201139	0.00853961484196863	0.0158650973629436	2.06856171663884
493	chr12	126470427	126471511	493	+	3	13,155,57	0,233,1027	4.22	1.82	1.47	1.24	100128554	-2.53905326670869	1.35904308350795e-13	1.77418223892821e-12	12.8667667753255
494	chr17	10579219	10588399	494	+	2	14,11	0,9169	1.9	1.02	0.64	1.08	100128560	-3.12930018293247	9.17109722880843e-12	9.31419843630531e-11	11.0375787022896
495	chr17	10612516	10613496	495	+	2	58,17	0,963	1.98	0.81	0.95	1.08	100128560	-2.85109584346656	1.320581899511e-10	1.12301902161823e-09	9.87923465965756
496	chr17	10613571	10613621	496	+	1	50	0	1.18	0.73	0.75	0.59	100128560	-1.70044313954219	0.00131688311093342	0.00295483690868563	2.88045277213731
497	chr17	10613646	10613746	497	+	1	100	0	1.35	0.99	0.79	0.76	100128560	-1.7614991628284	0.000279843263569348	0.000727287711063478	3.55308514303587
498	chr2	39850043	39851338	498	+	2	43,32	0,1263	0.89	0.39	0.66	0.48	100128590	-1.96393663949394	0.00113802045066124	0.00259022150099952	2.94384993343346
499	chr2	39851413	39869605	499	+	4	91,76,57,1	0,608,4586,18191	2.11	0.47	0.99	0.52	100128590	-2.53918910401708	8.59448065779826e-07	3.73473883492577e-06	6.06578036147453
500	chr2	39869655	39919769	500	+	4	19,100,54,77	0,47904,48173,50037	6.03	1.12	2.84	1.04	100128590	-2.39296648468954	6.09980657327636e-12	6.3548877162756e-11	11.2146839363811
501	chr2	40043534	40065541	501	+	2	8,217	0,21790	2.15	0.81	0.86	0.74	100128590	-2.55185882491805	4.61702856143095e-08	2.5486338044248e-07	7.33563743884858
502	chr2	40065841	40066475	502	+	2	14,386	0,248	2.99	1.22	1.41	0.89	100128590	-2.00830804485123	3.7009735265162e-07	1.72588217109829e-06	6.43168402145151
503	chr2	40114632	40114757	503	+	1	125	0	1.22	0.44	0.7	0.61	100128590	-2.49481559442477	6.58589423592551e-06	2.39850552186167e-05	5.18138524798226
504	chr2	40114807	40114882	504	+	1	75	0	0.89	0.26	0.37	0.3	100128590	-2.53539133344433	0.000251737325555102	0.000660833263628032	3.59905238603769
505	chr2	40114907	40115007	505	+	1	100	0	0.89	0.31	0.44	0.46	100128590	-2.64991882060112	3.92660092419174e-05	0.000122077886864577	4.40598323553338
506	chr2	40118390	40120713	506	+	2	115,10	0,2313	0.8	0.86	0.84	0.07	100128590	1.83106029946406	0.00950439796296674	0.017461118370614	2.02207538744053
507	chr2	40189844	40190621	507	+	2	42,83	0,694	6.58	2.16	2.75	1.6	100128590	-2.23653892991469	8.88123237675413e-15	1.34418564290181e-13	14.0515267665087
508	chr2	40190746	40208384	508	+	3	19,171,10	0,5013,17628	5.23	2.92	2.77	2.43	100128590	-2.10619413940969	2.12198342535547e-15	3.45426140029015e-14	14.6732580126612
509	chr2	40209208	40213139	509	+	3	9,60,31	0,756,3900	2.36	1.38	1.98	1.37	100128590	-1.64187225772579	6.26254497993016e-06	2.29132508202165e-05	5.2032491418488
510	chr2	40250984	40251435	510	+	2	162,13	0,438	2.36	0.96	1.19	1.15	100128590	-2.62460210220752	1.69132249461932e-10	1.41408848211982e-09	9.77177357496882
511	chr2	40254940	40255209	511	+	1	269	0	5.4	2.11	6.08	1.95	100128590	-1.2522153012917	3.30414405933653e-06	1.27875702863867e-05	5.48094102587617
512	chrX	103723951	103723976	512	-	1	25	0	0.42	0.08	0.02	0.13	441509	-3.48705941942456	0.000322882405849661	0.000828288482594673	3.49095561943185
513	chrX	103707459	103713541	513	-	3	55,98,22	0,1010,6060	2.74	1.69	0.97	1.45	441509	-2.74368745806253	3.40979964269952e-13	4.23062046807198e-12	12.4672711390798
514	chrX	103706634	103706959	514	-	1	325	0	2.15	1.04	1.17	0.95	441509	-2.18033116759947	2.2863815109285e-07	1.10924070603092e-06	6.64085130050823
515	chrX	103706234	103706409	515	-	1	175	0	1.64	0.91	0.68	0.95	441509	-2.70546654952047	1.12367756017309e-08	6.92245002824775e-08	7.94935829190489
516	chrX	103703859	103703959	516	-	1	100	0	0.84	0.42	0.29	0.28	441509	-2.22267950659807	0.00202867653936622	0.00436408838018765	2.6927871931672
517	chrX	103702884	103703084	517	-	1	200	0	0.8	0.16	0.13	0.2	441509	-3.5463051066738	4.63539873711035e-05	0.000141909000491465	4.33391290189089
518	chrX	103702459	103702634	518	-	1	175	0	0.84	0.26	0.09	0.11	441509	-3.0280925867666	0.000746444889618241	0.0017684092293166	3.12700225092383
519	chrX	103917815	103919539	519	-	2	410,115	0,1609	4.3	2.42	1.63	1.47	100128594	-2.1311662812005	2.24727079226631e-11	2.15124025187972e-10	10.6483445926894
520	chrX	103914738	103916640	520	-	2	56,19	0,1883	1.56	0.78	0.51	0.39	100128594	-2.0670460628337	0.000284231038658318	0.000737624358527894	3.5463284979005
521	chrX	103882056	103913639	521	-	2	59,291	0,31292	3.54	1.3	1.21	1.45	100128594	-3.15353662399296	7.95335284805272e-18	1.70710441713163e-16	17.0994497497787
522	chrX	103880931	103880956	522	-	1	25	0	0.51	0.03	0.07	0	100128594	-2.49584027677855	0.00939765371326943	0.0172857573863668	2.02698056199311
523	chrX	103845150	103845225	523	-	1	75	0	0.76	0.18	0.07	0.09	100128594	-3.28280315349533	0.000313166824445137	0.000805494929438171	3.50422425147854
524	chr8	142996149	142996449	524	+	1	300	0	1.18	0.16	0.22	0.15	100128627	-3.1485960619415	9.22399198661364e-05	0.000265145504923168	4.03508108300856
525	chr3	38453176	38454503	525	-	2	49,1	0,1326	1.81	0.52	0.11	1.06	100128640	-5.72132207021869	1.61933873627299e-17	3.35786119350285e-16	16.7906622952203
526	chr19	35106245	35106307	526	-	1	62	0	3.63	4.66	1.34	2.6	100128675	-1.71534083509891	6.40949246465119e-09	4.11748473773661e-08	8.1931763587071
527	chr19	35044626	35044651	527	-	1	25	0	1.1	0.55	0.29	0.39	100128675	-2.83236196532303	1.81322833564014e-05	6.03353516949863e-05	4.74154750276358
528	chr19	35043976	35044576	528	-	1	600	0	3.12	2.32	1.45	1.63	100128675	-1.84695292996388	2.87922032831957e-08	1.65086642513979e-07	7.54072510007081
529	chr19	35405650	35405675	529	+	1	25	0	0.46	0.05	0.11	0.09	100128682	-2.62915362987986	0.00619107497780427	0.0118845244908516	2.20823393637645
530	chr19	35407353	35407403	530	+	1	50	0	0.72	0.1	0.09	0.09	100128682	-3.25600404985289	0.000417137028323118	0.00104500433487428	3.37972125709103
531	chr19	35407853	35408328	531	+	1	475	0	4.51	1.9	2.16	2.19	100128682	-2.54711299890504	1.90649909147183e-17	3.91949432698081e-16	16.7197633973501
532	chr19	35409337	35409387	532	+	1	50	0	0.84	0.57	0.31	0.37	100128682	-2.13167212038437	0.00160518977323922	0.00353274932037566	2.7944736158457
533	chr19	35409587	35411173	533	+	2	13,12	0,1574	0.67	0.18	0.24	0.35	100128682	-3.21299751009128	2.31382980556673e-05	7.53822200891336e-05	4.63566858886809
534	chr19	35415472	35416684	534	+	2	69,206	0,1006	2.15	1.3	1.45	1.02	100128682	-1.64886598269767	3.2505846731894e-05	0.000102769001092015	4.48803851671265
535	chr15	26015460	26015760	535	+	1	300	0	3.42	2.47	1.28	2.12	100128714	-2.3492426209826	3.89131444053042e-13	4.78980037946164e-12	12.4099036742927
536	chr15	26015985	26016160	536	+	1	175	0	1.56	0.81	0.22	0.43	100128714	-3.35895986266173	2.54461315492462e-07	1.22323625004291e-06	6.59437823197218
537	chr15	26019235	26028424	537	+	2	20,105	0,9084	2.74	1.51	0.64	0.5	100128714	-1.94392225473956	5.00742239158649e-05	0.0001522037567816	4.30038577297137
538	chr15	26028449	26028624	538	+	1	175	0	2.49	1.41	0.57	0.56	100128714	-2.24038785979406	3.52073933615395e-06	1.35436493645482e-05	5.4533661274605
539	chr15	26051229	26051279	539	+	1	50	0	0.97	0.47	0.18	0.24	100128714	-2.77130714335328	0.000360699638549625	0.000915493346980173	3.44285429287981
540	chr15	26051329	26052555	540	+	4	15,79,292,189	0,375,606,1037	20.33	5.37	7.73	4.49	100128714	-2.57629530040578	2.14110778405046e-49	2.61507464014745e-47	48.6693614696322
541	chr15	26053005	26053123	541	+	1	118	0	5.74	2.45	1.83	1.24	100128714	-2.14488036639931	9.30554320246725e-12	9.44146224718121e-11	11.031258270255
542	chr2	27071579	27071654	542	-	1	75	0	17.16	24.69	21.26	40.44	100128731	-1.08463777896295	5.36682588315428e-26	2.31928356939199e-24	25.2702824943742
543	chr2	27071329	27071554	543	-	1	225	0	24.76	34.98	31.45	57.11	100128731	-1.17195523431906	1.39037078748873e-42	1.35403899664695e-40	41.8568693655831
544	chr2	27070471	27070696	544	-	1	225	0	18.35	15.42	24.83	30.03	100128731	-2.00387629212013	5.976239632491e-77	1.37683366917773e-74	76.2235719967044
545	chr8	30382543	30382868	545	-	2	72,53	0,272	1.22	0.31	0.35	0.22	100128750	-2.42977092242	0.000616215459234896	0.00148773313856007	3.21026741056924
546	chr16	3032724	3035347	546	+	3	18,97,10	0,2173,2613	3.8	2.53	1.5	2.17	100128770	-2.09912652073819	1.2466609915327e-11	1.24032895481772e-10	10.9042516295392
547	chr9	95875262	95876037	547	-	1	775	0	5.4	6.12	3.85	5.85	100128782,112268049	-1.2981379880146	8.32432985094986e-10	6.2290052697543e-09	9.07965071923298
548	chr9	95874887	95875037	548	-	1	150	0	0.93	0.63	0.84	1	100128782,112268049	-2.22429451371385	1.84972960905471e-05	6.14361736353586e-05	4.73289175153099
549	chr9	95874512	95874537	549	-	1	25	0	0.72	0.44	0.46	0.39	100128782	-1.71678349905936	0.0090189685741286	0.0166595006184162	2.0448431263358
550	chr9	95850217	95869220	550	-	3	75,206,169	0,1606,18834	7.13	1.95	3.35	1.3	100128782	-1.92651189481251	9.1916938852732e-11	8.0125735312911e-10	10.036604447565
551	chr9	95842307	95850192	551	-	2	443,7	0,7878	2.74	1.04	0.86	1.15	100128782	-3.28562319198902	3.66436051213739e-15	5.80630594721478e-14	14.4360018055474
552	chr9	95841982	95842282	552	-	1	300	0	2.36	0.47	0.95	0.65	100128782	-3.07663893103498	5.97907169733006e-10	4.5781802275436e-09	9.22336623875779
553	chr9	95841382	95841407	553	-	1	25	0	0.51	0.05	0.18	0.17	100128782	-2.74566467247917	0.00219893459302625	0.00469139763315332	2.65778768847015
554	chr9	95840682	95841082	554	-	1	400	0	3.54	0.89	2.03	1.45	100128782	-2.93321352227693	1.76541747802033e-15	2.90055930132208e-14	14.7531525781167
555	chr9	95813380	95813655	555	-	1	275	0	1.14	0.47	0.73	0.78	100128782	-2.69875963576825	5.31092915345961e-07	2.40075698706841e-06	6.27482949192802
556	chr16	2752469	2752519	556	-	1	50	0	0.59	0.73	0.4	0.95	100128788	-1.73927554752538	0.00468890691694823	0.00926160166232114	2.32892838868512
557	chr16	2750151	2750626	557	-	1	475	0	2.24	1.43	0.97	0.91	100128788	-2.02346820924958	1.17350379495727e-06	4.96591433903749e-06	5.93051550161176
558	chr16	2749601	2749676	558	-	1	75	0	0.89	0.91	0.29	0.98	100128788	-2.70838242955224	6.45245869626591e-06	2.35434936856972e-05	5.19027476679823
559	chr10	25159721	25175693	559	-	2	182,18	0,15954	2.61	2.06	1.25	1.95	100128811	-2.17454886830011	3.19592988611211e-10	2.5503142858806e-09	9.49540275702032
560	chr10	25158596	25158796	560	-	1	200	0	1.1	0.05	0.24	0.22	100128811	-3.70193109756046	2.41961069468959e-06	9.61733820801424e-06	5.61625450457698
561	chr22	47116887	47117212	561	-	1	325	0	3.29	2.89	4.53	3.45	100128818	-0.796836225527371	0.00235259024923097	0.00498282810243749	2.62845370733059
562	chr16	89716698	89718162	562	+	2	206,819	0,645	14.89	10.29	22.06	13.18	100128881	-0.610529941252402	2.25368404310896e-06	9.01102981384699e-06	5.64710697025644
563	chr7	64574847	64577111	563	+	2	1,49	0,2215	2.4	3.54	0.86	2.28	100128885	-1.73234521355831	9.60277370143115e-07	4.13096772561699e-06	6.01760330558146
564	chr7	64577136	64577161	564	+	1	25	0	1.27	1.67	0.31	1.47	100128885	-2.6293043790728	5.60843555966684e-07	2.52430903555114e-06	6.25115826575923
565	chr7	64577561	64577661	565	+	1	100	0	3.04	4.4	1.63	2.6	100128885	-1.14212289146631	0.000104902274016037	0.000298147177686788	3.97921509729822
566	chr7	64613821	64613846	566	+	1	25	0	0.46	0.1	0.07	0.07	100128885	-2.65197256439529	0.00580328046832108	0.0112131209520153	2.23632643979205
567	chr7	64614639	64614814	567	+	1	175	0	1.31	0.42	0.46	0.69	100128885	-3.52186965446923	7.84280601511846e-10	5.89365482565202e-09	9.10552852674759
568	chr2	174025279	174025404	568	+	1	125	0	3.21	2.21	0.84	1.28	100128905	-2.63516309216166	2.61294817237086e-12	2.87146399660357e-11	11.5828692043854
569	chr14	23103801	23104610	569	-	4	17,52,94,12	0,441,583,797	2.11	2.29	1.08	1.76	100128908	-1.6704863935456	4.81296437105644e-06	1.80198411497331e-05	5.31758735326361
570	chr14	23103525	23103751	570	-	2	23,77	0,149	0.55	0.21	0.11	0.33	100128908	-3.55942608861187	3.04692264665452e-05	9.68725364304667e-05	4.51613857123106
571	chr14	23103027	23103337	571	-	2	24,51	0,259	0.76	0.47	0.33	0.37	100128908	-1.88964546548091	0.00632101948324171	0.0121073146166901	2.19921287104681
572	chr14	23101593	23102099	572	-	3	172,70,8	0,248,498	2.7	1.59	1.12	1.15	100128908	-2.01682763259822	1.40011465619676e-07	7.07123256943989e-07	6.85383639823986
573	chr14	23101268	23101443	573	-	1	175	0	1.43	1.17	0.48	0.65	100128908	-2.08944153510042	5.90257073485724e-05	0.000176653983376093	4.22895879974706
574	chr14	23100493	23100518	574	-	1	25	0	0.63	0.13	0.11	0.15	100128908	-3.27502587915692	0.000314771272601724	0.000809289324684731	3.50200491011173
575	chr22	48866794	48866844	575	+	1	50	0	0.46	0.16	0.11	0.2	100128946	-2.62401391223473	0.00384839090099195	0.00775807798821729	2.41472082085422
576	chr22	48885099	48887199	576	+	2	13,187	0,1913	1.31	1.35	0.55	1.24	100128946	-2.12875461435527	7.87280960686296e-06	2.82148946344496e-05	5.10387025124928
577	chr22	48892927	48893527	577	+	1	600	0	7.34	7.16	2.93	3.34	100128946	-1.18447519918713	7.97780072517963e-08	4.21844874443332e-07	7.09811681598754
578	chr5	138332169	138333516	578	+	2	16,84	0,1263	1.81	1.59	1.17	1.67	100128966,51307	-2.12270188145576	3.65219530382691e-08	2.05428530351755e-07	7.43744600630028
579	chr5	138335137	138336927	579	+	4	1,101,19,54	0,247,1651,1736	3.33	2.14	1.3	2.34	51307,100128966	-2.88296698378897	9.19458934347269e-19	2.17877291683907e-17	18.0364676628203
580	chr5	138342976	138345261	580	+	3	47,41,437	0,732,1848	3.92	3.96	3.68	4.99	51307	-1.29695596798527	6.49426812002559e-08	3.49061844138548e-07	7.18746978521358
581	chr5	138345586	138347378	581	+	2	23,677	0,1115	8.52	7.53	12.37	9.19	51307	-0.766213101037023	2.12571071743059e-06	8.54015996560166e-06	5.67249583782392
582	chr5	138348153	138348228	582	+	1	75	0	2.15	1.28	1.1	1.45	51307	-2.63014389149936	2.34566526370976e-11	2.24034503430208e-10	10.6297339634464
583	chr5	138348303	138348328	583	+	1	25	0	1.77	1.25	0.62	0.69	51307	-2.15070237163686	7.69024422619521e-06	2.76209642589007e-05	5.11405986768821
584	chr8	19227208	19245160	584	-	3	23,214,13	0,8255,17939	6.33	2.24	2.66	1.97	100128993	-2.52818529421873	1.47611004968493e-19	3.76832022628338e-18	18.830881262981
585	chr8	19183959	19227183	585	-	3	69,90,16	0,613,43208	7.09	2.55	3.81	2.28	100128993	-2.19010548295676	1.12385570722064e-17	2.37523421124648e-16	16.9492894446215
586	chr8	19085066	19183684	586	-	3	12,27,11	0,1828,98607	1.64	0.6	0.68	1.06	100128993	-3.41642368055787	4.11691713028923e-12	4.39680366697633e-11	11.3854278748583
587	chr21	45837778	45837978	587	-	1	200	0	2.32	0.99	0.99	0.61	100129027	-1.95135216862292	2.14483707380613e-05	7.03289707869075e-05	4.66860569211998
588	chr21	45836678	45836928	588	-	1	250	0	1.73	0.44	0.75	0.48	100129027	-2.61352693041538	1.87059707584801e-06	7.59958791966051e-06	5.72801974888724
589	chr21	45836428	45836653	589	-	1	225	0	0.84	0.63	0.4	0.59	100129027	-2.33045462376352	0.000138422290728579	0.000383917037854174	3.85879396796515
590	chr21	45831160	45836303	590	-	3	81,51,18	0,1447,5125	2.78	2.53	0.95	1.91	100129027	-1.9619828202956	2.88566897592994e-08	1.65405908584806e-07	7.53975348965707
591	chr2	158660111	158660261	591	-	1	150	0	1.31	0.68	0.84	0.82	100129029	-2.34447013005617	2.43093349404176e-06	9.65825664650287e-06	5.61422692250828
592	chr1	93604071	93609680	592	+	3	97,169,9	0,1334,5600	2.02	1.25	1.19	0.65	100129046	-1.25769743302916	0.00426669727976026	0.00851333217163933	2.36990816904447
593	chr1	93610280	93610330	593	+	1	50	0	0.34	0.03	0.09	0.11	100129046	-2.67075222366167	0.00679301132210851	0.0129188117018547	2.16793766155749
594	chr10	38094333	38094483	594	+	1	150	0	1.1	0.42	0.48	0.59	7587	-2.61142596106349	1.59145765719521e-05	5.35936320026848e-05	4.79820491185988
595	chr10	38095123	38095148	595	+	1	25	0	0.89	0.52	0.15	0.87	7587	-4.10045174385143	4.84891638776703e-09	3.18182712384973e-08	8.31435530457173
596	chr10	38115520	38115545	596	+	1	25	0	0.59	0.13	0.35	0.37	7587	-2.74835912725426	0.000166372608497614	0.000453722520145618	3.77891817418446
597	chr10	38117716	38119041	597	+	1	1325	0	5.9	2.84	7.68	2.86	7587	-1.03114871153826	1.24610748912938e-05	4.29190571943387e-05	4.90444449385477
598	chr10	38119541	38119941	598	+	1	400	0	1.22	0.29	1.06	0.69	7587	-2.55096678392536	2.74040418488746e-06	1.07712160607855e-05	5.56218537793847
599	chr10	38120091	38120566	599	+	1	475	0	1.52	0.89	2.44	1.32	7587	-1.28222279499984	0.00178845458572373	0.00389233821021482	2.74752208342667
600	chr10	38120966	38121066	600	+	1	100	0	0.63	0.16	0.44	0.28	7587	-2.0292913546818	0.00531704175603167	0.0103666587802282	2.27432992905145
601	chr10	38125191	38146753	601	+	2	353,22	0,21540	2.57	0.55	0.99	0.54	7587	-2.73740830563404	3.18529481363654e-08	1.81233198345877e-07	7.49685036552323
602	chr10	38149728	38149978	602	+	1	250	0	1.43	0.36	0.35	0.33	7587	-3.10479871574004	2.16127279231478e-06	8.67224241574716e-06	5.66529041371833
603	chr10	38150153	38150178	603	+	1	25	0	0.72	0.26	0.09	0.15	7587	-3.21251309272184	0.000292572251124117	0.000757359436767892	3.53376686671088
604	chr10	38159820	38161614	604	+	2	8,42	0,1752	1.35	1.04	0.4	0.56	7587	-2.34028440658421	2.67687596609249e-05	8.61156640575429e-05	4.57237175152116
605	chr10	38248056	38333044	605	+	4	9,121,169,1	0,19223,61991,84987	4.26	1.12	1.19	1	7587	-3.07175912314607	2.9734406882966e-15	4.76043062782719e-14	14.5267407200207
606	chr10	38358800	38358900	606	+	1	100	0	0.63	0.23	0.2	0.3	7587	-3.0023848223368	0.000161406136518372	0.000441348908942048	3.79207995780847
607	chr10	38360025	38360098	607	+	1	73	0	5.36	3.44	2.42	1.21	7587	-1.08534077027742	0.000258598807895189	0.000677214977864688	3.58737348148863
608	chr10	38197502	38212307	608	+	2	49,1	0,14804	1.64	0.68	0.77	0.43	100129055	-1.78948542494412	0.00086802607944163	0.00202778514443501	3.06146722645088
609	chr3	50118121	50155736	609	-	4	321,64,112,3	0,4403,18335,37612	19.86	14.66	23.93	13.36	100129060	-0.809205441171734	2.78894610714733e-12	3.04963044485175e-11	11.5545598778439
610	chr3	50116946	50117871	610	-	1	925	0	36.9	17.87	54.63	24.98	100129060	-1.4006707817909	6.90010766480054e-55	9.7466968521487e-53	54.1611441327607
611	chr3	50116821	50116896	611	-	1	75	0	0.97	0.55	0.92	0.82	100129060	-1.98195100061123	0.000172089655538494	0.000467838188872178	3.76424523471354
612	chr3	50116621	50116771	612	-	1	150	0	0.72	0.36	0.73	0.69	100129060	-2.14718506545521	0.000309543958573168	0.000797029700830287	3.50927766777429
613	chr9	89639749	89639799	613	+	1	50	0	0.55	0.29	0.07	0.22	100129066	-2.91344696553459	0.00105849838164362	0.00242531469596596	2.97530980164437
614	chr9	89698184	89701651	614	+	3	15,84,1	0,2089,3466	3.29	1.22	1.36	1.89	100129066	-3.00243271007759	5.432946250906e-17	1.06542560968019e-15	16.2649645914968
615	chr14	55558231	55558731	615	-	1	500	0	3.16	1.33	1.36	0.93	100129075	-2.08546539661243	7.25229268714233e-08	3.86561565457223e-07	7.13952467701919
616	chr14	55515552	55557981	616	-	2	65,10	0,42419	1.48	1.04	0.44	0.59	100129075	-2.25691026711778	2.90513347915406e-05	9.27584257736172e-05	4.53683390873723
617	chr14	55514427	55514627	617	-	1	200	0	1.22	0.39	0.37	0.3	100129075	-2.59854216646316	8.65224322596549e-05	0.000249995833172964	4.06287128047082
618	chr14	55497210	55497260	618	-	1	50	0	0.67	0.18	0.26	0.2	100129075	-2.24545854853162	0.00506093610417716	0.00991719846964472	2.29576914575354
619	chr14	55496785	55497060	619	-	1	275	0	4.18	0.94	1.52	0.63	100129075	-2.28478936291072	6.04316554203661e-08	3.26727461237887e-07	7.21873550884466
620	chr19	51415948	51415973	620	+	1	25	0	0.13	1.59	0.68	0.85	100129083	1.82936382206888	0.00383430285875595	0.00773225072236902	2.41631358663484
621	chr19	51416644	51417420	621	+	2	86,289	0,487	7.04	8.15	12.66	11.38	100129083	-0.49066043166823	0.00267381349715248	0.00559539987295494	2.57286888876525
622	chr6	73223787	73224188	622	-	2	52,23	0,378	0.84	0.89	0.31	0.52	100129128,122539213	-1.80932230279213	0.00413445857826035	0.00827472313680105	2.38358135476179
623	chr1	104072982	104073257	623	+	1	275	0	1.52	1.17	0.75	0.93	100129138	-1.51750287042678	0.00102715529321292	0.00236101192501992	2.98836389146902
624	chr1	104073582	104073657	624	+	1	75	0	0.89	1.33	0.29	0.72	100129138	-1.55100227672975	0.00941201785750797	0.0173095592192022	2.02631725750432
625	chr1	104076747	104076772	625	+	1	25	0	0.38	0.18	0.18	0.33	100129138	-2.65090103408633	0.00208854729006251	0.00447945305520189	2.68015568674759
626	chr1	104077072	104092167	626	+	2	15,160	0,14935	2.74	1.93	1.45	1.26	100129138	-1.7376517814035	1.13419128804986e-06	4.81276155791346e-06	5.94531369293999
627	chr1	104092192	104125574	627	+	2	12,13	0,33369	1.35	0.68	0.66	0.63	100129138	-2.30188044136727	1.24442520639573e-05	4.28677169573804e-05	4.90503120064297
628	chr2	219002289	219013904	628	+	3	11,86,3	0,7667,11612	1.98	2.27	0.62	1.54	100129175	-2.11489114799658	3.36857206937546e-07	1.58384660765559e-06	6.47255415663927
629	chr2	219014379	219015454	629	+	1	1075	0	48.16	9.06	15.54	6.27	100129175	-2.46170633709975	2.19441119055829e-75	4.89197459099055e-73	74.6586819906818
630	chr6	28122937	28137313	630	-	3	274,197,569	0,2685,13807	8.6	5.7	5.81	4.49	100129195	-1.44886509434897	8.17826430604226e-14	1.09674186253417e-12	13.0873388579782
631	chr6	28122612	28122762	631	-	1	150	0	1.52	0.18	0.37	0.76	100129195	-4.86096031198263	1.08855112873055e-15	1.83068468023935e-14	14.9631511675379
632	chr6	28017193	28119787	632	-	3	8,111,6	0,43184,102588	2.74	1.51	1.34	0.95	100129195	-2.12604012296576	3.15939354088829e-08	1.79838719788533e-07	7.50039627406601
633	chr1	30720578	30720778	633	+	1	200	0	0.76	0.7	0.81	0.95	100129196	-1.5307108210176	0.0046564987839579	0.00920498140614903	2.33194050612481
634	chr1	30721153	30725737	634	+	3	21,436,18	0,134,4566	0.89	2.37	2.09	1.24	100129196	1.16763085999909	0.00597757823991967	0.0115155532773753	2.22347473073824
635	chr11	95150538	95150613	635	+	1	75	0	0.25	0.1	0.13	0.35	101929295	-2.86149614489058	0.00150729925759184	0.00333730744919048	2.82180051476015
636	chr11	95151238	95151438	636	+	1	200	0	1.64	5.7	1.61	1.37	101929295	1.28817714057099	0.00026023600049268	0.000681092151263262	3.58463262424706
637	chr11	95159136	95179697	637	+	2	12,238	0,20323	4.77	2.27	3.39	1.67	101929295	-1.54145491308128	8.52122132971816e-08	4.481366570538e-07	7.06949815420706
638	chr11	95230387	95231166	638	+	2	108,42	0,737	1.14	1.28	0.64	1.5	100129203	-1.76957531422537	0.000169455453632896	0.000461332359836989	3.77094444957927
639	chr11	95233742	95234092	639	+	1	350	0	5.19	3.07	1.8	1.67	100129203	-2.12684290436665	5.52229363491169e-13	6.66360849657057e-12	12.2578805045002
640	chr11	95234292	95234367	640	+	1	75	0	0.89	0.21	0.35	0.13	100129203	-2.22713463443415	0.00186074520163685	0.00403500875816392	2.73031309226371
641	chr10	18009731	18010531	641	-	2	22,3	0,797	0.59	0.18	0.22	0.24	100129213	-2.60814604117734	0.00134538773799751	0.00301352795868109	2.87115253483984
642	chr10	18005629	18005654	642	-	1	25	0	0.51	0.05	0.07	0.04	100129213	-2.7121842336446	0.00489080963897834	0.00961756842652079	2.31061924054207
643	chr16	87694761	87695311	643	-	1	550	0	2.19	1.25	1.87	1.69	100129215	-1.83156982402855	5.93504863473173e-07	2.65846080199949e-06	6.22657571787046
644	chr12	3489463	3490064	644	-	2	139,136	0,465	10.75	3.46	3.76	3.08	100129223	-2.83451221770123	2.22496518359258e-36	1.68424974364587e-34	35.6526767804996
645	chr12	3487813	3488363	645	-	1	550	0	3.58	0.94	1.01	1.24	100129223	-3.59334598729839	3.86166062797372e-19	9.48795003060169e-18	18.4132258957235
646	chr12	3485713	3485988	646	-	1	275	0	1.22	0.23	0.4	0.28	100129223	-2.85010396117636	2.91555564862136e-05	9.30495046586743e-05	4.53527866487283
647	chr12	3485313	3485663	647	-	1	350	0	1.94	0.57	0.42	0.37	100129223	-2.99615799147938	4.70149688541559e-07	2.14748765301938e-06	6.32776384726092
648	chr12	3484688	3485238	648	-	1	550	0	6.75	3.15	2	1.65	100129223	-2.30227230952752	4.80938680324359e-16	8.46002579012857e-15	15.3179102926374
649	chr12	3483963	3484113	649	-	1	150	0	0.89	0.44	0.66	0.61	100129223	-2.18586887884392	0.00016460873129872	0.000449321305100345	3.78354713234195
650	chr9	32551793	32552557	650	+	3	14,246,15	0,440,749	1.94	2.53	2.51	3.51	100129250	-1.07660328168256	0.000576535035472989	0.00140104949206447	3.23917429591437
651	chr9	32567630	32568105	651	+	1	475	0	3.04	1.95	1.61	1.15	100129250	-1.55565316377674	1.0308547319275e-05	3.61143726417543e-05	4.98680253119304
652	chr1	111604485	111608721	652	-	3	15,74,586	0,143,3650	8.01	6.56	3.85	4.1	100129269	-1.22380351618583	2.47596452175100e-09	1.70676289483456e-08	8.60625558263987
653	chr1	111602325	111604385	653	-	2	8,17	0,2043	0.72	0.16	0.2	0.2	100129269	-2.86089212451576	0.00056420506781914	0.00137370310319833	3.24856301723063
654	chr1	152719521	152719871	654	+	1	350	0	2.02	1.38	0.81	0.87	100129271	-1.95527784592137	7.56348395553303e-06	2.72087138674699e-05	5.12127811003717
655	chr2	21127621	21134796	655	+	2	90,35	0,7140	1.05	0.16	0.44	0.2	100129278	-2.23626189526179	0.00220245946187128	0.00469779698326012	2.65709207639951
656	chr2	21140713	21140913	656	+	1	200	0	1.1	0.31	0.33	0.15	100129278	-1.96746440341334	0.00856560986705654	0.0159095298221906	2.06724171005187
657	chr2	21141013	21141313	657	+	1	300	0	2.61	0.78	0.59	0.37	100129278	-2.48649948200985	4.77066455842372e-06	1.78757195445506e-05	5.32142111908289
658	chr3	112802477	112802602	658	+	1	125	0	1.22	0.1	0.22	0.13	100129297	-3.16262283693343	0.00012146577263785	0.000340756804469956	3.91554608295995
659	chr3	112803194	112803494	659	+	1	300	0	3.16	1.48	0.97	1.08	100129297	-2.66499058017175	9.34121849918105e-12	9.47486752207844e-11	11.029596469278
660	chr14	97686620	97686658	660	-	1	38	0	1.18	0.68	0.44	0.37	100129345	-1.91125817854496	0.00172674524287263	0.0037719790933252	2.76277173178744
661	chr14	97673379	97686370	661	-	2	63,12	0,12979	1.05	0.44	0.33	0.35	100129345	-2.64464015026208	7.05943368074177e-05	0.000207872111724497	4.15123013736092
662	chr14	97633596	97633671	662	-	1	75	0	1.14	0.47	0.33	0.33	100129345	-2.55746013910188	0.000124208889953222	0.000347786574802291	3.9058473194617
663	chr9	91119066	91119336	663	+	2	20,130	0,140	1.48	1.67	1.45	1.34	100129347	-1.18293892549145	0.00281431222068661	0.00586057449732956	2.5506277234615
664	chr9	91119611	91170669	664	+	2	24,1	0,51057	0.76	0.31	0.31	0.3	100129347	-2.35893293364779	0.00111625252659568	0.00254542527871592	2.95223754509303
665	chr9	91181720	91181795	665	+	1	75	0	0.67	0.29	0.22	0.39	100129347	-3.17680885672127	2.2903790598544e-05	7.46865093909506e-05	4.64009263557293
666	chr9	91182528	91182703	666	+	1	175	0	1.35	0.76	0.79	0.52	100129347	-1.62623009701637	0.00193234644527103	0.00417507323513252	2.71391500743349
667	chr3	47012670	47012837	667	+	2	95,5	0,162	0.38	0.36	0.09	0.35	100129354	-2.67238244538494	0.00192302528443506	0.00415701991835527	2.71601500550752
668	chr3	47013262	47013287	668	+	1	25	0	0.55	0.31	0.15	0.5	100129354	-3.35698324801793	2.42942845556025e-05	7.88153120068767e-05	4.61449588598682
669	chr9	16727885	16728110	669	-	1	225	0	2.66	0.94	2.36	1.04	54796	-1.78682903949475	4.08366400855932e-06	1.55170317122349e-05	5.38894999754286
670	chr9	16580145	16704971	670	-	3	3,103,219	0,2837,124607	2.02	1.64	1.32	1.45	54796	-1.83366786033746	1.13616319818701e-06	4.81994140622289e-06	5.94455928219761
671	chr9	16435865	16437515	671	-	1	1650	0	11.34	7.16	6.25	3.38	54796	-1.25492533171667	3.6865208417807e-11	3.41646694720925e-10	10.433383306466
672	chr9	16429636	16429811	672	-	1	175	0	1.01	0.47	0.31	0.26	54796	-2.13430576841519	0.00240139452795766	0.00507625930764917	2.6195364833252
673	chr9	16415270	16415295	673	-	1	25	0	0.59	0.05	0.15	0.07	54796	-2.39704479948271	0.00845445595068506	0.0157245575959754	2.07291433427765
674	chr9	16415170	16415245	674	-	1	75	0	0.67	0.08	0.15	0.13	54796	-3.00357517683218	0.000687769535566174	0.00164338008454944	3.1625570649614
675	chr9	16414895	16415145	675	-	1	250	0	3.29	0.63	1.87	0.5	54796	-1.85406058059932	6.85735195045797e-05	0.000202435012826778	4.1638435599966
676	chr9	16412120	16412445	676	-	1	325	0	2.7	0.68	1.06	0.56	54796	-2.44512888256754	2.9194008297675e-07	1.38902421714694e-06	6.53470627287587
677	chr9	16411395	16411595	677	-	1	200	0	1.52	0.49	0.66	0.52	54796	-2.63841058820176	1.43184717742795e-06	5.95512756503327e-06	5.84410333226664
678	chr9	16410970	16410995	678	-	1	25	0	1.39	1.17	0.57	0.67	100129385,54796	-1.92107259458078	0.000143251858917257	0.000396120129818986	3.84389973367283
679	chr9	16410770	16410895	679	-	1	125	0	1.01	0.49	0.46	0.3	54796	-1.72400721935145	0.00785188944725105	0.0147146827756719	2.10502582379272
680	chr9	16410720	16410745	680	-	1	25	0	2.91	2.42	0.95	1	54796	-1.73706884362	5.54416495293569e-06	2.0508527697507e-05	5.2561638568443
681	chr9	16410545	16410570	681	-	1	25	0	2.49	1.07	0.66	1.24	54796	-3.50158171542485	1.02621091626118e-15	1.73204522133253e-14	14.9887633698728
682	chr9	16276309	16409520	682	-	3	4,128,18	0,124110,133193	2.32	1.15	0.73	0.89	100129385,54796	-2.731164576129	8.0969336065344e-10	6.07005664390324e-09	9.09167942184942
683	chr9	16204009	16215236	683	-	2	29,21	0,11206	0.8	0.23	0.37	0.3	100129385	-2.45917219154624	0.000497853535972375	0.00122685335650335	3.30289840397644
684	chr15	50356468	50357118	684	+	1	650	0	6.24	3	11.05	4.1	100129387	-1.04272028179387	1.63997056038738e-06	6.73987980583989e-06	5.78516394803527
685	chr1	155747577	155747652	685	+	1	75	0	3.71	8.26	4.71	7.02	100129405	-0.622026228989698	0.00386852236006241	0.00779395638539087	2.41245488857667
686	chr1	155748113	155750128	686	+	6	14,132,183,105,110,206	0,286,492,1213,1408,1809	16.66	15.32	19.17	12.21	100129405	-0.538336023490628	1.02954377566791e-05	3.60751426760691e-05	4.987355182677
687	chr7	50539852	50539877	687	+	1	25	0	0.72	0.73	0.15	0.78	100129427	-2.96858581414749	1.83689283232978e-05	6.10451383418741e-05	4.73591618048541
688	chr7	50540002	50542287	688	+	3	143,64,43	0,1343,2242	1.77	2.24	0.99	1.71	100129427	-1.27522663363098	0.000858090152354974	0.00200679711686792	3.06646708206563
689	chr7	50542412	50542612	689	+	1	200	0	2.07	0.99	0.77	1.17	100129427	-2.85612416233561	9.60072083670593e-11	8.34470459500952e-10	10.0176961582468
690	chr2	56177723	56180040	690	-	2	12,438	0,1879	3.63	2.47	2.4	1.21	100129434	-1.05117839667903	0.0010164489880865	0.00233848333574189	2.99291441215477
691	chr2	56173533	56173583	691	-	1	50	0	0.89	0.23	0.37	0.2	100129434	-1.95030492935861	0.00874889091105824	0.0162139562835712	2.05804699860472
692	chr7	32676853	32679087	692	-	2	55,95	0,2139	2.74	2.37	2.14	2.19	100129460	-1.68300762640474	6.47518383302948e-08	3.48135680467963e-07	7.18874789727961
693	chr6	5003948	5030105	693	+	4	11,93,148,148	0,17432,18480,26009	6.92	2.34	2.91	2.82	100129461	-2.77762104092567	1.21638786557681e-26	5.47414273433745e-25	25.9149279209344
694	chr6	5030858	5031433	694	+	1	575	0	1.77	1.02	0.88	0.8	100129461	-2.13154533828657	3.09352157281978e-06	1.20368982062298e-05	5.5095468510602
695	chr6	5040685	5042837	695	+	2	2,373	0,1779	1.1	0.21	1.08	0.48	100129461	-2.09522946995924	0.00036699653346453	0.000929933648328907	3.43533803793956
696	chr6	5044654	5044779	696	+	1	125	0	1.1	0.47	0.46	0.43	100129461	-2.40630579770393	8.61026295898744e-05	0.000248898976316573	4.06498358491181
697	chr6	5044979	5045529	697	+	1	550	0	6.49	3.93	2.77	1.43	100129461	-1.21734781419684	9.22120080556814e-06	3.25962137574568e-05	5.03521252045668
698	chr6	5072638	5079559	698	+	2	96,4	0,6917	1.31	0.6	0.35	0.3	100129461	-2.30875827146574	0.000355008780199326	0.000902412598982653	3.44976090569149
699	chr6	5079784	5080134	699	+	1	350	0	2.19	0.55	0.73	0.59	100129461	-2.99095094776824	5.81308882913159e-09	3.76371913022178e-08	8.23559304058964
700	chr6	5080484	5080909	700	+	1	425	0	2.66	1.25	0.86	0.85	100129461	-2.53944744079063	2.63466336317889e-09	1.80753720641967e-08	8.57927486768238
701	chrX	3284162	3284212	701	+	1	50	0	0.51	0.08	0.15	0.15	100129464	-2.69446005618288	0.00325444309438644	0.00667600021511033	2.48752331791839
702	chrX	3285412	3285737	702	+	1	325	0	0.97	0.16	0.48	0.24	100129464	-2.26240122761465	0.00138963500676035	0.00310271643461322	2.85709925396557
703	chrX	3286062	3288520	703	+	2	76,24	0,2434	1.1	0.21	0.4	0.24	100129464	-2.52623705419393	0.000372647946133758	0.000942935732928515	3.42870126806108
704	chr3	12552423	12553929	704	-	2	13,162	0,1344	3.5	1.15	1.32	0.46	100129480	-1.60597201447245	0.000377037030139062	0.000953166401166896	3.42361599410376
705	chr3	12543209	12545276	705	-	2	20,30	0,2037	2.07	1.25	0.9	0.48	100129480	-1.28053052238385	0.00755134027906594	0.01420826558171	2.12197595908028
706	chr3	12541977	12543184	706	-	2	45,5	0,1202	2.32	1.38	1.58	0.91	100129480	-1.41970753614391	0.000308469887542709	0.00079463045810549	3.51078722486358
707	chr10	42552066	42552141	707	-	1	75	0	1.1	2.32	1.65	3.27	100129482	-1.01116711193744	0.00791461511827162	0.0148195999462377	2.10157019969929
708	chr10	42551741	42551966	708	-	1	225	0	2.32	2.37	1.85	3.06	100129482	-1.79203543003912	1.5163383131628e-08	9.13662693841032e-08	7.81920389161432
709	chr10	42551191	42551216	709	-	1	25	0	0.42	0.29	0.18	0.3	100129482	-2.29691888568569	0.00675372384725608	0.0128496533844123	2.17045670118724
710	chr10	42519084	42525620	710	-	4	2043,124,127,81	0,4097,4527,6455	16.62	8.52	19.3	7.63	100129482	-1.01616593427647	6.14302446057854e-13	7.37216445935458e-12	12.2116177553832
711	chr10	42517059	42517734	711	-	1	675	0	1.9	1.04	2.58	1.78	100129482	-1.73018791450441	3.65158024211337e-06	1.40029191860074e-05	5.43751915145847
712	chr10	42516234	42516784	712	-	1	550	0	3.12	1.9	2.75	1.32	100129482	-1.08058734179057	0.000972612836792278	0.00224769137456033	3.01206000280068
713	chr10	42515109	42516209	713	-	1	1100	0	6.28	2.27	5.81	2.23	100129482	-1.48488319737523	7.44367317832367e-09	4.73038002603548e-08	8.1282127032423
714	chr7	5427526	5427626	714	-	1	100	0	0.04	1.17	0.7	0.74	100129484	1.97285714832976	0.00356906326392842	0.00725196396532344	2.44744575382873
715	chr17	81003859	81003909	715	+	1	50	0	0.42	0.39	0.24	0.65	100129503	-2.25190307153755	0.00218594580061863	0.00466670071721945	2.66036061035707
716	chr17	81004534	81004709	716	+	1	175	0	0.51	0.29	0.09	0.28	100129503	-2.80958970817789	0.001033672059383	0.00237440670740615	2.98561722274144
717	chrX	135119958	135120451	717	-	2	13,12	0,481	0.59	0.03	0.15	0.11	100129515	-2.78547948411729	0.00247020281083585	0.00520855197405602	2.60726738843629
718	chrX	135119304	135119933	718	-	2	6,219	0,410	1.35	0.18	0.24	0.11	100129515	-2.73677054288512	0.000654576642934625	0.00157184647910916	3.1840394955535
719	chrX	135118954	135119029	719	-	1	75	0	1.01	0.08	0.11	0.22	100129515	-4.53160120296947	1.67861816108422e-07	8.35428162894923e-07	6.77504808253592
720	chr6	159760581	159760831	720	-	1	250	0	1.1	0.63	1.03	0.82	100129518	-1.88767636255636	0.00018058061279995	0.000488697081508783	3.74332887753281
721	chr6	159692520	159760281	721	-	8	343,134,93,229,81,57,139,24	0,624,34331,34608,38364,52609,56017,67737	22.27	44.96	55.31	75.84	6648,100129518	-0.505765919694948	4.39796904259696e-10	3.43602242825555e-09	9.3567478319731
722	chr6	159691420	159691545	722	-	1	125	0	1.52	0.65	3.94	3.69	6648	-2.63636980122947	1.2176223076749e-11	1.21289760914179e-10	10.9144874039282
723	chr6	159691095	159691370	723	-	1	275	0	1.77	0.21	4.6	3.17	6648	-3.44775491841148	7.10149129828636e-15	1.08756386856927e-13	14.1486504407728
724	chr6	159682468	159685008	724	-	2	170,155	0,2385	21.97	28.94	47.9	50.37	6648	-1.10032939371385	5.62616009877035e-36	4.17028018368503e-34	35.2497879136526
725	chr6	159682118	159682268	725	-	1	150	0	3.29	1.85	5.22	5.07	6648	-2.42623201066042	2.99891826130721e-19	7.43451839359935e-18	18.5230353712351
726	chr6	159681443	159681943	726	-	1	500	0	50.19	40.79	74.22	62.12	6648	-1.50391371004097	3.0032971758241e-113	1.21457216804292e-110	112.522401692298
727	chr6	159680468	159680493	727	-	1	25	0	2.07	1.61	5.02	5.64	6648	-2.34010177796327	1.05034325185632e-14	1.57620132679085e-13	13.9786687504291
728	chr6	159679768	159679968	728	-	1	200	0	3.29	1.85	4.75	6.76	6648	-2.72689472207345	3.51774005324219e-24	1.32972118292073e-22	23.453736256298
729	chr6	159679543	159679618	729	-	1	75	0	1.27	1.02	2.6	2.88	6648	-1.97595453606404	4.40033757726355e-07	2.02186001874199e-06	6.35651400480494
730	chr6	159679268	159679318	730	-	1	50	0	1.86	1.54	4.69	5.12	6648	-2.02130874292843	1.71859166943951e-10	1.43566804692385e-09	9.76482729770194
731	chr6	159679218	159679243	731	-	1	25	0	0.42	0.34	1.78	1.86	6648	-1.66188192973495	0.00537456452014374	0.0104671582673833	2.26965671916314
732	chr6	159678393	159678418	732	-	1	25	0	0.89	0.76	0.64	0.85	6648	-1.98661601355354	0.000231399819161345	0.000611985431459165	3.63563698478471
733	chr6	159678218	159678268	733	-	1	50	0	1.18	1.07	0.81	0.98	6648	-1.85832510026249	9.16656990503339e-05	0.000263619569668607	4.0377931452456
734	chr6	159677718	159677893	734	-	1	175	0	0.72	0.47	0.95	0.89	6648	-1.8242483364842	0.00111343411688769	0.00253964291544806	2.95333547554834
735	chr6	159677443	159677468	735	-	1	25	0	0.63	0.08	0.24	0.35	6648	-3.45654070317258	9.40021116370292e-06	3.31784908289501e-05	5.02686239042148
736	chr6	159677318	159677418	736	-	1	100	0	0.67	0.13	0.33	0.46	6648	-3.29861890254961	3.95530064725146e-06	1.50664059437025e-05	5.40282049965561
737	chr6	159676393	159676418	737	-	1	25	0	0.72	0.23	0.29	0.37	6648	-2.90949972775023	6.41824646590663e-05	0.000190657015209857	4.19258360965746
738	chr6	159676218	159676368	738	-	1	150	0	0.84	0.49	0.44	0.46	6648	-2.09125381435019	0.000898870927909196	0.00209298011996434	3.04630266568746
739	chr6	159675093	159675143	739	-	1	50	0	1.01	0.6	0.35	0.37	6648	-2.14527988302091	0.000901854240772263	0.00209947717302714	3.04486364820478
740	chr6	159672693	159673418	740	-	1	725	0	23.87	4.9	10.83	4.34	6648	-2.35215298622395	7.5622531314996e-43	7.44889142464275e-41	42.1213487895795
741	chr6	159672468	159672668	741	-	1	200	0	3.8	2.16	1.67	1.89	6648	-2.37186413610112	5.52751279266843e-14	7.58945024363096e-13	13.2574702436332
742	chr6	159671868	159672443	742	-	1	575	0	34.62	10.55	15.06	6.63	6648	-1.91988931062923	1.12525208011161e-47	1.29837503414553e-45	46.9487501755633
743	chrX	125320345	125320445	743	+	1	100	0	0.42	0.23	0.11	0.26	100129520	-2.42046832490294	0.00532131916819698	0.0103737261353484	2.27398069168048
744	chrX	125322420	125322945	744	+	1	525	0	4.22	1.95	1.74	1.5	100129520	-2.06862197676452	1.75266438669359e-10	1.46170894237929e-09	9.75630123790579
745	chr1	2350413	2350813	745	-	1	400	0	1.69	1.07	0.86	1	100129534	-1.81182147292495	5.39851186659362e-05	0.000162841843495972	4.26772593965763
746	chr15	78984851	78984976	746	+	1	125	0	0.8	0.42	0.2	0.56	100129540	-3.60962715589384	4.71567312567193e-07	2.15310627203494e-06	6.32645630634135
747	chr15	78985001	78985051	747	+	1	50	0	0.42	0.29	0.07	0.26	100129540	-2.76465710746851	0.00185066062061781	0.00401512063320218	2.73267321609668
748	chr19	23075200	23075325	748	+	1	125	0	1.1	0.99	0.4	0.95	100129543	-2.41724999442686	9.28398740159868e-06	3.28058139369966e-05	5.03226545755475
749	chr19	23075375	23095357	749	+	3	12,143,95	0,19636,19887	2.53	1.59	0.97	1.26	100129543	-2.38551509506777	9.30104059277314e-10	6.90362238237028e-09	9.03146846021833
750	chr19	23095432	23098383	750	+	3	8,73,44	0,111,2907	2.78	1.95	1.61	1.06	100129543	-1.38760481050157	0.00011986655661013	0.000336713788196696	3.9213019704096
751	chr19	23098408	23100069	751	+	2	5,20	0,1641	1.35	0.63	0.57	0.63	100129543	-2.61016035391416	1.39406485385302e-06	5.8128462374245e-06	5.85571702177938
752	chr19	23134135	23136051	752	+	2	71,104	0,1812	1.6	0.39	0.64	0.39	100129543	-2.52806612436885	1.64615142507181e-05	5.52536094640422e-05	4.78353021769706
753	chr3	122888715	122889440	753	+	1	725	0	8.69	2.37	3.48	2.17	100129550	-2.57865258296165	2.16939771904652e-23	7.69378557799141e-22	22.6636608208059
754	chr3	122889765	122890140	754	+	1	375	0	2.15	1.38	1.58	1.5	100129550	-1.9984642368341	7.88856529596465e-08	4.176281442904e-07	7.1030019753334
755	chr4	76214414	76236273	755	+	3	10,110,5	0,3164,21854	6.75	4.06	2.64	3.27	100129583	-2.50181788299396	1.7128780377438e-25	7.14523235546923e-24	24.7662735590547
756	chr4	76251749	76256431	756	+	2	71,254	0,4428	1.77	1.98	0.95	1.28	100129583,100631383	-1.12832687639145	0.0048726953328836	0.00958559594495059	2.31223074219636
757	chr4	76271608	76278108	757	+	2	160,40	0,6460	1.69	0.76	0.7	0.43	100129583,100631383	-1.83182706545084	0.000627349589111489	0.00151219401324851	3.20249038211628
758	chr4	76278708	76279033	758	+	1	325	0	1.52	0.47	0.46	0.39	100129583	-2.78184852404748	3.67713744056357e-06	1.40941248939028e-05	5.4344901371796
759	chr4	76281083	76281283	759	+	1	200	0	2.7	0.63	0.48	0.82	100129583	-4.27910694505945	3.0979490543092e-17	6.23861490760346e-16	16.5089257284794
760	chr4	76281808	76281958	760	+	1	150	0	1.48	0.94	0.55	0.46	100129583	-1.83864432153957	0.000726661822548553	0.00172617160685983	3.13866765622622
761	chr4	76282658	76282833	761	+	1	175	0	1.52	0.89	0.46	0.52	100129583	-2.37570453353109	1.48496802127534e-05	5.0306727174416e-05	4.8282828987597
762	chr4	76289901	76290051	762	+	1	150	0	1.73	0.52	0.73	0.35	100631383	-1.99740054258483	0.000492102516019496	0.00121411450971226	3.3079444145014
763	chr13	48576973	48577148	763	-	1	175	0	1.31	0.73	0.59	0.37	100129597	-1.51052139528402	0.00900001168139181	0.0166283485531468	2.04575692687615
764	chr7	3158555	3174604	764	-	3	16,101,8	0,7475,16041	8.65	2.92	3.1	2.23	100129603	-2.46175448276771	1.783961362485e-22	5.89957649806909e-21	21.7486145559247
765	chr7	3147252	3158155	765	-	3	19,88,18	0,1728,10885	9.24	3.72	4.16	2.88	100129603	-2.14079290692306	1.98831366761106e-21	6.02308649926946e-20	20.7015151021485
766	chr7	3141186	3147127	766	-	2	14,136	0,5805	2.74	0.91	0.7	0.98	100129603	-3.51891430150622	3.15617826987968e-15	5.03971581179096e-14	14.5008384745886
767	chr7	3141061	3141161	767	-	1	100	0	1.9	0.89	0.77	1.3	100129603	-3.24978462669806	3.01198546883041e-13	3.76780785145974e-12	12.5211471276978
768	chr7	3140233	3140511	768	-	2	63,12	0,266	1.98	0.73	0.77	0.37	100129603	-1.81282731180888	0.000784697610909641	0.00185065375676221	3.10529766964174
769	chr1	99147252	99147302	769	+	1	50	0	1.31	0.83	0.35	0.54	100129620	-2.72151485371297	3.10690682731824e-06	1.20821555935991e-05	5.50767177055844
770	chr1	99242888	99243163	770	+	1	275	0	2.28	0.96	0.88	0.54	100129620	-2.06715133620081	1.38687322561722e-05	4.72835131223689e-05	4.8579632360653
771	chr1	99244563	99244663	771	+	1	100	0	0.59	0	0.24	0.11	100129620	-2.3256353361868	0.00692933766368714	0.0131542267192959	2.15930827516493
772	chr9	24545677	24545802	772	-	1	125	0	1.14	0.55	0.37	0.61	100129669	-3.13432277079759	1.48948555884163e-07	7.48455084769772e-07	6.82696370308727
773	chr9	24544754	24545427	773	-	4	6,90,75,4	0,217,457,669	3.96	1.88	1.39	1.3	100129669	-2.41022330585024	2.63458529697615e-12	2.89308796719595e-11	11.5792877362043
774	chr9	24543051	24543672	774	-	2	316,9	0,612	2.15	0.44	1.1	0.78	100129669	-3.05053894736036	2.93448013441216e-10	2.35697070300807e-09	9.53246882618939
775	chr5	91380848	91418782	775	+	2	76,74	0,37860	1.22	0.63	0.92	0.61	100129716	-1.76224698973546	0.000708523987592614	0.00168688607767315	3.14964544181348
776	chr5	91419182	91419257	776	+	1	75	0	0.89	0.26	0.48	0.33	100129716	-2.42128305835078	0.000187222384863261	0.000504971899188415	3.72764222695798
777	chr5	91419657	91420207	777	+	1	550	0	5.61	1.25	2.07	1.08	100129716	-2.80273877612861	8.03371502025423e-16	1.37341229601293e-14	15.095083578047
778	chr5	91420682	91438993	778	+	3	33,188,54	0,2095,18257	4.18	1.17	1.78	1.28	100129716	-2.76830335808596	8.10192723750296e-15	1.23204759534263e-13	14.0914116614848
779	chr5	91496972	91547948	779	+	2	16,34	0,50942	0.63	0.05	0.09	0.04	100129716	-2.8145903659206	0.00288967151429477	0.00600238286815079	2.53915152320792
780	chr5	91610945	91611245	780	+	1	300	0	2.45	0.86	0.99	0.67	107986434	-2.42375593487374	1.01865862023244e-07	5.28125682800138e-07	6.9919713353158
781	chr5	91612545	91614472	781	+	2	21,204	0,1723	8.39	4.74	3.96	1.97	107986434,100129716	-1.27042526817503	8.66270159124942e-08	4.55056074565239e-07	7.06234664571941
782	chr9	137250243	137250268	782	-	1	25	0	0.72	0.21	0.07	0.22	100129722	-3.9216044300766	7.31488993228806e-06	2.6399444280697e-05	5.13579220435201
783	chr2	27012771	27013096	783	-	1	325	0	1.94	0.99	0.64	0.56	100129724	-2.25854671993376	6.03977335643089e-06	2.21743420084783e-05	5.21897935805076
784	chr2	27012546	27012671	784	-	1	125	0	1.69	1.38	0.42	0.69	100129724	-2.45348208435424	1.90480788742743e-06	7.72829407939504e-06	5.72014881927311
785	chr2	43228259	43228334	785	+	1	75	0	0.59	0.16	0.24	0.2	100129726	-2.31981513117753	0.00472113730307177	0.0093188529587214	2.32595336896097
786	chr16	14302720	14322991	786	+	3	92,84,24	0,19750,20247	0.89	0.55	0.26	0.37	100129781	-1.88553015791962	0.0063610639633204	0.0121787106796492	2.19647023737781
787	chr16	14323254	14323379	787	+	1	125	0	1.52	0.78	0.66	0.63	100129781	-2.33171444588688	5.28361328631897e-06	1.96258668766828e-05	5.27706897640265
788	chr16	14326318	14326543	788	+	1	225	0	1.52	0.44	0.53	0.41	100129781	-2.66558426742316	6.45452462379671e-06	2.35489528288321e-05	5.1901357380396
789	chr5	42756842	42762460	789	+	3	43,89,18	0,2277,5600	2.24	0.89	0.86	0.69	100129792	-2.39843866443468	2.41327706939549e-07	1.16525099365856e-06	6.61739281368933
790	chr5	42801021	42801321	790	+	1	300	0	1.31	0.36	0.53	0.39	100129792	-2.5864614029012	2.40392844856827e-05	7.80787466662805e-05	4.61907846298145
791	chr19	34545313	34545388	791	-	1	75	0	0.63	0.18	0.29	0.22	100129800	-2.19519110308311	0.00538057660191388	0.0104776821016039	2.26917118128319
792	chr11	10541307	10541357	792	+	1	50	0	0.46	0.42	0.09	0.56	100129827	-3.09913850496117	7.90149426163531e-05	0.00023019105907272	4.10229077096057
793	chr11	10593497	10593967	793	+	2	2,148	0,322	1.35	1.28	1.14	1.11	100129827	-1.50925663637333	0.000487343605310646	0.00120362350019685	3.31216472816612
794	chr11	10594128	10594153	794	+	1	25	0	1.01	0.83	1.32	1.73	100129827	-2.11740051559506	3.38757818215646e-06	1.30805876274509e-05	5.47011067288881
795	chr11	10594178	10594203	795	+	1	25	0	0.97	0.86	1.32	1.71	100129827	-2.00348622739067	1.24324806884147e-05	4.28298514122115e-05	4.90544220669228
796	chr11	10599690	10599939	796	+	1	249	0	1.05	0.83	1.83	1.54	100129827	-1.51908481902678	0.000640574636362792	0.00154117809716107	3.19343026127906
797	chr13	110458279	110463287	797	-	2	7,265	0,4743	2.07	1.64	0.7	1.65	100129836	-2.61612163883688	1.72798731557293e-10	1.4427587519685e-09	9.76245944981829
798	chr19	20625345	20625645	798	-	1	300	0	1.77	0.49	1.41	0.76	199777	-2.40956437580801	3.35798690818331e-07	1.57922894841068e-06	6.47392100138285
799	chr19	20621795	20621820	799	-	1	25	0	0.93	0.36	0.48	0.39	199777	-2.34662119710958	0.000203468205952069	0.00054470900342032	3.6915034442193
800	chr19	20621645	20621770	800	-	1	125	0	1.1	0.34	0.42	0.17	199777	-1.91738573369874	0.00586526074408575	0.0113199669303669	2.23171267626789
801	chr19	20621370	20621495	801	-	1	125	0	1.14	0.63	0.46	0.33	199777	-1.701298965035	0.0064129144889843	0.0122655959325206	2.19294455100898
802	chr19	20551173	20580228	802	-	6	85,96,127,98,172,22	0,1301,2535,12867,14464,29033	7.3	3.78	4.34	4.08	100129842,199777	-2.14642447083521	1.18501870725292e-22	3.97033140316718e-21	21.9262747936264
803	chr19	20544440	20551098	803	-	2	1536,14	0,6644	11.72	7.53	19.11	8.37	100129842	-0.834956019537292	2.56235084525178e-08	1.48433765186272e-07	7.59136140553401
804	chr19	20539040	20539090	804	-	1	50	0	1.39	0.86	0.57	0.82	100129842	-2.67418132670935	1.29312408725387e-07	6.57070465334272e-07	6.88835979853499
805	chr19	20538315	20538590	805	-	1	275	0	1.69	0.81	1.54	1.17	100129842	-2.02942840823349	2.07021365061855e-06	8.33534664631136e-06	5.68398483208096
806	chr19	20536074	20538015	806	-	2	76,24	0,1917	0.8	0.31	0.64	0.39	100129842	-1.85746844629945	0.00328550431685085	0.00673243551126352	2.48339795785004
807	chr7	100602945	100602970	807	-	1	25	0	0.21	0.13	0.02	0.26	100129845	-3.02797615311494	0.00135173795343313	0.00302621015260566	2.86910749212839
808	chr7	100593041	100599712	808	-	2	33,42	0,6629	1.22	1.61	0.62	0.95	100129845	-1.30883688591315	0.00601049209432664	0.0115720563813918	2.22108996974406
809	chr7	100589526	100589901	809	-	1	375	0	4.01	4.79	1.96	3.21	100129845	-1.50320312098935	1.56244868813146e-08	9.39446708309009e-08	7.80619423627335
810	chr4	140373271	140373409	810	-	1	138	0	1.98	1.25	0.84	0.78	100129858	-1.96664391871099	1.06269707402113e-05	3.71250238900449e-05	4.97359051518506
811	chr4	140360887	140360912	811	-	1	25	0	0.84	0.29	0.29	0.35	100129858	-2.94024851623629	3.49711073383701e-05	0.000109873875895262	4.45629061580829
812	chr4	140291498	140293304	812	-	2	31,44	0,1762	1.22	0.49	0.37	0.37	100129858	-2.58057353235109	5.12456555480965e-05	0.000155390464656824	4.29034294688613
813	chr4	140291073	140291248	813	-	1	175	0	0.93	0.44	0.24	0.26	100129858	-2.49821559785055	0.000659293123054641	0.00158195901706655	3.18092145426539
814	chr4	140289123	140289198	814	-	1	75	0	1.1	0.13	0.11	0.13	100129858	-3.91353556748151	9.30553226266456e-06	3.28723892263409e-05	5.03125878082155
815	chr4	140287998	140289073	815	-	1	1075	0	7.72	2.06	2.97	1.76	100129858	-2.54254719601657	1.3519336391463e-19	3.46501111494206e-18	18.8690446255984
816	chr4	140287523	140287623	816	-	1	100	0	0.89	0.18	0.29	0.17	100129858	-2.38861422979056	0.00230036884921442	0.00488455831197424	2.63820252209756
817	chr4	140285423	140285448	817	-	1	25	0	0.67	0.26	0.18	0.17	100129858	-2.43262054316515	0.00409699465166318	0.00820745293374682	2.38753460298723
818	chr18	49023702	49024234	818	+	2	37,13	0,519	1.77	1.2	0.53	1.08	100129878	-2.60328847430664	3.5708214848004e-08	2.01218366084429e-07	7.44723186084167
819	chr18	49024259	49024309	819	+	1	50	0	0.55	0.39	0.13	0.26	100129878	-2.2268836419543	0.00791816448810734	0.0148257085854964	2.10137548066725
820	chr18	49026136	49048140	820	+	3	17,70,13	0,13863,21991	1.1	0.68	0.57	0.63	100129878	-2.19721033571877	6.75404140613135e-05	0.000199710458982683	4.17043628121923
821	chr4	762126	762151	821	-	1	25	0	0.89	0.89	1.3	1.58	100129917	-1.74235773167178	0.000204533474688912	0.000547256010303965	3.68923560363242
822	chr4	760201	760926	822	-	1	725	0	15.77	6.17	11.12	5.96	100129917	-1.88681797427209	1.38194063331174e-31	8.36266300372001e-30	30.8595106133865
823	chr1	42774864	42775454	823	+	2	4,246	0,344	1.81	0.91	1.45	0.93	79078	-1.80358224193457	2.65169061431418e-05	8.5370565657838e-05	4.57647714856829
824	chr1	42776379	42776679	824	+	1	300	0	2.15	1.69	1.52	1.17	79078	-1.40799842034721	0.000180374307343702	0.000488196305110641	3.7438253236317
825	chr1	42776704	42776754	825	+	1	50	0	1.27	0.91	0.84	0.85	79078	-1.94731961978789	5.55769787799677e-05	0.000167209127500789	4.25510506559844
826	chr1	42777479	42777554	826	+	1	75	0	0.89	0.52	0.66	0.78	79078	-2.37248816945887	2.10140588219961e-05	6.90319248086031e-05	4.6774900564112
827	chr1	42779179	42779279	827	+	1	100	0	0.84	0.78	0.75	1.08	79078	-1.94438580140845	0.000196556973035396	0.000527971420843957	3.70651154458326
828	chr1	42794534	42796580	828	+	2	79,21	0,2025	1.56	0.76	0.62	0.56	100129924	-2.3526180316025	7.43231855648262e-06	2.67820849760225e-05	5.12887568432689
829	chr1	42798183	42798483	829	+	1	300	0	1.94	0.73	0.81	0.59	100129924	-2.36570217050001	1.80053421698037e-06	7.33889664129068e-06	5.74459862097164
830	chr1	42798608	42798708	830	+	1	100	0	0.55	0.13	0.13	0.11	100129924	-2.53059251014188	0.00621450458430553	0.0119246266863791	2.20659348727627
831	chr1	42798783	42799108	831	+	1	325	0	1.69	0.57	0.48	0.5	100129924	-2.9771521684105	1.23551145005875e-07	6.30353335913816e-07	6.90815322543447
832	chr1	42799683	42800108	832	+	1	425	0	2.95	0.63	0.97	0.52	100129924	-2.7853062307829	1.06034330720573e-08	6.56378043825186e-08	7.97455350050318
833	chr1	42805437	42809055	833	+	2	22,28	0,3590	1.73	1.17	0.64	1.02	100129924	-2.51097912794273	5.19391330589131e-08	2.84488895605229e-07	7.2845053036646
834	chr1	42809130	42816619	834	+	3	5,120,85	0,7080,7404	22.61	7.94	23.9	12.58	100129924	-2.01340253620471	2.54240155073742e-56	3.72096311945921e-54	55.5947558552388
835	chr4	7033753	7034053	835	-	1	300	0	2.87	2.55	1.43	1.52	100129931	-1.2471401996429	0.000215446428498243	0.000573773234549072	3.66666070090892
836	chr4	7030553	7031253	836	-	1	700	0	5.57	5.89	14.81	12.36	100129931	-1.06641663451915	2.13038643218765e-09	1.48654446293807e-08	8.67154161245571
837	chr19	39639084	39639109	837	+	1	25	0	0.3	0.1	0.02	0.11	100129935	-2.62149034591098	0.00830497282428667	0.0154767583075844	2.08066178431814
838	chr12	65858458	65858633	838	-	1	175	0	0.97	0.05	0.2	0.13	100129940	-3.40800848535324	2.8589684769519e-05	9.14058713437343e-05	4.54379063315594
839	chr12	65856508	65857033	839	-	1	525	0	11.18	5	3.76	3.25	100129940	-2.39264293501493	1.15141608578364e-29	6.26173397914785e-28	28.9387677075557
840	chr12	65851339	65851464	840	-	1	125	0	2.45	0.91	0.31	0.63	100129940	-3.89884579367795	3.04945515023996e-12	3.31816108926305e-11	11.5157777496309
841	chr2	134918605	134918705	841	-	1	100	0	0.93	1.15	0.59	1.6	100129961	-2.00932265083903	5.29604311785992e-05	0.00016004530160876	4.2760484877352
842	chr2	134877561	134918580	842	-	2	82,18	0,41001	0.72	0.89	0.68	1.02	100129961	-1.56385186134886	0.00386529783204908	0.0077883315980851	2.41281703684732
843	chr2	134867554	134877536	843	-	3	185,98,17	0,1389,9965	1.73	0.91	1.36	0.98	100129961	-1.89685996095945	1.12243278294461e-05	3.90190163943376e-05	4.94983965733605
844	chr2	134866204	134866379	844	-	1	175	0	1.01	0.26	0.35	0.24	100129961	-2.41970237863127	0.000743035355389224	0.00176115946423774	3.12899052098352
845	chr2	134865579	134865754	845	-	1	175	0	0.97	0.57	0.84	0.59	100129961	-1.62248156951998	0.00316259803514725	0.00650729516262451	2.49995600321895
846	chr2	134864879	134865154	846	-	1	275	0	3.42	0.86	1.52	0.59	100129961	-2.1193673971228	1.20602246554192e-06	5.09194975312722e-06	5.91864460217098
847	chr2	134811009	134864604	847	-	2	270,5	0,53590	6.71	1.82	2.16	1.17	100129961	-2.40862274072101	5.37214747071144e-14	7.38889274915056e-13	13.2698520740307
848	chr2	134735563	134804357	848	-	2	18,257	0,68537	2.19	0.57	0.75	0.56	100129961	-2.89576948291735	1.47870992694052e-08	8.92681701191557e-08	7.83011701159101
849	chr9	34895038	34895757	849	-	2	46,179	0,540	3.8	1.2	1.23	0.63	100129969	-2.15111719426071	2.94263191214486e-07	1.39914317420402e-06	6.53126405951851
850	chr15	52180198	52180373	850	+	1	175	0	0.59	0.57	0.35	0.87	100129973	-2.20014879910317	0.000665318913394671	0.00159502877085355	3.17697013044515
851	chr15	52181123	52204934	851	+	2	79,46	0,23765	1.35	1.02	0.55	1	100129973	-2.50037818343319	4.68231755879476e-07	2.13972034654091e-06	6.32953913541611
852	chr15	52205209	52205609	852	+	1	400	0	2.36	0.52	1.21	0.85	100129973	-2.97945627921995	1.24891742805608e-10	1.06642025904854e-09	9.90346627397577
853	chr15	52206584	52206684	853	+	1	100	0	0.84	0.39	0.31	0.43	100129973	-2.86732515870843	2.20736307697134e-05	7.2215336595297e-05	4.65612622626005
854	chr2	27716704	27716729	854	-	1	25	0	0.72	0.42	0.2	0.52	100129995	-2.83261647428533	9.06051272141861e-05	0.000260874447076206	4.04284722552601
855	chr2	27707560	27707910	855	-	1	350	0	2.53	1.09	0.77	0.76	100129995	-2.63957818745088	4.06866822645044e-09	2.70417982290907e-08	8.39054772260588
856	chrX	48801801	48803005	856	+	2	143,1057	0,147	12.15	6.25	11.49	7.55	10013	-1.20757655656054	5.99388432274671e-14	8.18790431462997e-13	13.2222916428514
857	chrX	48803105	48803230	857	+	1	125	0	3.16	2.55	5.15	4.27	10013	-1.52730959741628	5.24325592283018e-09	3.42006518759066e-08	8.28039894389597
858	chrX	48806512	48806662	858	+	1	150	0	0.97	0.83	0.44	0.74	10013	-2.18527891527727	0.000108906116865983	0.000308470306756302	3.96294772679576
859	chrX	48808505	48808680	859	+	1	175	0	1.27	0.31	0.13	0.3	10013	-4.29574344418185	5.87971071092548e-08	3.18682232733504e-07	7.23064404122649
860	chrX	48813969	48814094	860	+	1	125	0	0.93	0.81	0.59	1.04	10013	-2.2339072703089	2.41671399028929e-05	7.845332626388e-05	4.61677474379545
861	chrX	48814119	48814144	861	+	1	25	0	0.84	0.6	0.88	0.91	10013	-1.9413075126463	0.000261650572847909	0.000684283515760571	3.58227831009529
862	chrX	48815936	48816524	862	+	2	116,384	0,204	1.05	1.15	0.81	1.21	10013	-1.34449520926668	0.00449651375138522	0.00892063676528341	2.34712407407492
863	chrX	48818705	48819480	863	+	1	775	0	4.89	1.48	1.91	1.04	10013	-2.30606512395062	3.51830272778526e-11	3.2739321425183e-10	10.4536667949666
864	chrX	48820105	48820255	864	+	1	150	0	1.94	1.33	1.43	1.6	10013	-1.92416019097178	4.83826465219934e-07	2.2047443918418e-06	6.31531037949497
865	chrX	48822628	48823678	865	+	3	166,677,7	0,283,1043	5.69	5.13	5.99	5.59	10013	-1.01425501075461	6.81045064033364e-07	3.01635261123414e-06	6.16682415032876
866	chr12	68805435	68805479	866	-	1	44	0	1.73	0.73	0.79	0.91	100130075	-2.8589646931512	1.69267029662392e-09	1.20180986789258e-08	8.77142762682982
867	chr8	64377029	64377204	867	+	1	175	0	0.34	0.13	0.15	0.41	100130155	-3.14804891675946	0.000276441941117068	0.000719271128001861	3.55839606616801
868	chr8	64378641	64378916	868	+	1	275	0	2.99	1.75	1.14	1.39	100130155	-2.47905288245303	1.0252956503544e-11	1.03271663802694e-10	10.989150885044
869	chr8	64378941	64379116	869	+	1	175	0	3.37	2.45	1.36	2.15	100130155	-2.60403431403007	4.4586707908643e-16	7.87325140806684e-15	15.3507945929092
870	chr8	64379766	64379941	870	+	1	175	0	1.81	1.3	1.08	0.95	406908	-1.78157018247059	2.51664493614692e-05	8.13841479843895e-05	4.59917805308474
871	chr5	138032773	138032923	871	+	1	150	0	0.42	2.47	1.94	2.41	100130172	1.39573236575729	0.00476699722249541	0.00939976728733709	2.32175510111581
872	chr5	138036913	138037113	872	+	1	200	0	1.6	0.23	0.59	0.28	100130172	-2.64123226671811	3.82615556915138e-05	0.000119245148890528	4.41723737580103
873	chr1	46674160	46682196	873	+	2	59,16	0,8020	3.63	2.5	1.3	1.28	100130197	-1.92428286339111	1.70783532442903e-08	1.02018415658298e-07	7.76755400785056
874	chr1	46682246	46691939	874	+	3	18,91,66	0,4426,9627	5.27	2.97	5.28	3.73	100130197	-1.72549863109251	2.62491780795624e-13	3.31127084362836e-12	12.5808842907761
875	chr3	4466975	4467273	875	-	1	298	0	2.19	2.81	2.14	3.64	285362	-1.13927415210298	0.000189270317576572	0.000510002966095817	3.72291748917125
876	chr3	4417222	4420070	876	-	3	20,123,7	0,787,2841	2.7	1.04	1.03	1.45	285362	-3.0920392240908	9.50509161807635e-15	1.43471967594301e-13	14.0220436926825
877	chr3	4376348	4417172	877	-	3	41,114,45	0,34516,40779	1.39	0.6	1.47	0.85	285362	-1.77818389650027	0.000183556885683007	0.000496037088226041	3.73622931937005
878	chr3	3800862	3822870	878	-	2	13,137	0,21871	1.77	0.55	0.42	0.37	100130207,285362	-2.83306719445673	2.75227313081234e-06	1.08146910885633e-05	5.56030846966666
879	chr3	3782692	3789029	879	-	2	9,116	0,6221	1.18	1.09	0.92	0.76	100130207,285362	-1.29137980024133	0.00722120580418854	0.0136526077074661	2.14139027744683
880	chr3	3782392	3782617	880	-	1	225	0	1.81	1.22	0.97	0.98	100130207,285362	-1.99180742876915	3.70412196746712e-06	1.41870287861761e-05	5.43131472152416
881	chr3	3701363	3701463	881	-	1	100	0	1.56	0.78	0.48	0.48	100130207	-2.35364395530113	2.33270642547857e-05	7.59576847644016e-05	4.63213991436409
882	chr3	3700813	3701013	882	-	1	200	0	3.8	1.72	1.63	1.34	100130207	-2.34411885793427	5.99518183121541e-12	6.25219167001322e-11	11.2221976404057
883	chr8	126113066	126292650	883	-	2	15,60	0,179524	2.15	0.83	0.73	0.46	100130231	-2.09925118124463	4.33699880313099e-05	0.000133646847344403	4.36281069770221
884	chr8	125950970	125951145	884	-	1	175	0	1.52	1.48	1.65	1.47	100130231,105375748	-1.30442923570824	0.000829512239036463	0.00194588627910869	3.08117720179539
885	chr8	125946164	125950945	885	-	2	18,32	0,4749	3.96	3.72	3.32	2.49	100130231,105375748	-1.15700067102162	9.95754733467437e-06	3.49968017219193e-05	5.00184762043066
886	chr8	125945464	125946089	886	-	1	625	0	7.72	7.76	13.16	8.09	100130231,105375748	-0.689194837115477	3.1525232196443e-05	9.99439573453392e-05	4.50134170598367
887	chr8	125943564	125943589	887	-	1	25	0	0.63	0.23	0.9	0.63	100130231	-2.14955980602597	0.000212206857434428	0.000565787303708108	3.67324058604348
888	chr8	125941664	125942214	888	-	1	550	0	3.8	3.99	5.72	4.64	100130231	-1.10565031622981	2.16085881150403e-06	8.67091801342459e-06	5.66537360858546
889	chr8	125919541	125921110	889	-	2	199,51	0,1518	1.18	1.02	1.69	1.32	100130231,105375748	-1.32222972113833	0.00219894437076349	0.00469139763315332	2.65778575734955
890	chr8	125895761	125916727	890	-	3	44,71,10	0,13413,20956	1.64	0.96	1.08	0.65	100130231	-1.53334153701423	0.00102326205781825	0.00235295279409855	2.99001312905447
891	chr8	125860295	125872904	891	-	3	159,58,8	0,443,12601	1.86	0.73	0.75	0.61	105375748	-2.46492870074576	8.14656016980567e-07	3.55669791670087e-06	6.08902573047747
892	chr8	125859720	125859870	892	-	1	150	0	3.37	1.07	1.08	0.76	105375748	-2.75286751390934	4.96496562114139e-11	4.51381360449155e-10	10.3040837543388
893	chr1	234757893	234758343	893	-	1	450	0	4.51	1.61	1.58	1.82	100130249	-3.13377124907102	7.50267279823125e-22	2.35382548522617e-20	21.1247839933101
894	chr2	170682933	170695010	894	-	2	126,24	0,12053	0.93	0.31	0.35	0.43	100130256	-2.98568297092505	7.63929287426194e-06	2.74556185900974e-05	5.11694683972521
895	chr2	170644630	170648043	895	-	2	13,87	0,3326	1.77	0.65	0.55	0.54	100130256	-2.77143081514488	2.74287709964524e-07	1.31152795536034e-06	6.56179365143363
896	chr2	170641461	170643739	896	-	2	2,23	0,2255	0.72	0.18	0.13	0.09	100130256	-2.53457711482616	0.00499894122716224	0.00980761971005214	2.30112196924244
897	chr2	170641148	170641436	897	-	2	18,7	0,281	0.67	0.16	0.07	0.09	100130256	-3.21865685805508	0.000470555927790302	0.00116589616163711	3.32738875122245
898	chr20	19265739	19265964	898	-	1	225	0	0.93	0.39	0.48	0.61	100130264	-2.77062776032467	5.10708110813594e-06	1.90286284148607e-05	5.29182724483955
899	chr12	75251239	75251564	899	+	1	325	0	2.53	0.94	1.19	0.56	100130268	-1.99371892572441	1.06433336954105e-05	3.71731502108378e-05	4.97292232140589
900	chr12	75251814	75258590	900	+	2	51,24	0,6752	1.22	0.63	0.64	0.52	100130268,107983975	-1.99754338888063	0.00030872907081327	0.000795238646469016	3.51042247418052
901	chr12	75295146	75298302	901	+	2	22,103	0,3053	2.15	0.94	0.73	0.69	107983975	-2.55836126433071	6.36571912199748e-08	3.42821172479709e-07	7.19615252789813
902	chr16	8807749	8808024	902	+	1	275	0	1.52	0.68	0.59	0.52	5373	-2.31154895609475	1.98185451755023e-05	6.54484536464189e-05	4.70292822903546
903	chr16	8813235	8813385	903	+	1	150	0	1.35	0.39	0.4	0.54	5373	-3.49221340341564	7.60510791638387e-09	4.82643975205082e-08	8.11889461893413
904	chr16	8849334	8849609	904	+	1	275	0	1.14	1.02	1.91	1.43	100130283,5373	-1.1576276270539	0.00695243023808645	0.0131932165072107	2.15786336022951
905	chr16	8850377	8850827	905	+	1	450	0	2.83	2.6	1.83	1.97	100130283	-1.37344461592438	1.38038783861084e-05	4.70756058531154e-05	4.85999887555229
906	chr16	8854329	8855331	906	+	2	27,298	0,704	3.46	4.48	4.84	5.27	5373,100130283	-0.996897063979688	2.32420309717307e-05	7.56998835358004e-05	4.63372592441955
907	chr16	8855556	8855581	907	+	1	25	0	0.42	0.31	0.2	0.48	100130283	-2.59940709956697	0.00110811042576266	0.00252877506701404	2.9554169590031
908	chr16	8856381	8860146	908	+	2	31,19	0,3746	0.84	0.7	0.81	0.76	100130283	-1.43443863930911	0.00793651628198928	0.0148564355536739	2.10037008844384
909	chr8	60966151	60967591	909	-	2	306,19	0,1421	2.57	1.12	1.12	1.37	100130298	-2.87704986335098	2.79738828802818e-13	3.51638854417558e-12	12.553247247735
910	chr8	60965801	60965826	910	-	1	25	0	0.76	0.26	0.15	0.11	100130298	-2.33242172172521	0.00769027762292153	0.0144419392616054	2.11405798166456
911	chr8	73241330	73241605	911	-	1	275	0	3.25	0.89	1.32	0.41	100130301	-1.59176421480829	0.000877161752309383	0.00204722919591949	3.05692031352338
912	chrX	24361063	24361113	912	+	1	50	0	0.72	0.42	0.35	0.33	100130302	-1.97030123998769	0.00461224870160573	0.00912684932378014	2.33608728272536
913	chrX	24361263	24361563	913	+	1	300	0	1.77	0.86	0.68	0.43	100130302	-1.79010146216391	0.000716253897548959	0.00170364109432202	3.14493300177234
914	chrX	24361638	24362038	914	+	1	400	0	2.87	0.91	0.79	0.63	100130302	-2.74746920385977	3.48501830019536e-09	2.34156925846757e-08	8.45779493703427
915	chrX	24363413	24363463	915	+	1	50	0	0.59	0.23	0.13	0.22	100130302	-2.95236824750334	0.000701433122774947	0.00167189146592377	3.154013729902
916	chrX	24363488	24363563	916	+	1	75	0	1.1	0.44	0.24	0.37	100130302	-3.21258364136576	3.70051216610111e-06	1.41747792712813e-05	5.4317381636308
917	chrX	24363588	24363763	917	+	1	175	0	1.31	0.78	0.33	0.33	100130302	-2.08628944543959	0.00107227988180188	0.00245398065287288	2.96969184220165
918	chrX	24364888	24364913	918	+	1	25	0	0.13	0.1	0.09	0.33	100130302	-2.49654524380853	0.00682878351816739	0.0129813472352763	2.16565665479595
919	chrX	24365113	24365188	919	+	1	75	0	0.34	0.34	0.09	0.43	100130302	-2.69701130784467	0.00130504334886094	0.00293068909478894	2.88437506238054
920	chrX	24365213	24365238	920	+	1	25	0	0.76	0.42	0.13	0.8	100130302	-4.14877564432335	1.47818388341156e-08	8.92414051992215e-08	7.83027153712959
921	chrX	24367713	24367838	921	+	1	125	0	4.39	1.02	1.03	0.52	100130302	-2.54995670375941	1.42265902719019e-08	8.61133538162294e-08	7.84689917606052
922	chr1	237862174	237903988	922	+	5	31,123,153,103,15	0,225,4848,20291,41799	11.94	5.29	5.48	3.9	100130331	-2.15971080074639	7.30094339699378e-29	3.81100393459396e-27	28.1366210185594
923	chr1	237905592	237906963	923	+	3	9,174,17	0,344,1354	3.92	0.96	1.45	1.04	100130331	-3.00402735908909	9.94763486996737e-15	1.49736214149108e-13	14.00228016398
924	chr19	34646704	34646829	924	+	1	125	0	1.35	0.55	0.33	0.65	100130342	-3.5296432596264	4.07614200434337e-09	2.70836321107189e-08	8.38975069448199
925	chr3	63783071	63784752	925	-	2	28,22	0,1659	2.02	0.81	0.92	0.98	100130345	-2.82464033866371	3.00687963714864e-10	2.41015713061419e-09	9.52188395599273
926	chr3	63779895	63782439	926	-	2	67,8	0,2536	0.84	0.21	0.31	0.22	100130345	-2.38130374188693	0.00167851178362632	0.00367652576255244	2.77507560553546
927	chr3	63770317	63774881	927	-	2	103,22	0,4542	6.24	3.91	2.18	1.73	100130345	-1.74632159733114	1.79990250923001e-10	1.49729833767381e-09	9.74475101759118
928	chr3	63767084	63767134	928	-	1	50	0	0.72	0.1	0.11	0.09	100130345	-2.94044733460618	0.00148714846998581	0.0032977794989368	2.82764567137261
929	chr3	63758445	63766689	929	-	2	33,17	0,8227	1.1	0.29	0.31	0.46	100130345	-3.57689855562978	8.06697539872773e-08	4.26188976639758e-07	7.09328926749153
930	chr3	63752757	63754221	930	-	2	103,172	0,1292	2.24	0.76	1.14	0.59	100130345	-1.95763027107012	3.30291599011046e-05	0.000104263973716685	4.48110247247736
931	chr3	63751226	63752632	931	-	2	8,17	0,1389	0.89	0.39	0.2	0.22	100130345	-2.53526506636875	0.00124724075138927	0.00281348008425042	2.90404970778204
932	chr3	63741876	63742051	932	-	1	175	0	1.22	0.52	0.46	0.33	100130345	-2.01373996531587	0.001355136709947	0.00303299770173283	2.86801688974848
933	chr6	13279499	13279774	933	-	1	275	0	1.27	0.89	0.92	0.89	100130357	-1.88219354254599	7.86750795962797e-05	0.000229297923644955	4.10416280903492
934	chr6	13275535	13281490	934	-	2	13,62	0,5893	1.27	1.12	0.64	1.26	107080638,100130357	-2.375862289921	5.53236066798597e-07	2.49234826003366e-06	6.25708951493108
935	chr6	13274077	13274860	935	-	2	13,12	0,771	1.01	0.39	0.31	0.33	100130357,107080638	-2.70449563662351	8.23832991556133e-05	0.000239121411778931	4.08416082009521
936	chr6	13265010	13266680	936	-	2	11,139	0,1531	3.16	1.98	0.75	1.95	107080638	-3.43540998248845	3.58725378477467e-20	9.7070044636979e-19	19.4452378975285
937	chr17	81381728	81381778	937	-	1	50	0	0.42	0.55	0.24	0.69	100130370	-1.89326115122427	0.00786639130963701	0.0147379838633301	2.10422445363068
938	chr17	81376043	81376118	938	-	1	75	0	0.72	0.76	0.22	0.5	100130370	-2.02122531784197	0.00344134598725708	0.00701947761411662	2.46327166193215
939	chr17	81375643	81375868	939	-	1	225	0	3.25	2.4	1.34	1.28	100130370	-1.80795726286897	1.60127672463682e-07	7.99709614852515e-07	6.79553360899405
940	chr20	36151921	36151971	940	-	1	50	0	0.42	0.36	0.18	0.41	100130373	-2.25026454816075	0.00520423515955872	0.0101679198360493	2.28364308755409
941	chr1	917619	918045	941	-	2	101,24	0,402	1.05	1.67	0.44	1.24	100130417	-1.77006409787074	0.000470457647584812	0.00116570855808781	3.32747946734429
942	chr22	17057406	17057681	942	+	1	275	0	1.77	2.06	1.3	1.97	100130418	-1.72874810179586	2.33871764008738e-06	9.3201884818007e-06	5.63102220861164
943	chr22	17059356	17059656	943	+	1	300	0	2.02	0.83	0.95	0.82	100130418	-2.53156394813518	2.56663127137328e-08	1.4866088886618e-07	7.59063651867183
944	chr22	17059806	17060747	944	+	2	197,153	0,788	2.45	1.46	1.23	0.8	100130418	-1.51353044577613	0.000204853267114062	0.000547991041324694	3.68855710528519
945	chr2	240449989	240450489	945	-	1	500	0	3.63	2.06	1.83	1.78	100130449	-2.05345868818629	1.03920513189464e-10	8.98151212963433e-10	9.98329871725833
946	chr11	10408425	10450383	946	+	3	80,82,63	0,2331,41895	3.12	2.34	1.63	2.04	100130460,272	-2.13917047775853	1.88958267771122e-11	1.82917232650558e-10	10.7236341010012
947	chr11	10455443	10461142	947	+	3	5,217,3	0,742,5696	1.6	1.33	2.6	3.04	272	-1.44661523361917	5.29976895302664e-05	0.000160139161449836	4.27574306334502
948	chr11	10482044	10485013	948	+	2	181,194	0,2775	2.36	3.52	3.63	5.25	272	-1.09756009805391	5.34107381290379e-05	0.00016126698257026	4.27237142009952
949	chr11	10485038	10493567	949	+	3	1,130,219	0,2196,8310	3.25	4.97	3.92	5.16	272	-0.885316988523882	0.000247798046888731	0.000651352794868806	3.60590212099785
950	chr11	10494963	10494988	950	+	1	25	0	0.51	0.57	1.03	1.54	272	-1.65345901078221	0.00406492966173791	0.00814953762438589	2.39094696489977
951	chr11	10501573	10505955	951	+	4	17,174,111,248	0,1147,2975,4134	9.49	6.93	7.13	6.92	272	-1.9000714616238	5.58625262797929e-28	2.75322450950408e-26	27.2528794280234
952	chr11	10506105	10506255	952	+	1	150	0	1.31	0.47	0.57	0.61	272	-2.85859904816799	3.26867299544268e-07	1.54023991671198e-06	6.48562852493152
953	chr11	10506755	10506880	953	+	1	125	0	1.14	0.39	0.75	0.87	272	-3.00164172655289	2.38255739388922e-08	1.38874992450549e-07	7.62295662875924
954	chr6	137862911	137866804	954	-	3	14,214,222	0,2247,3671	2.07	2.14	1.5	1.45	107986649,100130476	-1.20064916601136	0.000849934479064453	0.001989614972486	3.07061455249457
955	chr6	137857901	137862836	955	-	3	144,510,21	0,3080,4914	7.46	4.04	3.94	2.02	107986649	-1.34080287545011	3.57043611045183e-08	2.01202136345283e-07	7.44727873380514
956	chr6	137857626	137857776	956	-	1	150	0	1.31	0.29	0.7	0.46	107986649	-2.61374702512686	9.4864698249194e-06	3.34560885654337e-05	5.02289537037388
957	chr6	137824572	137825844	957	-	2	5,70	0,1202	1.31	0.6	0.42	0.54	100130476	-2.89080664510963	6.28193182138866e-07	2.80084707777578e-06	6.20190678136562
958	chr6	137824122	137824397	958	-	1	275	0	2.02	1.9	1.41	1.5	100130476	-1.66533970353207	5.54748924358538e-06	2.05197227377103e-05	5.25590353117906
959	chr18	6511515	6576006	959	+	3	95,88,17	0,2123,64474	3.67	2.68	2.22	2.02	100130480	-1.50256075788793	3.56794221030659e-07	1.66923186061511e-06	6.44758218847422
960	chr18	6576081	6590600	960	+	4	23,57,29,66	0,12729,13365,14453	2.91	1.43	1.36	1.37	100130480	-2.2710826231972	6.00102844224173e-10	4.59329061347259e-09	9.22177431486374
961	chr19	17460715	17460926	961	-	1	211	0	0.42	0.23	0.15	0.37	115861	-2.63556599427642	0.00152840790146541	0.00337973500484014	2.81576072578999
962	chr19	17436633	17444817	962	-	2	294,6	0,8178	2.19	1.33	1.08	1.06	100130519,115861	-1.59576301468552	8.88760068791495e-05	0.00025624933661124	4.05121546609811
963	chr17	74564080	74567337	963	-	2	195,55	0,3202	3.46	3.49	2.47	2.67	100130520	-1.35386579165248	9.70844041215228e-07	4.17095541322172e-06	6.01285053062718
964	chr17	74562884	74563980	964	-	2	13,62	0,1034	1.14	0.86	0.79	0.98	100130520	-1.80716778554595	0.000249091721895634	0.000654520195154835	3.60364070520049
965	chr17	74560700	74562859	965	-	2	124,26	0,2133	0.55	0.6	0.86	1.43	100130520	-1.63838833682646	0.00442340394270602	0.00879002396057419	2.35424339929693
966	chr18	80148236	80148803	966	+	2	18,382	0,185	1.98	1.77	1.1	1.34	100130522	-1.82267472396633	2.52515913997455e-06	9.99706435126038e-06	5.59771124668
967	chr18	80149253	80162520	967	+	2	20,5	0,13262	1.05	0.42	0.2	0.3	100130522	-3.2528255591642	1.07084471639728e-05	3.73822451547485e-05	4.97027350181167
968	chr18	80169035	80169235	968	+	1	200	0	1.31	1.35	0.42	0.82	100130522	-1.9713506955492	0.000154427005276588	0.000423938689002313	3.8112767505219
969	chr18	80169435	80169535	969	+	1	100	0	0.59	0.42	0.13	0.46	100130522	-3.18154016018676	5.59568486561345e-05	0.000168225045213481	4.25214675182476
970	chr18	80169760	80170060	970	+	1	300	0	3.63	2.08	1.32	1.69	100130522	-2.55030872823478	2.24809570874358e-14	3.23636515980777e-13	13.6481852033813
971	chr18	80170085	80170135	971	+	1	50	0	1.01	0.18	0.09	0.3	100130522	-4.84508600766415	4.8066156712692e-09	3.15634931240778e-08	8.31816060192374
972	chr18	80170210	80170235	972	+	1	25	0	0.59	0.1	0.15	0.15	100130522	-2.77804686475733	0.00205698983015787	0.00441860248379771	2.68676785546971
973	chr18	80170385	80170410	973	+	1	25	0	0.93	0.26	0.13	0.61	100130522	-4.9540860229775	8.65168000922618e-11	7.57237275975874e-10	10.0628995517384
974	chr18	80171635	80175881	974	+	2	98,2	0,4244	4.6	2.14	1.17	1.11	100130522	-2.49525974029402	1.52462747861611e-12	1.72822056712969e-11	11.8168362571333
975	chr18	80175931	80178131	975	+	2	4,46	0,2154	2.11	1.51	0.86	0.82	100130522	-1.90677463556535	9.34589960056334e-06	3.30031421533196e-05	5.02937888874671
976	chr18	80178306	80178331	976	+	1	25	0	0.63	0.44	0.13	0.48	100130522	-3.233561062014	3.12979436689873e-05	9.92919335111232e-05	4.50448419544233
977	chr18	80178981	80179106	977	+	1	125	0	0.8	0.57	0.35	0.91	100130522	-2.73163580868477	8.87198862549367e-06	3.14586367667232e-05	5.05197902365426
978	chr10	44292568	44293360	978	+	2	365,60	0,732	0.51	0.65	0.11	0.65	100130539	-2.65506729146172	0.000358531747347577	0.000910460662432734	3.44547238229071
979	chr9	134054364	134057168	979	+	3	128,65,207	0,2285,2597	1.52	1.41	0.7	1.34	100130548	-1.97716009258912	7.54522123419211e-06	2.71491597888317e-05	5.12232802170943
980	chr9	134057868	134058068	980	+	1	200	0	0.51	0.49	0.2	0.54	100130548	-2.16361046079215	0.00325751288719667	0.0066816341843121	2.48711385747959
981	chr9	134058093	134058293	981	+	1	200	0	0.42	0.44	0.15	0.43	100130548	-2.10621729313115	0.0076779682249546	0.0144213128365447	2.11475368952982
982	chr1	40691329	40692074	982	-	1	745	0	2.87	5.91	7.51	5.57	100130557	0.606768557415969	0.00901185151432175	0.0166475446700351	2.04518597263418
983	chr17	43387993	43388168	983	-	1	175	0	1.6	0.7	0.62	0.8	100130581	-2.9836377634652	3.31490230481473e-09	2.23562801318937e-08	8.47952926638593
984	chr17	43381246	43387943	984	-	2	417,8	0,6689	1.35	0.73	1.56	1.11	100130581	-1.82246848242722	5.0122655162495e-05	0.000152333921151324	4.29996593105624
985	chr17	43377544	43379128	985	-	2	269,6	0,1578	2.4	0.86	0.86	1.67	100130581	-3.46613050881043	2.73959772064024e-16	4.96190968549095e-15	15.5623132037973
986	chr17	43376744	43376769	986	-	1	25	0	1.01	0.44	0.2	0.28	100130581	-2.94716237524269	8.5361697672956e-05	0.000246947134874216	4.06873695625152
987	chr17	43371318	43371343	987	-	1	25	0	0.72	0.34	0.13	0.48	100130581	-3.79631033840903	1.11572476951678e-06	4.74136092367092e-06	5.95244292531068
988	chr17	43371038	43371293	988	-	2	1,224	0,31	2.15	0.83	0.68	1.17	100130581	-3.588121248383	2.96602577476284e-15	4.74929533925008e-14	14.5278250792724
989	chr17	43370813	43370988	989	-	1	175	0	2.49	1.12	0.73	1	100130581	-3.02661613822486	4.1239255387943e-12	4.40406093855375e-11	11.3846891848974
990	chr17	43370638	43370788	990	-	1	150	0	1.52	0.99	0.64	1.15	100130581	-2.80407716832604	2.67590118852462e-09	1.83388061323392e-08	8.5725299275525
991	chr17	43349312	43356474	991	-	2	17,83	0,7079	1.01	0.52	0.42	0.59	100130581	-2.76955610076062	3.91904466979927e-06	1.49401423423669e-05	5.40681978634666
992	chr17	43341365	43341415	992	-	1	50	0	0.72	0.13	0.18	0.17	100130581	-2.96961846059624	0.000523760571712214	0.00128446178156559	3.28086719803053
993	chr17	43340890	43340915	993	-	1	25	0	0.51	0.03	0.09	0.04	100130581	-2.60132868716805	0.00711158673914096	0.0134658092668723	2.14803348855716
994	chr17	43340740	43340790	994	-	1	50	0	0.55	0.1	0.11	0.09	100130581	-2.57281697361682	0.00635459720384259	0.0121672314014647	2.19691197267764
995	chr17	43339165	43339440	995	-	1	275	0	2.57	0.89	0.66	0.59	100130581	-2.74216182424037	1.97156836154332e-08	1.16636453611226e-07	7.70518815973896
996	chr17	43339065	43339090	996	-	1	25	0	0.46	0.29	0.13	0.26	100130581	-2.55142206143317	0.00347363511819704	0.00707898097086939	2.459215803182
997	chr20	63370554	63371017	997	+	2	18,157	0,306	0.51	0.23	0.02	0.26	100130587	-3.55864858804971	6.25041384694529e-05	0.000186131660836428	4.20409122657681
998	chrX	126819853	126821198	998	+	2	10,540	0,805	2.4	1.17	1.14	1.47	100130613	-2.74246486902205	2.2625612565406e-12	2.50707558429167e-11	11.645399653883
999	chrX	126821398	126821786	999	+	1	388	0	6.96	1.75	1.96	1.13	100130613	-2.6490927199193	5.41205216147702e-16	9.46937295258685e-15	15.2666380263145
1000	chr7	32456962	32457112	1000	-	1	150	0	1.14	0.36	0.35	0.43	100130673	-3.16317941936262	9.11281814244361e-07	3.93894464176257e-06	6.04034729652353
1001	chr2	177385357	177392630	1001	-	2	42,58	0,7215	0.55	0.36	0.31	0.5	100130691,4780	-2.02033017199649	0.00487824749357079	0.00959551098608303	2.31173616991703
1002	chr2	177384182	177384682	1002	-	1	500	0	2.11	0.73	1.69	0.98	100130691	-2.10154392338162	8.60288748821813e-07	3.73815621412922e-06	6.0653557569279
1003	chr2	177348249	177357709	1003	-	3	226,93,6	0,8437,9454	6.24	1.93	2.2	1.93	100130691,4780	-2.93005717776992	1.99933368226814e-23	7.11139934783344e-22	22.6991147175007
1004	chr2	177342345	177347774	1004	-	2	22,78	0,5351	1.22	0.55	0.79	0.61	100130691	-2.08506706556056	0.000100246217799341	0.000286126018802022	3.99893200394331
1005	chr2	177342070	177342270	1005	-	1	200	0	1.52	0.83	0.97	1	100130691	-2.28613880467024	6.49494589757461e-07	2.88803237108829e-06	6.18742446221723
1006	chr2	177321997	177322222	1006	-	1	225	0	1.77	0.63	0.68	0.67	100130691	-2.8890276300266	1.34628180665441e-08	8.18269471380103e-08	7.87086402312473
1007	chr2	177321222	177321372	1007	-	1	150	0	2.15	1.28	1.06	1.02	100130691	-2.11686206232387	2.86413296038312e-07	1.36470774694606e-06	6.54300682483472
1008	chr2	177318447	177318622	1008	-	1	175	0	1.52	0.94	0.84	0.76	100130691	-2.08226329545949	1.16649066267587e-05	4.0427505181338e-05	4.9331187332222
1009	chr2	177315021	177317822	1009	-	2	17,108	0,2693	2.19	1.48	1.12	0.61	100130691,4780	-1.20492844933506	0.00582712556417793	0.0112540385550288	2.23454562353641
1010	chr2	177300883	177311279	1010	-	3	6,347,47	0,9805,10349	6.96	3	2.73	3.47	100130691,4780	-3.00215722942	2.93030390527772e-34	2.01652332182873e-32	33.5330873361166
1011	chr2	177287036	177287061	1011	-	1	25	0	0.55	0.16	0.24	0.24	100130691	-2.45867196538639	0.00249474201238053	0.00525541453601463	2.602974359216
1012	chr2	177286761	177287011	1012	-	1	250	0	0.89	0.31	0.59	0.39	100130691	-1.99447336609844	0.00172348618140319	0.00376525786070721	2.76359219433576
1013	chr2	177285586	177285886	1013	-	1	300	0	1.64	0.6	0.44	0.48	100130691	-2.91149966038809	4.08037673686455e-07	1.88722332659686e-06	6.38929973710914
1014	chr2	177282911	177283161	1014	-	1	250	0	3.8	2.47	1.69	1.82	100130691	-2.20046876071669	1.52532914608389e-12	1.72892109852987e-11	11.8166364311343
1015	chr2	177282211	177282361	1015	-	1	150	0	1.6	1.2	0.73	0.72	100130691	-1.86334347558008	8.50787412977401e-05	0.00024623541423868	4.07017894391611
1016	chr2	177281211	177281261	1016	-	1	50	0	1.05	0.7	0.35	0.61	100130691	-2.60176190054898	1.46762509869192e-05	4.97787658827104e-05	4.83338486973553
1017	chr2	177273905	177274105	1017	-	1	200	0	1.43	0.57	0.4	0.22	100130691	-1.89403601625643	0.00445292389308938	0.00884307268934939	2.35135472752626
1018	chr2	177273330	177273830	1018	-	1	500	0	6.83	3.75	2.64	1.54	100130691	-1.56404422755811	8.87014846459312e-09	5.56501572892466e-08	8.05206911107989
1019	chr2	177252362	177263553	1019	-	2	24,151	0,11040	2.74	1.09	2.82	2.52	4780	-2.48017768922731	2.57823496661239e-13	3.2555612063136e-12	12.5886775058914
1020	chr2	177235351	177235601	1020	-	1	250	0	2.19	1.07	1.17	1.26	4780	-2.61298257233415	1.09156225318043e-10	9.40373509383864e-10	9.96195149088313
1021	chr2	177235226	177235326	1021	-	1	100	0	1.39	0.96	0.62	0.95	4780	-2.39660335125164	9.97233845893926e-07	4.27479019318404e-06	6.00120299006044
1022	chr2	177235101	177235201	1022	-	1	100	0	1.77	0.83	0.73	0.85	4780	-2.62709510963882	3.76586368791156e-08	2.11338952972345e-07	7.42413540409079
1023	chr2	177234126	177234426	1023	-	1	300	0	16.7	11.56	20.82	12.75	100130691,4780	-1.2321566345684	7.66205222432383e-23	2.59957544314175e-21	22.1156548922044
1024	chr2	177232376	177232426	1024	-	1	50	0	2.95	3.72	4.56	4.68	4780	-1.10628811137385	1.2216953852319e-05	4.21653851017267e-05	4.91303706660106
1025	chr2	177230801	177232201	1025	-	1	1400	0	14.21	9.66	24.67	14.4	4780	-1.16620815446075	2.18656853376322e-19	5.49647634527232e-18	18.6602369059849
1026	chr2	177226700	177227375	1026	-	2	13,87	0,588	1.39	0.68	0.77	0.48	4780	-1.73070950685316	0.00125958588376024	0.00283878684328825	2.89977221516743
1027	chr2	177222366	177225827	1027	-	2	266,209	0,3252	2.53	2.55	4.4	3.12	4780	-0.981928834342505	0.000549401417867909	0.00134115183813897	3.26011022410837
1028	chr2	177220241	177222316	1028	-	1	2075	0	12.74	5.91	20.82	13.14	4780	-1.91703361158112	1.00614649402468e-38	8.4112137428265e-37	37.9973387817903
1029	chr2	177219241	177219966	1029	-	1	725	0	27.58	15.21	46.69	20.64	4780	-1.19070921072993	5.85805537285283e-33	3.80571025802232e-31	32.2322465274972
1030	chr2	177218766	177219166	1030	-	1	400	0	19.74	12.55	40.15	18.26	4780	-0.9974573464906	3.09798303585311e-19	7.66998543517701e-18	18.5089209647097
1031	chr2	177218666	177218741	1031	-	1	75	0	1.35	0.31	0.84	0.65	4780	-2.90583356840868	9.78103316791261e-08	5.09066491037873e-07	7.00961526837963
1032	chr16	35506404	35506504	1032	-	1	100	0	1.05	1.15	0.79	1.39	100130700	-1.50659921446839	0.00134644290821666	0.00301572799511754	2.87081205678803
1033	chr16	35506354	35506379	1033	-	1	25	0	0.59	0.55	0.24	0.76	100130700	-2.5623653705739	0.00020681364059572	0.000552762877136391	3.68442082031657
1034	chr16	35505269	35505319	1034	-	1	50	0	0.89	0.21	0.15	0.17	100130700	-3.14403917387711	0.000231198747664764	0.000611563228142872	3.6360145226899
1035	chr16	35504394	35504894	1035	-	1	500	0	6.28	1.88	2.84	1.21	100130700	-2.1067042642767	1.00227865842929e-11	1.01130753458183e-10	10.9990115169984
1036	chr3	120368061	120368761	1036	+	1	700	0	2.49	0.65	1.19	0.54	100130701	-2.13183813650736	9.21321158461998e-06	3.25724298157433e-05	5.03558895499837
1037	chr3	120369286	120369436	1037	+	1	150	0	0.76	0.36	0.48	0.5	100130701	-2.31071783663243	0.000283282740083143	0.000735366537098593	3.54777988546897
1038	chr3	120369536	120369561	1038	+	1	25	0	0.76	0.18	0.11	0.15	100130701	-3.27506600612368	0.000258413434692315	0.000676776817599711	3.58768491149325
1039	chr3	120369586	120369661	1039	+	1	75	0	1.14	0.55	0.26	0.26	100130701	-2.40519425408042	0.000644480828612052	0.00154976420061699	3.19078999708766
1040	chr3	120369786	120415821	1040	+	2	4,21	0,46014	0.93	0.26	0.15	0.11	100130701	-2.52333525782939	0.00364268447959262	0.00738467461722039	2.43857844465329
1041	chr3	120423186	120423336	1041	+	1	150	0	1.31	0.81	0.64	0.52	100130701	-1.84553500903408	0.00057344752826385	0.00139434991120562	3.24150631486475
1042	chr7	128870339	128870714	1042	+	1	375	0	2.28	2.73	0.64	1.58	100130705	-1.94409818240757	1.05610161337076e-06	4.50609127425085e-06	5.97629429392044
1043	chr7	128871189	128871589	1043	+	1	400	0	1.18	0.36	0.22	0.26	100130705	-3.18107625354495	1.60760161388803e-05	5.40844123853141e-05	4.79382156648702
1044	chr22	17159825	17165331	1044	+	2	12,63	0,5443	1.14	1.3	0.31	0.69	100130717	-2.19882745315927	0.000133300490360595	0.000370991243929118	3.87516825298292
1045	chr5	62306361	62403974	1045	+	2	222,3	0,97610	22.69	9.59	41.89	24.61	3796,51194	-1.14933945591235	7.06523787519302e-25	2.80890098710661e-23	24.1508732115727
1046	chr5	62404149	62412678	1046	+	2	7,18	0,8511	0.8	0.34	0.11	0.22	51194	-2.93023088540252	0.000506049308726396	0.00124544612108009	3.2958071640605
1047	chr5	62451844	62467141	1047	+	2	89,11	0,15286	1.48	0.65	0.73	0.63	51194	-2.30647558893978	8.47400863300784e-06	3.01726360772886e-05	5.07191109789158
1048	chr5	62467166	62476727	1048	+	4	97,59,49,45	0,3083,7249,9516	1.9	0.36	0.84	0.67	51194	-3.256619624238	4.21628003393225e-10	3.30281395857727e-09	9.37507055217106
1049	chr5	62476752	62483149	1049	+	2	1,49	0,6348	0.59	0.16	0.31	0.22	51194	-2.10744000760896	0.00725289624953316	0.0137052501709653	2.13948853494381
1050	chr5	62487857	62490137	1050	+	3	4,48,23	0,1444,2257	1.18	0.29	0.35	0.3	51194	-2.92500299212716	1.71584421571695e-05	5.7386878958874e-05	4.7655221449988
1051	chr5	62579550	62579575	1051	+	1	25	0	0.55	0.16	0.2	0.17	100130733	-2.3090561144249	0.00737749697452941	0.0139141680630346	2.13209095992972
1052	chr5	62627180	62627405	1052	+	1	225	0	0.67	0.42	1.1	0.82	101180901,51194	-1.5343857295144	0.00706381450039109	0.0133851638615641	2.15096071408993
1053	chr8	91295694	91334345	1053	+	3	9,165,51	0,22521,38600	4.01	2.08	1.47	0.78	115111	-1.45482551772229	8.35760024106847e-05	0.000242306973697443	4.07791840577556
1054	chr8	91340418	91340443	1054	+	1	25	0	0.76	0.13	0.2	0.13	115111	-2.56752196805839	0.00266842493407587	0.00558525457553224	2.57374500990187
1055	chr8	91343039	91343064	1055	+	1	25	0	0.67	0.1	0.2	0.17	115111	-2.80825235355849	0.000938058627466299	0.00217586685439987	3.02777001792219
1056	chr8	91343164	91351826	1056	+	3	19,114,17	0,188,8645	2.53	1.12	0.46	0.95	115111	-3.61887762716423	3.57630116077945e-14	5.02386320699393e-13	13.4465659163421
1057	chr8	91394260	91395078	1057	+	2	458,17	0,801	3.16	0.81	1.23	0.74	115111	-2.64117392882471	1.10642777193794e-09	8.11963179012199e-09	8.95607693173459
1058	chr7	105591304	105591354	1058	-	1	50	0	0.89	0.47	0.33	0.41	100130771	-2.5555471495062	0.000112804651802525	0.000318556489132823	3.94767299068502
1059	chr7	105569454	105581365	1059	-	2	117,8	0,11903	0.97	0.44	0.46	0.48	100130771	-2.47247248018817	5.8263815413867e-05	0.000174548191159199	4.23460107894398
1060	chr7	105567476	105569429	1060	-	3	14,88,23	0,1726,1930	2.11	0.73	0.66	0.52	100130771	-2.622148735774	3.34068221349712e-07	1.57180611727664e-06	6.47616483519358
1061	chr7	105566601	105566626	1061	-	1	25	0	0.46	0	0.09	0.07	100130771	-2.78214238045316	0.00434995649687151	0.00865981022157662	2.36151508632424
1062	chr7	105566551	105566576	1062	-	1	25	0	0.46	0	0.09	0.11	100130771	-3.18705500815179	0.000991741690139788	0.0022872426647602	3.00360142981681
1063	chr12	57694115	57694717	1063	+	3	208,30,12	0,224,590	5.1	4.92	8.14	9.82	10956	-1.43881775418476	2.14875801606966e-13	2.74072082342227e-12	12.6678124901405
1064	chr12	57694742	57695117	1064	+	1	375	0	5.02	5.39	10.9	10.56	10956	-1.23870878016643	6.73745818712886e-11	5.99883421654939e-10	10.1715039170417
1065	chr12	57695417	57695842	1065	+	1	425	0	5.57	4.97	8.89	7.22	10956	-1.25427125984771	1.28805441815651e-10	1.09698283859111e-09	9.89006578836919
1066	chr12	57695992	57696017	1066	+	1	25	0	2.4	4.43	2.93	4.21	10956	-1.00270657007693	0.000254156144780804	0.000666734006546118	3.59489938581516
1067	chr12	57715788	57716038	1067	+	1	250	0	5.1	3.83	8.32	7.96	10956	-1.77988373030956	6.14304987036961e-18	1.33448120567774e-16	17.2116159589864
1068	chr12	57716088	57718643	1068	+	3	424,52,774	0,604,1781	110.28	42.43	161.96	61.38	10956	-1.22881920635679	3.1736656754522e-108	1.18814108724742e-105	107.498438825204
1069	chr12	57718843	57719218	1069	+	1	375	0	59.76	16.33	72.4	21.53	100130776,10956	-1.45666998360569	2.40696560844768e-63	4.2225083006261e-61	62.6185301150295
1070	chr12	57720093	57720543	1070	+	1	450	0	10.37	6.38	21.57	11.06	100130776,10956	-0.723602015151097	1.98782350781567e-06	8.03194187130016e-06	5.70162217777793
1071	chr12	57720618	57727092	1071	+	3	939,108,128	0,5652,6346	10.29	10.78	22.14	15.65	100130776,10956	-0.381225422174289	0.0050769032435803	0.00994565778559187	2.294401113369
1072	chr12	57727517	57727592	1072	+	1	75	0	0.67	0.68	0.31	0.95	100130776	-2.31621034892637	0.000220594117534489	0.000586220839451285	3.65640607284041
1073	chr12	57727917	57728356	1073	+	1	439	0	7.51	8	6.14	6.09	100130776	-0.890647396427689	1.07277466628225e-06	4.57158099271166e-06	5.96949149095785
1074	chr19	55544799	55545543	1074	-	2	150,295	0,449	17	10.52	6.87	5.51	100130827	-1.21218102345352	2.19340915277393e-14	3.16204372840249e-13	13.6588803486153
1075	chr7	56876533	56882086	1075	-	4	10,181,110,24	0,838,3588,5529	2.4	1.46	0.73	0.98	100130849	-2.23481797380735	1.75038732330498e-07	8.67865384591148e-07	6.75686584059268
1076	chr15	63600317	63600342	1076	-	1	25	0	0.63	0.44	0.07	0.52	100130855	-3.7074044962158	2.46359310570955e-06	9.77410983835831e-06	5.60843101993999
1077	chr15	63599542	63599842	1077	-	1	300	0	0.46	0.39	0.26	0.5	100130855	-2.05840212137171	0.00583008774882037	0.0112591281374521	2.23432490861291
1078	chr15	63591066	63593754	1078	-	2	269,6	0,2682	2.19	0.89	2.27	1.47	100130855	-2.05511033178379	9.97339755694841e-08	5.18203925308922e-07	7.00115686888234
1079	chr15	63589096	63590966	1079	-	2	4,46	0,1824	1.6	1.35	1.65	2.02	100130855	-1.92365410718333	4.14974343425397e-07	1.91664669200937e-06	6.38197875353663
1080	chr15	63588921	63589046	1080	-	1	125	0	3.5	2.73	5.63	6.37	100130855	-2.02427317476309	1.47888753849178e-16	2.75954405658708e-15	15.8300648505261
1081	chr15	63588271	63588521	1081	-	1	250	0	1.22	0.47	3.79	1.78	100130855	-1.6634895352403	0.000174950482771533	0.000474865924361026	3.75708485475453
1082	chr15	63587846	63588046	1082	-	1	200	0	0.67	0.16	0.53	0.28	100130855	-1.9113482070209	0.0065547839979611	0.0125108881991526	2.18344161519269
1083	chr15	63556969	63587521	1083	-	2	10,390	0,30162	1.69	1.2	2.47	1.52	100130855	-1.17694578247423	0.00197344803952802	0.00425595784572406	2.70477430400033
1084	chr15	63556361	63556511	1084	-	1	150	0	0.59	0.34	0.46	0.41	100130855	-1.81947040289547	0.00770660215678115	0.0144695716089402	2.11313706031778
1085	chr15	63555736	63555911	1085	-	1	175	0	1.35	0.65	0.79	0.67	100130855	-2.23323237762815	1.28444301843547e-05	4.41027102606556e-05	4.89128515751516
1086	chr15	63555336	63555511	1086	-	1	175	0	1.43	1.15	0.84	0.65	100130855	-1.44450391195196	0.00264930387977849	0.00554866063256299	2.57686822451066
1087	chr15	63554386	63554811	1087	-	1	425	0	1.35	0.96	1.67	1.13	100130855	-1.37273565813241	0.00144068625431021	0.00320537684920252	2.84143058744245
1088	chr15	63553711	63553811	1088	-	1	100	0	3.75	2.47	7.55	4.08	100130855	-1.12024113607894	7.34930518408883e-06	2.65116110604129e-05	5.13375371791988
1089	chr4	1197131	1199101	1089	-	2	1,74	0,1896	1.69	1.17	1.08	1.56	100130872	-2.53406773847316	6.44508465357199e-10	4.90972046993482e-09	9.1907713739913
1090	chr4	1173210	1197031	1090	-	4	1,94,150,205	0,6237,21779,23616	4.43	2.58	2.4	2.45	10417,100130872	-1.77859070909328	2.10198556737323e-10	1.72944948610707e-09	9.67737027024483
1091	chr4	1171331	1171606	1091	-	1	275	0	0.21	1.95	2.31	3.75	10417	1.38133007845535	0.0082335288444312	0.0153546957788881	2.08441398870095
1092	chr4	1169987	1171306	1092	-	3	589,192,44	0,1011,1275	1.35	4.25	6.74	6.31	10417	0.945958188173341	0.0017919912169813	0.00389904972672903	2.74666412325978
1093	chr4	1166956	1169912	1093	-	2	700,150	0,2806	4.51	8	8.85	12.73	10417	-0.495900491631506	0.00799210350459766	0.0149485740251492	2.09733890025948
1094	chr7	137956592	137957964	1094	+	2	53,247	0,1125	2.74	0.89	0.99	1.21	100130880	-3.36093462527342	6.26933802079029e-16	1.08717802189009e-14	15.2027783138895
1095	chr6	99425212	99425312	1095	+	1	100	0	6.58	2.53	12.33	3.47	100130890	-1.03928189658573	4.64303328910337e-06	1.7440490845566e-05	5.33319820256642
1096	chr6	99431177	99431252	1096	+	1	75	0	0.72	0.16	0.22	0.2	100130890	-2.6787564939651	0.00108842752774208	0.00248754717596978	2.96320048288337
1097	chr6	99431552	99431902	1097	+	1	350	0	1.98	1.17	1.1	1	100130890	-2.03660662596254	1.22495828470028e-06	5.16588278931363e-06	5.91187870071411
1098	chr6	99521051	99531370	1098	+	3	96,46,8	0,5012,10311	1.52	2.08	1.21	1.47	100130890	-1.27308209807112	0.00110145986477259	0.00251502524193277	2.95803132313905
1099	chr6	99532440	99532490	1099	+	1	50	0	0.84	0.39	0.33	0.26	100130890	-2.04872693506974	0.00393003167303057	0.00790558773290376	2.4056039495312
1100	chr6	99532765	99532840	1100	+	1	75	0	0.59	0.1	0.24	0.2	100130890	-2.45820647587544	0.00312073933707606	0.00643006657929403	2.50574250470767
1101	chr6	99533090	99550330	1101	+	2	95,105	0,17135	3.08	0.94	2.33	1.67	100130890	-2.62844374598035	3.28756524907987e-13	4.0900114174258e-12	12.483125618872
1102	chr6	99568170	99568470	1102	+	1	300	0	3.8	6.12	2.49	4.86	100130890	-1.2229948410814	5.56805149302092e-07	2.50738855394356e-06	6.25429675704846
1103	chr6	99576876	99577076	1103	+	1	200	0	2.15	0.83	0.7	0.43	100130890	-2.07432087702772	6.60386505163699e-05	0.000195692697273516	4.18020181001981
1104	chr6	99578701	99579426	1104	+	1	725	0	4.89	0.83	1.39	0.41	100130890	-2.22310244829193	2.2176082973384e-06	8.87829522039727e-06	5.65411516212171
1105	chr6	99585387	99585487	1105	+	1	100	0	1.01	0.47	0.13	0.11	100130890	-2.28351115203403	0.00803596146946116	0.0150212257923341	2.09496215425835
1106	chr6	99586237	99586637	1106	+	1	400	0	4.77	2.06	1.96	1.32	100130890	-2.03363970981818	2.02641949645227e-10	1.67106832018892e-09	9.69327064479227
1107	chr16	70755184	70755234	1107	+	1	50	0	0.46	0.42	0.29	0.76	100130894	-2.27186567848906	0.00120203483914648	0.00272020619678068	2.92008294478769
1108	chr16	70761242	70763029	1108	+	2	16,134	0,1653	4.47	3.23	2.36	4.14	100130894	-2.22377771961551	7.56646390658855e-18	1.62676612423643e-16	17.1211070352485
1109	chr16	70763779	70763829	1109	+	1	50	0	0.46	0.21	0	0.17	100130894	-3.56759447641654	0.000146759449720249	0.000404817016112635	3.83339392531557
1110	chr16	70763879	70763929	1110	+	1	50	0	0.55	0.29	0	0.24	100130894	-3.68403956732265	3.55069977056401e-05	0.000111398360546829	4.44968604791795
1111	chr16	70764054	70764104	1111	+	1	50	0	0.59	0.29	0.31	0.33	100130894	-2.23083095399841	0.00261658963058476	0.00548659459295311	2.58226438402706
1112	chr16	70764129	70764454	1112	+	1	325	0	2.57	1.43	1.1	0.98	100130894	-2.12329098396681	1.03738277017177e-07	5.36930739524249e-07	6.98406096945354
1113	chr16	70766329	70766579	1113	+	1	250	0	1.69	0.78	0.44	0.61	100130894	-2.80816145090464	2.56995031651265e-07	1.23464079100549e-06	6.59007527257258
1114	chr16	70768931	70768956	1114	+	1	25	0	0.51	0.18	0.24	0.28	100130894	-2.51372704684039	0.00173054762295018	0.00377908677755931	2.76181644485301
1115	chr16	70769681	70769881	1115	+	1	200	0	1.77	1.09	0.68	1.41	100130894	-3.07839815768008	4.21405660849119e-12	4.49427604080997e-11	11.3752996347008
1116	chr16	70771881	70772181	1116	+	1	300	0	1.6	1.43	1.61	2.56	100130894	-2.18673825472011	4.21871263103391e-09	2.7952741632188e-08	8.37482005674819
1117	chr20	46513367	46513559	1117	-	1	192	0	0.93	0.52	0.44	0.87	55713	-2.47197461043897	2.69883055734058e-05	8.6746326068874e-05	4.56882438121673
1118	chr20	46513042	46513342	1118	-	1	300	0	1.86	1.17	1.19	1.99	55713	-2.66105053037515	1.27782738380936e-11	1.26913739607403e-10	10.8935278091841
1119	chr20	46506522	46509613	1119	-	2	116,9	0,3082	1.69	0.76	0.33	0.35	55713	-2.66945983525532	1.61780350127293e-05	5.44007188619388e-05	4.79107422901254
1120	chr20	46505822	46505872	1120	-	1	50	0	0.63	0.16	0.13	0.11	55713	-2.60224395321805	0.00440321843477893	0.00875461062889436	2.35622976953342
1121	chr20	46504622	46505247	1121	-	1	625	0	4.39	1.12	1.54	1	55713	-2.73067534185158	4.37635235773587e-13	5.35018395934635e-12	12.3588877184708
1122	chr20	46499827	46500127	1122	-	1	300	0	1.94	0.49	0.55	0.65	55713	-3.50108083613283	6.14477511851287e-11	5.5014665198695e-10	10.2114940064433
1123	chr20	46485648	46492761	1123	-	2	20,80	0,7033	0.89	0.34	0.37	0.24	55713	-1.88809614267526	0.00815937097850968	0.0152306931646381	2.08834332054663
1124	chr20	46476307	46481052	1124	-	3	18,254,3	0,671,4742	2.87	0.86	1.21	0.8	55713	-2.53457142733003	3.44656812664193e-09	2.31776939866966e-08	8.46261313259639
1125	chr20	46459311	46459336	1125	-	1	25	0	0.3	0.26	0.07	0.3	55713	-2.57054997737121	0.00395616522154367	0.00795238966080235	2.402725579232
1126	chr20	46456332	46457032	1126	-	1	700	0	3.37	0.78	1.58	0.46	100130934,55713	-1.67301887119979	0.00034100661298403	0.000870485479331244	3.46723719885318
1127	chrX	152733831	152733856	1127	+	1	25	0	0.21	0.16	0	0.28	100130935,4111	-3.11378608066557	0.000797524553336688	0.00187777642212365	3.09825593746892
1128	chrX	152734033	152735196	1128	+	2	1,49	0,1114	1.18	1.09	0.2	0.89	4111	-3.09680854256751	5.15986996914667e-07	2.33732914331997e-06	6.28736124263512
1129	chrX	152737654	152740263	1129	+	3	15,197,13	0,2028,2596	3.21	1.95	1.01	1.19	4111,100130935	-2.37534419167208	1.65373701774482e-10	1.38541034296277e-09	9.78153355211293
1130	chrX	152740288	152740623	1130	+	2	113,12	0,323	2.02	1.9	0.68	0.82	100130935	-1.73679425045374	7.95076993253351e-05	0.000231515620742245	4.09959081332339
1131	chr17	5214146	5215183	1131	+	2	63,37	0,1000	1.01	0.91	1.17	1.15	100130950	-1.5850121841515	0.000751884301499639	0.00178003059108508	3.12384898266108
1132	chr17	5215208	5223456	1132	+	2	85,140	0,8108	2.95	3.52	5.19	4.53	100130950	-1.02265165826211	5.2408997557416e-05	0.000158548131197432	4.28059414709852
1133	chr17	5231531	5231556	1133	+	1	25	0	0.97	0.81	0.68	0.63	100130950	-1.59254969791077	0.00315869062905255	0.00650035562938144	2.50049290802167
1134	chr17	5247818	5248043	1134	+	1	225	0	1.35	0.91	0.92	0.78	100130950	-1.74521344188331	0.000262090244732156	0.000685303281184347	3.58154914363882
1135	chr9	135575084	135577642	1135	+	3	10,131,9	0,2265,2549	1.18	1.12	0.46	0.56	100130954	-1.44388838341043	0.00859282353768863	0.0159556301670459	2.06586410679183
1136	chr9	135585216	135585241	1136	+	1	25	0	0.46	0.13	0.07	0.2	100130954	-3.41023787690848	0.000246896563760442	0.000649131809823211	3.60748495441907
1137	chr9	135585316	135585491	1137	+	1	175	0	1.39	0.34	0.48	0.48	100130954	-3.1828526489691	1.29625647728874e-07	6.58548767888746e-07	6.88730906046309
1138	chr16	77193912	77194758	1138	+	2	34,791	0,55	6.07	3.57	2.62	4.12	22879	-2.34544489724076	2.21831756217048e-22	7.26968626403965e-21	21.6539762825213
1139	chr16	77200288	77200338	1139	+	1	50	0	1.01	0.31	0.73	0.74	22879	-2.82674905481776	6.85207807965468e-07	3.03325877846548e-06	6.16417769687845
1140	chr16	77200413	77201288	1140	+	1	875	0	11.43	8.83	15.25	8.28	22879	-0.944987544028614	2.41895432307815e-10	1.969617831504e-09	9.61637233230881
1141	chr16	77201313	77202263	1141	+	1	950	0	3.75	1.46	4.71	3.27	22879	-2.28485044050372	2.69258356876008e-15	4.33530079783495e-14	14.5698308087772
1142	chr16	77202288	77202313	1142	+	1	25	0	0.51	0	0.15	0.2	22879	-3.30638703106038	0.000264940798254814	0.000692003800092878	3.57685115951087
1143	chr16	77212364	77212452	1143	+	2	5,45	0,43	0.84	0.36	0.04	0.35	100130958	-3.73768870493098	3.01467705431318e-06	1.17577867108121e-05	5.52075920459904
1144	chr16	77212552	77213002	1144	+	2	94,156	0,294	1.05	1.17	0.42	0.82	100130958	-1.49850068502323	0.00553393422217198	0.0107463439487587	2.25696600730521
1145	chr6	158895359	158910097	1145	+	3	7,162,131	0,13374,14607	3.67	2.03	0.92	1.06	100130967	-2.37659425515111	3.12124210207532e-10	2.49543595869845e-09	9.50567254356873
1146	chr11	67317970	67318195	1146	+	1	225	0	0.59	0.65	0.07	0.48	100130987	-2.74265759893955	0.000331093396290717	0.000847416534275323	3.48004948123254
1147	chr11	67396274	67397766	1147	+	3	126,246,303	0,904,1189	2.49	2.66	2.77	3.36	5883	-1.10757631780027	0.000153736348077989	0.000422265145432584	3.8132234395697
1148	chr11	67397991	67398410	1148	+	1	419	0	2.32	1.98	3.57	3.82	5883	-1.42102725471259	2.14455909274855e-06	8.61052767266273e-06	5.66866198239248
1149	chr7	50134176	50136102	1149	+	2	70,5	0,1921	1.86	1.02	0.68	0.59	100130988	-2.02614356595353	3.95791465159413e-05	0.000122951544153266	4.40253357514765
1150	chr7	50159074	50159249	1150	+	1	175	0	1.69	0.96	0.62	0.89	100130988	-2.55284725948482	1.19615942537571e-07	6.11937928087678e-07	6.92221093326842
1151	chr7	6641855	6642005	1151	+	1	150	0	4.51	4.12	5.06	3.32	100131017	-0.789369578026723	0.0007868021719887	0.00185517260371185	3.10413444986937
1152	chr7	6652967	6653417	1152	+	1	450	0	2.32	1.41	2.64	1.99	100131017	-1.02545447517357	0.00263594332344187	0.00552314140657102	2.57906393193124
1153	chr7	6655317	6655617	1153	+	1	300	0	1.52	2.24	1.3	2.19	100131017	-1.31531426256566	0.000397173297428953	0.000999377172255602	3.40101995748049
1154	chr7	6657017	6657067	1154	+	1	50	0	1.35	0.76	0.29	0.72	100131017	-3.5649000323045	2.05705990913565e-09	1.43916891977259e-08	8.68675305987156
1155	chr7	6658142	6658217	1155	+	1	75	0	1.43	0.89	0.48	0.52	100131017	-2.20575272619717	5.65353567438218e-05	0.00016984276770842	4.24767986304394
1156	chr6	38923078	38923103	1156	-	1	25	0	0.51	0.16	0.24	0.24	100131047	-2.38111301177006	0.00358707177580457	0.00728479645658222	2.44525993318632
1157	chr1	58893592	58896271	1157	+	2	235,15	0,2664	1.73	0.89	0.53	0.56	100131060	-2.48389046596021	2.19832606831388e-06	8.8070696478957e-06	5.65790789008962
1158	chr1	58896371	58899257	1158	+	2	14,211	0,2675	2.45	1.43	0.84	1.34	100131060	-2.70711194561478	1.75637516675559e-11	1.70967362263719e-10	10.7553827119783
1159	chr1	58900532	58900682	1159	+	1	150	0	1.81	0.89	0.59	1.04	100131060	-3.30011158754251	3.90206705641628e-12	4.18204370679238e-11	11.4087052715942
1160	chr1	58900707	58900832	1160	+	1	125	0	1.27	0.55	0.55	0.54	100131060	-2.49137610134307	1.04324083880097e-05	3.65123692616628e-05	4.98161542034801
1161	chr5	81247780	81248180	1161	-	1	400	0	3.5	2.16	1.45	1.39	100131067	-2.01612349350006	2.43540444882394e-09	1.68177673719078e-08	8.61342890496002
1162	chr5	81247155	81247330	1162	-	1	175	0	1.01	0.34	0.29	0.33	100131067	-2.90348817022381	3.60546460417578e-05	0.00011297588933844	4.44303876366889
1163	chr5	81247030	81247105	1163	-	1	75	0	0.67	0.31	0.4	0.56	100131067	-2.78503580872624	2.49778052765302e-05	8.08234298821161e-05	4.6024457244153
1164	chr5	81239070	81239245	1164	-	1	175	0	1.39	0.49	0.59	0.63	100131067	-2.92385785413764	9.14617276499938e-08	4.78482692712001e-07	7.03876059934969
1165	chr5	81238570	81238745	1165	-	1	175	0	0.8	2.08	0.99	0.3	100131067	1.6159985879423	0.00457107304703598	0.00905456018609968	2.33998183850696
1166	chr5	81237945	81238120	1166	-	1	175	0	1.81	1.35	0.95	0.89	100131067	-1.79520867326803	3.27353644014423e-05	0.000103425013841827	4.48498282026345
1167	chr5	81237845	81237870	1167	-	1	25	0	1.01	0.49	0.22	0.26	100131067	-2.55485760582177	0.000555151914315249	0.00135397392782913	3.25558815828077
1168	chr5	81201790	81202390	1168	-	1	600	0	6.54	1.8	2.22	1.54	100131067	-2.79068452306457	6.60682717025716e-20	1.74305357956019e-18	19.1800070538675
1169	chr5	81201615	81201740	1169	-	1	125	0	0.93	0.26	0.33	0.46	100131067	-3.35385270664246	5.84013128521639e-07	2.61974935584969e-06	6.23357738990743
1170	chr15	40039441	40046103	1170	+	2	7,143	0,6519	1.27	0.94	1.12	0.85	100131089	-1.46334524766096	0.00173611160060216	0.00379011570575464	2.76042236097527
1171	chr15	40046128	40047010	1171	+	2	1,149	0,733	1.64	0.99	1.03	0.74	100131089	-1.6989850437518	0.000216974048723115	0.000577409980540535	3.66359220702856
1172	chr15	40060174	40064556	1172	+	2	89,261	0,4121	2.49	1.61	1.32	0.89	100131089	-1.51845190391399	0.000108912893390478	0.000308476816792198	3.9629207042949
1173	chr15	40065475	40065800	1173	+	1	325	0	1.77	0.42	0.7	0.89	100131089	-3.64958224469223	1.24318160074047e-12	1.42719678740638e-11	11.905465426114
1174	chr19	4679531	4682842	1174	+	2	8,42	0,3269	0.3	2.27	1.5	1.91	100131094	1.63194262859229	0.00256539815562235	0.00539030861022327	2.59084522183073
1175	chr19	4683167	4683367	1175	+	1	200	0	0.13	0.81	1.03	0.61	100131094	1.8843140205718	0.00361106215329091	0.00732869186632293	2.44236503646961
1176	chr19	4683777	4683827	1176	+	1	50	0	0.38	0.34	0.22	0.56	100131094	-2.30411788144247	0.00288992699052019	0.00600285320212235	2.53911312887484
1177	chr3	114367970	114368370	1177	+	1	400	0	2.61	0.96	1.1	0.95	100131117	-2.61942836611859	4.47209700544722e-10	3.49090128677456e-09	9.34948878462219
1178	chr3	114370070	114375794	1178	+	2	899,1	0,5723	10.54	1.95	5.7	2.25	100131117	-2.49599771868902	6.25982623845106e-23	2.14282655508879e-21	22.2034377218581
1179	chr19	47992116	47992166	1179	-	1	50	0	1.86	1.64	0.48	1.24	100131137	-2.67195438984942	6.23011574837637e-09	4.01235530410346e-08	8.20550388457451
1180	chr19	47968045	47980924	1180	-	5	164,145,132,30,4	0,8664,9327,11524,12875	20.12	4.66	5.94	4.44	100131137	-3.08194166263345	5.62244446084195e-63	9.79684873571074e-61	62.2500748258824
1181	chr12	110934589	110937198	1181	+	3	97,214,14	0,1895,2595	5.19	3.59	1.78	2.71	100131138	-2.32413758275817	1.54785490206133e-17	3.21770400146348e-16	16.8102697530766
1182	chr12	110937273	110937298	1182	+	1	25	0	0.51	0.49	0.13	0.59	100131138	-2.76962313652202	0.000271006343947574	0.000706569471360986	3.56702054267107
1183	chr12	110937373	110937448	1183	+	1	75	0	0.84	0.47	0.26	0.37	100131138	-2.3787256532514	0.000747816109325231	0.00177135193233062	3.12620518358445
1184	chr12	110939484	110942027	1184	+	2	12,238	0,2305	2.91	1.22	1.1	1.11	100131138	-2.64502254187081	2.14177599233696e-11	2.05701871867079e-10	10.6692259538493
1185	chr12	110943105	110943380	1185	+	1	275	0	1.98	0.83	0.75	0.91	100131138	-2.98361089150762	1.25814274473902e-10	1.07345480745651e-09	9.90027008247138
1186	chr12	110943405	110943455	1186	+	1	50	0	0.59	0.05	0.09	0.17	100131138	-3.86722569194829	2.29412035115875e-05	7.47967059776461e-05	4.63938380244473
1187	chr12	110957190	110957240	1187	+	1	50	0	0.55	0.29	0.02	0.24	100131138	-3.59026584887215	5.38674737988876e-05	0.00016251781534825	4.268673390909
1188	chr7	151411303	151412060	1188	+	2	9,391	0,366	2.61	2.73	1.78	2.97	100131176	-1.79201520449057	5.34111011985866e-09	3.4788423847056e-08	8.27236846791104
1189	chr7	151413027	151413350	1189	+	2	21,79	0,244	2.02	0.94	2.47	1.13	100131176	-1.47707666334302	0.000183252739314982	0.000495279940926703	3.73694952467871
1190	chr1	161037641	161038116	1190	-	1	475	0	2.74	1.98	2.6	3.47	100131187	-2.16569432203025	5.32304139060706e-13	6.43783647554224e-12	12.2738401568514
1191	chr1	161000326	161001025	1191	-	3	22,147,6	0,304,693	7.09	4.9	3.24	4.94	50848	-2.53556876839778	9.24790971059692e-32	5.64723703646513e-30	31.0339564190166
1192	chr1	160999400	160999884	1192	-	3	8,108,9	0,239,475	2.32	2.58	2.75	3.47	50848	-1.57088692459265	1.29403566716756e-07	6.57501329658025e-07	6.88805375315682
1193	chr1	160997885	160998460	1193	-	1	575	0	12.02	9.66	8.96	6.83	50848	-1.38157563953965	1.33913128035242e-18	3.12134192128614e-17	17.8731768452898
1194	chr1	160996835	160997135	1194	-	1	300	0	1.77	0.91	1.87	2.12	50848	-2.51261869330768	1.1333932049151e-10	9.73893441836711e-10	9.94561939543259
1195	chr9	136805351	136806447	1195	-	3	233,79,63	0,698,1033	2.19	2.63	1.78	2.17	100131193	-0.892915634988506	0.00637400857008104	0.012200555194788	2.19558735693753
1196	chr1	212051523	212051998	1196	-	1	475	0	3.37	0.91	3.43	1.95	100131205	-2.47608004043021	6.84813285022328e-13	8.15489739635181e-12	12.1644278231616
1197	chr20	10198861	10219607	1197	-	2	14,386	0,20360	1.94	0.86	0.7	0.69	100131208	-2.18479185304001	7.43985143217946e-06	2.6807359644954e-05	5.12843573687736
1198	chr20	10190056	10196871	1198	-	2	96,54	0,6761	1.81	0.6	0.46	0.52	100131208	-3.16855910672929	1.34694203795955e-08	8.18611025069935e-08	7.87065109257393
1199	chr20	10028902	10028977	1199	-	1	75	0	0.93	0.1	0.29	0.39	100131208	-3.83601991781891	9.55950763516824e-08	4.98421711674289e-07	7.01956447559379
1200	chr20	10027877	10028177	1200	-	1	300	0	2.11	0.91	0.75	0.52	100131208	-2.06668041797417	3.10134403561441e-05	9.84603953850485e-05	4.50845005431045
1201	chr20	10026077	10026252	1201	-	1	175	0	1.31	0.08	0.2	0.15	100131208	-3.68458446559036	8.41954482361685e-06	3.0000017854487e-05	5.07471138663989
1202	chr20	10025302	10025652	1202	-	1	350	0	1.94	0.42	0.75	0.28	100131208	-2.12767845161017	0.000347607032611106	0.00088541656486729	3.4589114457064
1203	chr20	10022377	10023252	1203	-	1	875	0	7.38	3.23	3.21	2.25	100131208	-2.11189175364985	3.84730628798986e-17	7.66327788862211e-16	16.4148432376888
1204	chr2	190534572	190534722	1204	-	1	150	0	0.67	0.47	0.55	0.69	100131211	-1.63373215911663	0.00838777676054032	0.0156147339985898	2.07635313673741
1205	chr2	190519159	190534021	1205	-	3	24,116,10	0,6103,14852	1.22	0.57	1.1	0.82	100131211	-1.98373616532662	7.11728444809768e-05	0.000209435327450821	4.14768567689183
1206	chr2	190517594	190518791	1206	-	2	19,56	0,1141	1.27	0.36	0.84	0.67	100131211	-2.65286666922335	1.1268682695119e-06	4.78443823548954e-06	5.94812684985261
1207	chr2	190510535	190516309	1207	-	3	2,227,46	0,3916,5728	7.46	2.58	4.53	2.43	100131211	-2.11544920844134	1.41252240963171e-17	2.95032159452638e-16	16.8500046533831
1208	chr2	190507862	190507962	1208	-	1	100	0	0.67	0.03	0.24	0.28	100131211	-3.47558761961508	1.24950314631908e-05	4.30231051855392e-05	4.90326264595826
1209	chr2	190507087	190507112	1209	-	1	25	0	0.51	0.05	0.2	0.17	100131211	-2.6268490199142	0.00267598536494025	0.00559943454999167	2.57251626606979
1210	chr2	190506762	190506987	1210	-	1	225	0	5.57	3.72	2.07	1.11	100131211	-1.06441542733904	0.000491802801430307	0.00121349095470706	3.30820900174155
1211	chr2	190506662	190506737	1211	-	1	75	0	1.86	0.55	0.42	0.5	100131211	-3.35537970884662	5.14459514423708e-09	3.36080264757007e-08	8.2886487965171
1212	chr2	190505237	190505812	1212	-	1	575	0	4.05	1.38	3.21	1.19	100131211	-1.51295617835922	6.51263671711469e-06	2.37408527213854e-05	5.18624314663057
1213	chr2	190504837	190505012	1213	-	1	175	0	0.93	0.31	0.48	0.28	100131211	-1.90232181708619	0.00489677334853406	0.0096281047766601	2.31008999721907
1214	chr2	190504337	190504612	1214	-	1	275	0	2.19	0.68	1.54	0.82	100131211	-2.4393160117328	1.95435474292318e-08	1.1567440337929e-07	7.70899660289417
1215	chr10	75403757	75407459	1215	+	3	300,120,205	0,407,3497	3.71	2.47	1.54	2.19	100131213	-1.86440142563879	1.73999620108361e-09	1.23240537044567e-08	8.75945169990718
1216	chr10	75407584	75407609	1216	+	1	25	0	0.34	0.36	0.11	0.37	100131213	-2.21847479463708	0.00838408910256002	0.0156088532953419	2.07654411483739
1217	chr10	75408259	75408409	1217	+	1	150	0	0.13	0.08	0	0.22	100131213	-2.83884129438606	0.00352196320081251	0.00716540509190412	2.45321518606538
1218	chr1	198899871	198900471	1218	-	1	600	0	5.44	2.32	3.3	2.1	100131234	-1.9978726855397	2.82867017242529e-13	3.55354914579057e-12	12.5484176890388
1219	chr1	198899171	198899446	1219	-	1	275	0	2.24	1.04	1.14	0.54	100131234	-1.39942339661107	0.00242424682684956	0.00512000989292162	2.61542316417512
1220	chr1	198808199	198827031	1220	-	2	44,6	0,18826	0.97	0.23	0.29	0.24	100131234	-2.81012997789574	0.000141736609886678	0.000392351101295729	3.84851795908061
1221	chr1	198779160	198807499	1221	-	2	143,7	0,28332	1.27	0.49	0.44	0.43	100131234	-2.72408939824814	5.90060648537953e-06	2.17158194304172e-05	5.22910334772786
1222	chr1	198778035	198778110	1222	-	1	75	0	0.63	0.13	0.11	0.11	100131234	-2.84656406302272	0.00215739485602905	0.0046110357328412	2.66607036110944
1223	chr15	40278721	40278746	1223	-	1	25	0	0.97	0.89	0.57	0.65	100131244	-1.72847829727984	0.00153835784141008	0.00339980899726868	2.81294263041664
1224	chr15	40278596	40278696	1224	-	1	100	0	1.69	1.69	1.17	1.06	100131244	-1.34687559090458	0.000930073623954522	0.00215901739708755	3.03148267164863
1225	chr15	40278521	40278546	1225	-	1	25	0	1.48	1.48	1.01	0.98	100131244	-1.42255679075994	0.000999971913028643	0.00230444940213366	3.00001219818798
1226	chr7	7079551	7079742	1226	-	1	191	0	2.83	0.89	1.21	0.63	100131257	-2.24617359796649	4.13045031600588e-07	1.90837553669781e-06	6.38400259747308
1227	chr7	7079001	7079176	1227	-	1	175	0	0.67	0.05	0.29	0.2	100131257	-2.62221416561502	0.00120133374901548	0.00271891736743141	2.92033632213925
1228	chr6	27757415	27759893	1228	+	2	326,24	0,2454	2.45	1.28	0.9	0.74	100131289	-1.52704834207462	0.000465050131423913	0.00115358222193505	3.33250022855681
1229	chr6	27761818	27762303	1229	+	2	23,2	0,483	1.52	1.35	0.51	0.82	100131289	-2.20351681667883	7.76309191950581e-06	2.78550154638586e-05	5.10996527150787
1230	chr6	27763203	27763269	1230	+	1	66	0	1.52	0.34	0.81	0.17	100131289	-2.01790721452682	0.000464346109689702	0.00115201562238647	3.33315818863726
1231	chr16	68013485	68013760	1231	-	1	275	0	1.69	0.57	0.68	0.8	100131303	-3.18075473964972	2.99270663260973e-10	2.39944826057018e-09	9.52393585385252
1232	chr2	129967716	129967966	1232	-	1	250	0	1.86	0.81	0.95	1.21	100131320	-3.00095609554829	1.02419008556577e-11	1.03170364188445e-10	10.9896194325681
1233	chr2	129967566	129967591	1233	-	1	25	0	0.55	0.26	0.13	0.22	100131320	-2.67520509692446	0.0022545565784261	0.00479699429507733	2.6469388615373
1234	chr17	39057043	39063463	1234	+	3	116,92,42	0,4053,6378	2.02	0.99	1.19	1.63	100131347	-2.64148906115802	6.93326172109334e-11	6.16228635745793e-10	10.1590624054725
1235	chr17	39079879	39079904	1235	+	1	25	0	0.38	0.1	0	0.09	100131347	-2.99271600621697	0.00234118725326837	0.00496137136934252	2.63056384909326
1236	chr17	39080004	39080179	1236	+	1	175	0	0.67	0.26	0.09	0.09	100131347	-2.39643960921524	0.00866031869653556	0.0160686864572228	2.06246612581174
1237	chr17	39081429	39107744	1237	+	2	22,328	0,25987	2.45	1.28	0.73	1.17	100131347	-2.80259964250987	3.93766452465806e-11	3.63405708441949e-10	10.4047612870034
1238	chr14	103188145	103188195	1238	-	1	50	0	0.51	0.42	0.11	0.37	100131366	-2.58564785391033	0.00145781761950549	0.00323962083746163	2.83629680509675
1239	chr14	103187520	103187745	1239	-	1	225	0	1.81	0.36	0.77	0.37	100131366	-2.47629128882497	1.78595216703598e-05	5.95158990983858e-05	4.74813017695392
1240	chr11	33719593	33722485	1240	-	2	18,107	0,2785	1.81	1.12	1.06	1.65	966,100131378	-2.642348837175	9.93783900714886e-11	8.61164089241172e-10	10.002708043098
1241	chr11	33713461	33717493	1241	-	3	8,43,124	0,3364,3908	3.5	2.08	2.44	1.99	966,100131378	-1.94501191159428	1.54936897559294e-10	1.30442779129455e-09	9.80984514455084
1242	chr11	33709823	33711388	1242	-	2	520,5	0,1560	3.67	3.33	4.67	3.64	100131378,966	-1.27090289968115	3.61590368618452e-07	1.6899103900413e-06	6.44178314598309
1243	chr11	33709473	33709723	1243	-	1	250	0	1.64	1.3	2.03	1.91	966	-1.68006636387525	7.38147527501446e-06	2.66179027877105e-05	5.13185683062036
1244	chr11	33709048	33709198	1244	-	1	150	0	1.35	0.57	0.81	0.91	966	-2.70550883839811	7.05696334780875e-08	3.77021473240459e-07	7.15138213818238
1245	chr11	33708673	33709023	1245	-	1	350	0	3.5	0.78	1.58	1.02	966	-2.89419235882566	6.7510593648195e-13	8.04857605305627e-12	12.1706280730658
1246	chr11	33706273	33706298	1246	-	1	25	0	0.8	0.23	0.22	0.24	966	-2.90293270074978	0.00019633421017078	0.000527434758116143	3.70700402034947
1247	chr11	33702676	33703023	1247	-	2	61,14	0,333	0.51	0.08	0.18	0.13	100131378,966	-2.37084306460964	0.00878801557083285	0.0162787271453583	2.05610918225667
1248	chr11	33698410	33700410	1248	-	3	104,80,166	0,1130,1834	4.85	2.45	1.43	1.89	100131378,966	-2.31983652025514	7.43218213876644e-14	1.00267502277502e-12	13.1288836557297
1249	chr11	33698260	33698385	1249	-	1	125	0	1.39	0.49	0.26	0.35	100131378,966	-3.22237036538473	1.66193626602157e-06	6.82201332938757e-06	5.77938563509215
1250	chrX	149538855	149540918	1250	-	2	51,224	0,1839	3.29	2.58	2.8	2.23	100131434,3423	-1.10700886722963	0.000137488452227975	0.00038157795483773	3.86173377706481
1251	chrX	149534359	149538129	1251	-	3	15,320,15	0,1576,3755	10.29	5.55	5.44	3.75	100131434,3423	-1.6346626671529	1.014501602739e-16	1.92801019600909e-15	15.9937472625191
1252	chrX	149521081	149533284	1252	-	5	15,539,62,81,403	0,5448,8285,8431,11800	5.57	3.05	4.09	2.91	3423,100131434	-1.6792913227644	7.93439667233299e-12	8.1418280168875e-11	11.100486091195
1253	chrX	149511616	149520956	1253	-	3	4,34,12	0,3012,9328	2.57	1.85	1.14	1.15	105373366,3423	-1.87705913291579	6.71726644214003e-07	2.97804624589803e-06	6.17280742495481
1254	chrX	149505330	149511591	1254	-	2	17,83	0,6178	2.4	1.8	0.77	1.15	3423,105373366	-2.25695126264872	2.86991102258798e-08	1.64612246349585e-07	7.54213156772527
1255	chrX	149504239	149505055	1255	-	2	54,21	0,795	1.94	2.68	1.52	4.64	3423	-1.98315524930567	9.95629955914185e-10	7.35379779618449e-09	9.00190204507619
1256	chrX	149502211	149503072	1256	-	2	12,413	0,448	2.24	1.67	4.34	2.86	100131434,3423	-1.31051409605303	2.77902859724368e-05	8.90898895123392e-05	4.55610698414698
1257	chrX	149495637	149496369	1257	-	2	51,24	0,708	1.14	1.46	2.33	3.64	3423	-1.65289057448657	1.52264873497114e-05	5.14913016769058e-05	4.81740027398424
1258	chrX	149491647	149495587	1258	-	2	20,105	0,3835	0.59	0.36	1.17	0.89	3423	-1.53840766586858	0.0085346313940254	0.0158565517462224	2.0688152310809
1259	chrX	149482912	149487018	1259	-	2	306,94	0,4012	4.26	5.5	6.43	7.09	3423	-1.26197382105803	1.75907159062814e-09	1.24472158726676e-08	8.75471648528269
1260	chrX	149482237	149482587	1260	-	1	350	0	1.52	0.49	2.2	1.6	3423	-2.72163655088227	2.09665659745542e-10	1.72527104064327e-09	9.67847269497235
1261	chrX	149481637	149481937	1261	-	1	300	0	2.57	1.02	3.59	3.43	3423	-3.00080139935328	6.35262007202461e-20	1.67984734610908e-18	19.1970471175212
1262	chrX	149478587	149478812	1262	-	1	225	0	1.9	0.76	0.79	0.52	3423	-2.20859715253949	1.19846738426819e-05	4.14405215922267e-05	4.9213737805916
1263	chrX	149477912	149477987	1263	-	1	75	0	1.18	0.57	0.26	0.54	3423	-3.40696240239307	1.07702394666645e-07	5.55514360550979e-07	6.96777464044438
1264	chrX	149537668	149540454	1264	-	4	110,228,52,82	0,1408,2032,2704	3.92	3.96	2.03	2.99	100131434	-1.5057366259519	2.96545489074621e-08	1.69602878379088e-07	7.52790867788558
1265	chr17	74588767	74592180	1265	-	2	82,18	0,3395	1.48	0.73	0.68	0.8	100131439	-2.62655482685058	1.58453187876807e-07	7.91940203653904e-07	6.80009901893263
1266	chr17	74582218	74582268	1266	-	1	50	0	0.25	0.08	0.11	0.22	100131439	-2.5544449903106	0.00744922121362652	0.0140361147019324	2.12788912863478
1267	chr17	74579539	74579614	1267	-	1	75	0	0.21	0.1	0.07	0.26	100131439	-2.87141114311909	0.00255439941328019	0.00536917733358038	2.59271119422167
1268	chr17	752659	752809	1268	+	1	150	0	3.12	2.11	0.81	2.06	100131454	-2.94760632322554	4.91880425483382e-16	8.64513942237356e-15	15.308140459965
1269	chr17	752934	753409	1269	+	1	475	0	2.57	2.4	0.86	1.78	100131454	-1.92250578566904	1.7621338754914e-07	8.73333275870385e-07	6.75396109979541
1270	chr17	755259	755334	1270	+	1	75	0	1.1	0.39	0.57	0.28	100131454	-1.67653755931022	0.0094977406932397	0.0174504392311378	2.02237969167466
1271	chr11	71923416	71928530	1271	-	2	59,166	0,4948	3.21	2.73	2.66	2.82	100133315,122319435	-1.79823003063855	2.26767659193847e-10	1.85477204981811e-09	9.64441888291476
1272	chr11	71825273	71826519	1272	-	2	5,220	0,1026	1.52	0.57	0.59	0.56	122319435	-2.66191783659773	9.85695142372372e-07	4.22909998021348e-06	6.00625738369721
1273	chr11	71816914	71817089	1273	-	1	175	0	0.97	0.34	0.66	0.52	100131539	-2.31656385553815	0.000101538797048322	0.000289491475415552	3.99336798607983
1274	chr11	71811543	71811868	1274	-	1	325	0	1.43	0.65	0.37	0.43	285407	-2.76683799164149	3.96977868603075e-06	1.51176540441839e-05	5.40123370434892
1275	chr11	71811018	71811218	1275	-	1	200	0	2.36	0.89	0.9	1.78	285407	-3.80623531129704	3.40117835042651e-20	9.22281212449009e-19	19.4683705940081
1276	chr11	71807449	71810318	1276	-	2	207,18	0,2851	1.56	0.99	0.97	1.19	100131539,122319435,285407	-2.39396542821131	5.34796451812614e-08	2.92129310502579e-07	7.27181148279247
1277	chr11	71806724	71806949	1277	-	1	225	0	1.69	1.07	0.59	0.56	122319435	-1.88630735738093	0.000210837959975202	0.000562464094530044	3.67605119458096
1278	chr11	71806424	71806674	1278	-	1	250	0	1.43	0.78	0.68	0.59	122319435	-2.08228044598654	5.93091261480838e-05	0.000177430259476711	4.22687847475036
1279	chr11	71802861	71804543	1279	-	2	111,14	0,1668	1.18	0.63	0.2	0.2	285407	-2.13045019739874	0.00530734394891384	0.0103494108455008	2.27512276647368
1280	chr11	71792834	71792959	1280	-	1	125	0	0.34	0.08	0.22	0.5	285407	-3.23485946910751	9.66987619808411e-05	0.00027681127366501	4.01457908608588
1281	chr3	194302708	194303613	1281	-	2	757,18	0,887	5.95	4.58	3.24	3.58	100131551	-1.94816139842553	3.35140080086996e-17	6.7175919738485e-16	16.4747736308943
1282	chr3	194302158	194302658	1282	-	1	500	0	3.88	2.58	2	1.6	100131551	-1.74612473574399	1.37588530665738e-08	8.35022695507566e-08	7.86141776723557
1283	chr3	194301408	194301708	1283	-	1	300	0	4.01	0.81	0.77	1.47	100131551	-4.60834466806503	2.76951330018071e-28	1.39084756026451e-26	27.5575965448768
1284	chr1	93338831	93339281	1284	-	1	450	0	6.16	4.17	7.88	4.12	100131564	-1.02705181752334	9.8583609706945e-07	4.22952911974521e-06	6.00619528389781
1285	chr1	93337481	93337756	1285	-	1	275	0	0.89	0.39	1.19	0.98	100131564	-2.09684731697822	8.70852718790476e-05	0.000251514358030615	4.06005528796033
1286	chr2	162075462	162077630	1286	+	2	149,401	0,1767	8.43	3.85	2.51	2.38	100131604	-2.54524062103015	1.17166911691041e-24	4.58842678330718e-23	23.931195017148
1287	chr2	162078005	162078030	1287	+	1	25	0	1.43	0.52	0.42	0.85	100131604	-3.80047017295574	8.79252030808174e-12	8.95612324658238e-11	11.05588661992
1288	chr3	187715694	187733532	1288	+	3	46,45,9	0,16676,17829	1.43	0.34	1.21	0.56	100131635	-2.15275914567616	5.92299726248673e-05	0.000177224249164451	4.22745846808288
1289	chr3	187733682	187733707	1289	+	1	25	0	2.36	2.11	2.91	4.53	100131635	-2.28905127542129	1.40861200703402e-14	2.08149241554248e-13	13.851208613994
1290	chr18	76794931	76795181	1290	-	1	250	0	0.84	0.26	0.44	0.28	100131655	-2.10703251302816	0.00236669622021783	0.00500993205962791	2.62585748281859
1291	chr18	76794731	76794856	1291	-	1	125	0	1.27	0.36	0.53	0.28	100131655	-2.06209850617405	0.00142372325130958	0.00317163107711211	2.84657442229319
1292	chr19	58573041	58574216	1292	+	1	1175	0	18.51	11.96	12.9	10.34	100131691,65996	-1.39179136654947	2.53568018720255e-26	1.12135884675014e-24	25.5959055227508
1293	chr19	58574491	58574616	1293	+	1	125	0	0.76	0.34	0.24	0.43	100131691	-3.15282422641978	1.17010905082563e-05	4.05393116111808e-05	4.93177366136082
1294	chr19	58583312	58583487	1294	+	1	175	0	2.66	3.23	1.12	2.82	65996	-2.09920481580488	1.29171354053674e-10	1.09996316845071e-09	9.88883378785636
1295	chr19	58583512	58583587	1295	+	1	75	0	1.43	1.25	0.53	1.52	65996	-2.82369493595429	1.90140847710341e-09	1.33824524499627e-08	8.72092457419432
1296	chr19	58586294	58599277	1296	+	3	62,127,311	0,5203,12672	2.45	1.09	1.34	1.06	107987272,65996	-2.11204487860661	1.46029896100087e-07	7.34843260490504e-07	6.83555822378983
1297	chr19	58599852	58600277	1297	+	1	425	0	4.68	1.3	1.58	1.26	107987272,65996	-3.03996298843761	5.87600603282487e-18	1.27888997020898e-16	17.2309177669966
1298	chr19	58600302	58600452	1298	+	1	150	0	1.94	0.65	0.92	0.74	107987272,65996	-2.59534920857749	6.07577314775934e-08	3.28361551297193e-07	7.21639844983814
1299	chr19	58601202	58601227	1299	+	1	25	0	0.34	0.08	0.24	0.35	107987272,65996	-2.61024617186727	0.00194129944690003	0.00419266389230532	2.71190746919392
1300	chr19	58605002	58605152	1300	+	1	150	0	1.81	0.39	0.4	0.39	65996	-3.60984580653012	2.25823793958099e-09	1.5680795719368e-08	8.64623030049659
1301	chr8	123202416	123202441	1301	-	1	25	0	1.48	0.96	0.46	0.63	100131726	-2.52179121323207	2.19173258604502e-06	8.78252729328188e-06	5.65921243535631
1302	chr8	123202366	123202391	1302	-	1	25	0	1.31	0.68	0.35	0.65	100131726	-3.25399458341365	2.11485844069761e-08	1.24436555737818e-07	7.67471869707447
1303	chr8	123201966	123202291	1303	-	2	16,84	0,241	1.69	1.12	0.51	1.17	100131726	-2.99722622076958	3.87522602268947e-10	3.05300916365709e-09	9.41170296217853
1304	chr8	123197486	123201166	1304	-	2	208,17	0,3663	1.9	0.78	0.92	0.54	100131726	-1.88787715784523	0.000128817993333805	0.000359561873284944	3.89002347036287
1305	chr12	109052343	109053986	1305	-	2	395,301	0,1342	4.22	4.14	3.96	3.6	100131733	-0.938041150907246	9.82730733732801e-05	0.00028095209210701	4.00756546169312
1306	chrX	101418822	101419007	1306	+	2	2,98	0,87	0.89	0.13	0.99	0.41	100131755	-1.98180163883687	0.00165764957716279	0.00363622198542249	2.7805072728143
1307	chrX	101488041	101488066	1307	+	1	25	0	0.67	0.34	0.77	0.65	100131755	-1.95382187913365	0.00124803766834443	0.0028151548239578	2.90377230655484
1308	chrX	101491985	101493460	1308	+	1	1475	0	5.74	2.29	1.63	3.01	100131755	-3.12657239472303	9.80519903282013e-28	4.74208613650233e-26	27.0085435862921
1309	chrX	101493985	101494485	1309	+	1	500	0	1.64	1.22	0.57	0.65	100131755	-1.87620283695408	0.000159172195030905	0.000435782437721731	3.79813279463411
1310	chrX	101495285	101495435	1310	+	1	150	0	0.8	0.16	0.22	0.22	100131755	-3.02099018317427	0.0001510435148274	0.000415575789597343	3.82089791676698
1311	chrX	101495735	101498147	1311	+	2	72,3	0,2409	2.83	0.94	0.81	0.78	100131755	-2.9410047948494	4.79911801099272e-11	4.37169061342547e-10	10.3188385705734
1312	chrX	101498172	101498197	1312	+	1	25	0	1.01	0.49	0.42	0.54	100131755	-2.67951994734476	1.0255943020952e-05	3.59495539893282e-05	4.98902440063287
1313	chrX	101498247	101498522	1313	+	1	275	0	1.73	0.63	0.88	0.76	100131755	-2.57811571719714	1.30197698637318e-07	6.61227431419598e-07	6.88539669224976
1314	chrX	101516877	101524226	1314	+	2	77,23	0,7326	4.89	0.96	1.54	0.52	100131755	-2.21187129915576	3.31440915058585e-07	1.56043929241882e-06	6.47959388068627
1315	chrX	101531687	101531762	1315	+	1	75	0	0.84	0.1	0.22	0.2	100131755	-3.14156651860973	0.000110443727821664	0.000312448644356944	3.95685894298664
1316	chrX	101531837	101531887	1316	+	1	50	0	0.67	0.13	0.11	0.13	100131755	-3.11571753847427	0.00069453600856119	0.00165757221897044	3.15830523313151
1317	chrX	101531937	101532212	1317	+	1	275	0	1.39	0.34	0.24	0.24	100131755	-3.17119120316058	1.53875579664445e-05	5.19806422812519e-05	4.81283029802751
1318	chrX	101532337	101532612	1318	+	1	275	0	1.1	0.16	0.24	0.15	100131755	-2.90021976737343	0.00028379891940527	0.000736604693414922	3.54698926249807
1319	chrX	101533212	101533459	1319	+	1	247	0	1.39	0.34	0.55	0.39	100131755	-2.74137418082409	6.26345851202886e-06	2.29161875042637e-05	5.20318579491608
1320	chr19	7629787	7631827	1320	+	3	73,506,596	0,737,1444	8.39	6.15	12.39	9.56	100131801,6813	-1.14203614601391	6.76943947998246e-12	7.01538797319981e-11	11.1694472900783
1321	chr19	7637025	7638908	1321	+	3	10,82,183	0,79,1700	11.43	9.87	19.15	14.81	6813,100131801	-0.579521997273569	2.15773986631063e-05	7.07206325053008e-05	4.66600091434986
1322	chr19	7639008	7639803	1322	+	2	477,73	0,722	6.41	7.79	11.05	11.84	100131801,6813	-0.888614794841427	1.49364119105882e-07	7.50296887278777e-07	6.82575371808865
1323	chr19	7640228	7640603	1323	+	1	375	0	6.33	2.37	1.8	3.82	6813	-3.93325790975651	1.97977082403647e-47	2.26790210444156e-45	46.703385080252
1324	chr19	7640728	7640828	1324	+	1	100	0	1.73	3.8	3.39	7.02	6813	-0.760181475631856	0.00910706373747792	0.0168046525409263	2.04062162392288
1325	chr19	7641904	7642553	1325	+	4	9,85,131,125	0,129,298,524	14.76	13.15	25.2	22.07	6813	-0.721615771059968	9.72077096698562e-10	7.19526460182103e-09	9.01229928924765
1326	chr19	7642678	7644552	1326	+	4	145,66,110,204	0,304,486,1670	19.32	16.33	30.62	24	6813	-0.761354019677569	6.91355105726152e-13	8.22947925660031e-12	12.1602988255001
1327	chr19	7645389	7645854	1327	+	2	5,95	0,370	2.24	2.24	2.44	3.49	6813	-1.57729185710477	3.16537372861585e-07	1.49575905583223e-06	6.49957500643856
1328	chr19	7645879	7646406	1328	+	2	2,448	0,79	17	18.28	13.29	20.03	6813	-1.46344635897219	1.48882106765106e-35	1.08449882881716e-33	34.8271574943239
1329	chr19	7647331	7647356	1329	+	1	25	0	0.97	1.9	1.94	5.01	6813	-1.07898038805685	0.00541537248622097	0.0105379931932804	2.26637166588137
1330	chr6	135500299	135516975	1330	+	4	139,59,107,95	0,4516,13760,16581	3.96	1.07	1.89	1.15	100131814	-2.55529756639602	3.45149763676701e-12	3.72814783674517e-11	11.4619924196361
1331	chr6	135518758	135520894	1331	+	2	72,3	0,2133	1.1	0.44	0.7	0.69	100131814	-2.53743065285178	4.44553882043062e-06	1.67614089570533e-05	5.35207559294848
1332	chr6	135649762	135670427	1332	+	2	124,1	0,20664	1.27	0.18	0.57	0.22	100131814	-2.3042353040784	0.000581593641198967	0.00141224644758795	3.23538035044217
1333	chr6	135671502	135672310	1333	+	2	408,17	0,791	3.96	1.12	1.25	0.93	100131814	-2.77758214758176	1.51862068775526e-12	1.72188389239582e-11	11.8185506881426
1334	chr6	135672410	135690078	1334	+	2	19,456	0,17212	2.66	1.75	1.39	0.85	100131814	-1.3684133122698	0.000415538545199962	0.00104153013448675	3.38138868501771
1335	chr6	135715886	135715911	1335	+	1	25	0	0.55	0.08	0.04	0.02	100131814	-2.75144100075069	0.00393625863250407	0.00791668721180455	2.40491637391468
1336	chr6	135809962	135810708	1336	+	2	14,136	0,610	4.13	0.6	1.5	0.82	100131814	-3.25470497407729	3.89960623105123e-14	5.45208798916103e-13	13.4089792443364
1337	chr6	135811708	135811983	1337	+	1	275	0	1.48	0.81	0.73	0.46	100131814	-1.55642266001831	0.00350902950127981	0.00714251865599278	2.45481298054801
1338	chrX	84934162	84934787	1338	+	1	625	0	4.26	1.56	1.52	1.47	100131816	-2.32193356590215	9.40213007305128e-12	9.53103693832244e-11	11.0267737448923
1339	chr1	159200890	159201040	1339	-	1	150	0	0.08	0.03	0	0.22	100131825	-2.94470063926125	0.00277428487689343	0.00578532418323506	2.55684894553003
1340	chr1	159198199	159200815	1340	-	3	22,74,4	0,1586,2612	1.86	1.48	0.84	1.26	100131825	-2.17052737789955	2.02922410485564e-07	9.9426063349442e-07	6.69266998740351
1341	chr1	159196824	159197149	1341	-	1	325	0	2.32	1.3	1.06	1.24	100131825	-2.44935777781966	7.909989519221e-10	5.94111682814064e-09	9.10182409194448
1342	chr1	159194899	159195049	1342	-	1	150	0	1.9	0.91	0.68	0.52	100131825	-2.03671097458808	5.82093549193464e-05	0.000174402734956035	4.23500721357409
1343	chr3	75739333	75741754	1343	-	3	12,93,145	0,1942,2276	1.64	0.94	1.56	1.08	100131827	-1.74373580230607	3.74795737735116e-05	0.000117022093736913	4.42620535665471
1344	chr3	75738658	75738733	1344	-	1	75	0	0.51	0.08	0.22	0.17	100131827	-2.35609823688939	0.00655656717252265	0.0125139449460879	2.18332348505232
1345	chr3	75737533	75737883	1345	-	1	350	0	2.07	0.76	1.39	1.11	100131827	-2.47640692092178	6.65858470401375e-09	4.26702375963769e-08	8.17661807121342
1346	chr3	75730021	75730496	1346	-	1	475	0	1.9	0.47	1.28	0.56	100131827	-2.10345000597858	3.0154986414494e-05	9.59797729371027e-05	4.52064086285251
1347	chr3	75710200	75710500	1347	-	1	300	0	1.73	0.6	0.53	0.54	100131827	-3.00906581299235	3.16987745728748e-08	1.80395733190798e-07	7.49895752663163
1348	chr5	169884645	169980495	1348	-	2	171,219	0,95631	5.02	3.65	3.17	3.84	100131897	-2.22589719278279	3.66675814951394e-20	9.91305475389591e-19	19.4357177341069
1349	chr5	169884095	169884120	1349	-	1	25	0	0.72	0.23	0.42	0.46	100131897	-2.68913695997374	6.81004172131111e-05	0.000201193608474395	4.16685022740004
1350	chr5	169883670	169883770	1350	-	1	100	0	0.93	1.04	0.62	0.89	100131897	-1.70868547886552	0.00101792330895462	0.00234164059723509	2.99228494081307
1351	chr5	169864352	169882620	1351	-	3	107,75,68	0,17015,18200	5.69	4.9	3.5	3.84	100131897	-1.81460689987045	1.15921377343579e-15	1.94177938193542e-14	14.9358364673474
1352	chr5	169864252	169864277	1352	-	1	25	0	0.84	0.73	0.37	0.93	100131897	-2.52374220008284	1.83431233858583e-05	6.09682052803304e-05	4.7365267126273
1353	chr5	169863877	169864177	1353	-	1	300	0	2.61	1.51	0.95	1.71	100131897	-3.07152626671684	5.60099054805056e-16	9.77760349474057e-15	15.2517351602241
1354	chr5	169862877	169863052	1354	-	1	175	0	0.76	0.55	0.75	0.67	100131897	-1.61776046012869	0.00472242513156114	0.0093211278575991	2.32583491857449
1355	chr5	169862602	169862752	1355	-	1	150	0	0.72	0.31	0.62	0.48	100131897	-1.92931616548027	0.00240311651791692	0.00507953567639842	2.61922517140935
1356	chr5	169862027	169862427	1356	-	1	400	0	1.05	0.49	1.67	0.85	100131897	-1.39247542779946	0.00561589245047571	0.0108867774934153	2.25058121793882
1357	chr21	30289369	30289514	1357	-	1	145	0	0.84	0.34	0.42	0.35	100131902	-2.18891714557718	0.00114126688834877	0.00259659263251915	2.9426127827655
1358	chr9	67718235	67719160	1358	-	2	739,11	0,914	8.69	4.71	4.16	3.6	100131997	-1.79572019437777	2.89642129365088e-17	5.85216994954461e-16	16.5381382683724
1359	chrX	124333059	124334859	1359	+	1	1800	0	3.71	2.76	1.45	2.17	100132015	-1.9268223186055	4.64705369123928e-10	3.61886000890475e-09	9.33282230973025
1360	chrX	124335359	124335834	1360	+	1	475	0	2.7	1.41	1.32	0.93	100132015	-1.84431976264621	2.54471390723705e-06	1.00658037765116e-05	5.59436103670341
1361	chr1	148429357	148432490	1361	+	2	4,396	0,2737	2.11	1.17	2.05	1.54	100132057	-1.82015798058059	1.00932637700765e-06	4.32196478399778e-06	5.99596837705966
1362	chr9	94339005	94359544	1362	+	2	15,60	0,20479	0.63	0.23	0.26	0.26	100132077	-2.41072598806989	0.00183783491068184	0.00398993343208727	2.73569350306962
1363	chr9	94359869	94359894	1363	+	1	25	0	0.51	0.18	0.22	0.2	100132077	-2.17171992515508	0.00972557440376976	0.0178257774207402	2.01208473930604
1364	chr11	111417524	111418186	1364	-	1	662	0	10.16	5.57	4.53	3.75	100132078	-2.07873600119826	5.17312953603156e-25	2.080679416638e-23	24.2862466466481
1365	chr11	111417324	111417499	1365	-	1	175	0	4.01	1.67	1.45	1.82	100132078	-3.02381132842645	9.39724207704448e-20	2.44613561082205e-18	19.0269995853857
1366	chr11	111416899	111417099	1366	-	1	200	0	0.97	0.21	0.31	0.28	100132078	-3.00078577421899	3.11438876924189e-05	9.88472011039123e-05	4.50662717539093
1367	chr11	111416025	111416774	1367	-	2	15,410	0,339	5.9	4.06	1.87	3.38	100132078	-2.79639106893803	1.40724601587861e-27	6.74900035765593e-26	26.8516299722179
1368	chr11	111414716	111415925	1368	-	3	24,144,7	0,121,1202	3.58	2.45	1.67	1.67	100132078	-1.83973501848073	7.14160759944082e-09	4.55073515606192e-08	8.14620401609777
1369	chr1	151844139	151850379	1369	+	2	103,147	0,6093	1.64	1.12	1.47	1.13	100132111	-1.56255956132763	0.000162246494930291	0.000443435557977826	3.78982467664701
1370	chr10	88935556	88938244	1370	+	2	17,33	0,2655	1.22	1.46	1.8	1.65	100132116	-1.09789659388485	0.00622770413299207	0.011947513902743	2.20567202816254
1371	chr10	88939737	88939987	1371	+	1	250	0	1.31	0.73	0.81	0.63	100132116	-1.84669339093999	0.000314544858599166	0.000808747452581813	3.50231740919225
1372	chr10	88940112	88940337	1372	+	1	225	0	2.7	1.61	1.58	1.78	100132116	-2.38105887957832	6.29769057731793e-12	6.55212831020307e-11	11.2008186812455
1373	chr3	46574533	46579612	1373	+	3	50,257,518	0,3214,4561	12.53	4.04	3.7	2.69	6997	-2.6609531751271	6.74985504552413e-33	4.37132965977057e-31	32.170705553629
1374	chr3	46581568	46582068	1374	+	1	500	0	2.91	1.38	0.86	0.69	6997	-2.18405572831373	4.50062952471139e-07	2.06391858952401e-06	6.34672673511651
1375	chr3	46582443	46582664	1375	+	2	14,86	0,135	0.46	0.05	0.29	0.26	6997,100132146	-2.4683633011257	0.00262990910305738	0.0055115595660831	2.580059261671
1376	chr1	16535226	16535376	1376	-	1	150	0	0.25	0.23	0.11	0.37	100132147	-2.47098413365218	0.0049323266075091	0.00969026548028553	2.30694817312607
1377	chr1	16534476	16534526	1377	-	1	50	0	0.67	0.57	0.02	0.37	100132147	-3.39792897036758	2.26231756131116e-05	7.38623666002207e-05	4.64544643325447
1378	chr1	16534185	16534426	1378	-	2	24,1	0,240	1.27	1.02	0.15	0.91	100132147	-3.71476056650164	7.18716743267891e-09	4.57835481582029e-08	8.14344223767539
1379	chr1	16533985	16534010	1379	-	1	25	0	0.67	0.31	0.26	0.26	100132147	-2.2149470218584	0.00367156556877362	0.0074380435315993	2.43514871152472
1380	chr1	16533910	16533960	1380	-	1	50	0	0.84	0.36	0.33	0.26	100132147	-2.04338026201366	0.00441617662882447	0.00877709689770644	2.35495356494603
1381	chr10	5517310	5517360	1381	-	1	50	0	1.39	0.76	0.64	1.02	100132159	-2.99615190513455	1.32687891293569e-09	9.60408258039032e-09	8.8771687077635
1382	chr10	5517135	5517260	1382	-	1	125	0	1.35	0.65	0.48	0.78	100132159	-3.15041218252607	5.03007440142091e-09	3.29223419720542e-08	8.29842559110956
1383	chr10	5515835	5516910	1383	-	1	1075	0	8.22	5.96	4.36	4.47	100132159	-1.98289807949094	5.73333656641128e-23	1.96945257335725e-21	22.2415925629096
1384	chr10	5515560	5515785	1384	-	1	225	0	2.45	2.34	1.08	1.67	100132159	-1.99888097571812	2.46485591170092e-08	1.43271959731261e-07	7.60820846323551
1385	chr10	5512535	5512610	1385	-	1	75	0	1.22	2.87	0.86	2.32	100132159	-1.09424558212531	0.00680856598619436	0.0129458105936465	2.16694434915378
1386	chr10	5511310	5511685	1386	-	1	375	0	1.35	1.8	0.35	1.02	100132159	-2.03326089121474	8.5716555257125e-05	0.000247890435313907	4.06693529053365
1387	chr10	5510460	5511160	1387	-	1	700	0	4.34	1.41	2.25	0.91	100132159	-1.7271522073192	1.41815659127295e-06	5.90389102275408e-06	5.84827581219173
1388	chrX	18890470	18892592	1388	+	2	158,17	0,2105	2.74	1.17	1.17	1.26	100132163	-2.49183997813314	1.98619537017189e-10	1.64038527784698e-09	9.70197803478604
1389	chrX	18892617	18892642	1389	+	1	25	0	0.42	0.44	0.22	0.59	100132163	-2.22039737451799	0.00327148842551426	0.00670763699709943	2.48525461189143
1390	chrX	18894175	18894425	1390	+	1	250	0	1.39	1.88	1.54	2.56	100132163	-1.31726196650888	0.000417599737903809	0.00104608741937903	3.37923978257994
1391	chr16	22909	24269	1391	+	2	176,24	0,1336	2.99	3.8	1.45	2.65	100132169	-1.2183458581201	5.99212957712765e-05	0.000179098297357764	4.22241880378271
1392	chr2	63045045	63046503	1392	-	3	398,105,22	0,991,1436	2.11	1.51	2.16	1.47	100132215	-1.14332388437644	0.00147862314887434	0.00328077548187234	2.83014249890295
1393	chr2	63013692	63043945	1393	-	3	2,49,24	0,897,30229	1.27	0.1	0.4	0.28	100132215	-3.37233354927786	1.16624721280814e-06	4.93743096639966e-06	5.93320938115626
1394	chr9	62837413	62837438	1394	-	1	25	0	0.55	0.49	0.09	0.3	100132249	-2.19268796466579	0.0064214904308068	0.0122809756513139	2.1923641602876
1395	chr1	485023	485208	1395	-	1	185	0	6.92	3.59	10.13	4.73	100132287,112268260	-1.2490918039959	1.02060630356108e-09	7.52482770210903e-09	8.9911417536666
1396	chr1	373319	379789	1396	-	2	4,21	0,6449	3.42	4.51	1.14	2.67	112268260	-1.99613751208871	8.73109050490542e-11	7.63435881009316e-10	10.0589315099387
1397	chr1	373269	373294	1397	-	1	25	0	2.32	2.5	0.79	1.19	112268260	-1.68561150289432	1.87789785794368e-05	6.22986502228743e-05	4.72632803344254
1398	chr1	368326	373144	1398	-	2	124,1	0,4817	1.94	2.32	0.68	1.13	112268260	-1.81086185005346	1.56793855558168e-05	5.28731201481214e-05	4.80467096046196
1399	chr1	366077	368301	1399	-	2	74,51	0,2173	3.16	1.67	0.81	1.04	112268260	-2.71950352661773	1.00533810836425e-11	1.01419646953388e-10	10.9976878547587
1400	chr1	357546	357571	1400	-	1	25	0	5.36	5.39	2.2	2.67	112268260	-1.74121364112737	6.28018723052689e-12	6.53490479418195e-11	11.2020274084965
1401	chr1	258537	258562	1401	-	1	25	0	0.46	0.05	0.29	0.24	100996442,112268260	-2.39548283403815	0.00338905574102066	0.006922863326585	2.46992128810608
1402	chr21	9086640	9087390	1402	-	1	750	0	1.18	0.55	0.31	0.93	100132288	-3.45326969796954	8.87715679299015e-09	5.56839835196655e-08	8.05172610931549
1403	chr21	9086465	9086615	1403	-	1	150	0	1.14	0.57	0.29	1.17	100132288	-3.80907394704194	2.16238743316055e-10	1.77554106404876e-09	9.66506649122946
1404	chr21	9086415	9086440	1404	-	1	25	0	0.55	0.23	0.24	0.35	100132288	-2.61687035172149	0.000829481460144298	0.00194584350134941	3.08119331650762
1405	chr21	9073279	9073504	1405	-	1	225	0	0.63	0.55	0.64	1.58	100132288	-2.22840226493937	9.8212235675388e-05	0.000280820855947983	4.00783440268884
1406	chr21	9070149	9071157	1406	-	2	295,30	0,978	0.17	0	0.02	0.2	100132288	-3.09248516229139	0.00160235917280155	0.0035272212915989	2.79524012914938
1407	chr16	31706434	31706950	1407	+	3	20,70,60	0,106,456	0.89	0.83	0.77	1.41	100132341	-2.03765478862473	5.39958768249451e-05	0.000162867162805001	4.26763940203891
1408	chr9	40992294	40993194	1408	+	1	900	0	14.59	8.36	16.66	8.37	100132352	-1.29567033898174	1.90935602489631e-19	4.82723231373802e-18	18.7191130840571
1409	chr9	40993244	40994921	1409	+	3	190,67,68	0,1388,1609	29.02	11.93	29.21	11.08	100132352	-1.27434502067697	1.45080200159631e-28	7.40833920533446e-27	27.8383918539176
1410	chr9	41028171	41028346	1410	+	1	175	0	0.84	0.29	0.51	0.37	100132352	-2.17284761174892	0.000966813695527507	0.00223548961397748	3.01465720616479
1411	chr9	41035859	41195108	1411	+	3	72,445,8	0,21095,159241	14.89	3.52	5.37	2.73	100132352	-2.4969560296042	4.29376160047499e-31	2.53304968183317e-29	30.3671620722594
1412	chr9	41212813	41217094	1412	+	3	2,90,8	0,3205,4273	0.84	0.05	0.22	0.07	100132352	-2.31415761985617	0.0070168991518152	0.0133033393658624	2.15385476518772
1413	chr6	43937992	43938212	1413	+	1	220	0	3.46	2.06	1.28	1.24	100132354	-1.73828885436371	8.06343823707619e-07	3.52323627554757e-06	6.09347973623538
1414	chr9	138217117	138218635	1414	+	2	113,37	0,1481	1.52	1.8	2.44	3.4	100132403	-1.45367543965478	2.70955808254096e-05	8.70559274794002e-05	4.56710153494254
1415	chr9	138218685	138218710	1415	+	1	25	0	0.59	0.44	0.37	0.63	100132403	-2.09741619950657	0.00182657934755936	0.00396779022294741	2.73836145706351
1416	chr9	138248217	138248367	1416	+	1	150	0	0.38	0.21	0.55	0.78	100132403	-2.15727484214241	0.00231215953637262	0.0049070524882318	2.63598220339341
1417	chr1	146152814	146153014	1417	-	1	200	0	0.63	0.29	1.12	0.89	388677	-1.94729152912712	0.000824273499972097	0.0019347391630991	3.08392866230708
1418	chr1	146150464	146150889	1418	-	1	425	0	1.39	0.13	0.33	0.11	388677	-2.52516495164512	0.00114872523976809	0.00261184854204012	2.93978383651811
1419	chr1	146148939	146149139	1419	-	1	200	0	2.45	1.3	3.74	1.78	388677	-1.31248691121026	0.000102400386836189	0.000291714481839937	3.98969840273026
1420	chr1	146146953	146147672	1420	-	2	442,8	0,711	16.28	15.86	29.94	15.11	388677	-0.444334675083909	0.000118577955556889	0.000333438480978743	3.92599604174629
1421	chr1	146140009	146144919	1421	-	6	11,73,215,103,210,13	0,474,1594,2640,4585,4897	10.75	6.3	19.02	7.5	100132406	-0.865074732363345	5.01387938581265e-08	2.75221537609701e-07	7.2998261176666
1422	chr1	146128242	146139809	1422	-	8	40,52,206,73,215,103,210,1	0,3943,5280,5950,7064,8110,9993,11566	18.98	14.64	26.96	14.77	100132406	-0.995475366567838	3.23899704923162e-18	7.23783450701731e-17	17.4895894476376
1423	chr1	146124836	146128217	1423	-	5	24,52,173,52,99	0,628,1399,2191,3282	15.35	10.6	16.33	9.97	100132406	-1.29193503343578	9.10940536253819e-22	2.83466972623901e-20	21.0405099716765
1424	chr1	146115342	146120011	1424	-	7	60,52,173,109,173,52,56	0,656,1429,2204,3027,3852,4613	21.04	10.86	18.71	14.92	100132406	-2.11608730319145	1.67374326038183e-68	3.2847807547408e-66	67.7763111587386
1425	chr1	146110681	146112875	1425	-	4	3,52,173,47	0,599,1372,2147	9.78	8.13	13.98	12.03	100132406	-1.54108941350245	1.37855865006158e-24	5.37014208913242e-23	23.860574752332
1426	chr1	146075987	146077485	1426	-	3	54,52,19	0,718,1479	0.51	0.05	0.24	0.15	100132406	-2.23883935955748	0.00938283419625998	0.0172608033117443	2.02766595800928
1427	chr1	146073534	146074503	1427	-	2	17,233	0,736	4.93	1.64	2.71	1.47	100132406	-2.19588966562815	2.30719684381899e-12	2.55352272793173e-11	11.636915351063
1428	chr1	143880579	143882125	1428	+	2	112,13	0,1533	1.94	1.67	1.03	0.85	100132417	-1.41226276179126	0.000737948428437044	0.001750346997207	3.13197398780814
1429	chr1	143882375	143883298	1429	+	2	21,4	0,919	0.63	0.18	0.18	0.13	100132417	-2.31747884601211	0.00796833143324343	0.0149091031366234	2.09863261024761
1430	chr1	143883548	143883573	1430	+	1	25	0	0.63	0.16	0.24	0.39	100132417	-3.38379613194767	8.34200735111231e-06	2.97488745128322e-05	5.07872943178267
1431	chr3	13934145	13934320	1431	+	1	175	0	1.69	1.8	0.55	0.93	100132526	-1.80952537462488	9.11819713271533e-05	0.000262371873078436	4.04009102271478
1432	chr3	13934445	13935120	1432	+	1	675	0	2.24	2.92	1.3	2.71	100132526	-1.53074899388683	3.83853893632924e-06	1.46609041828494e-05	5.41583404975632
1433	chr3	13935170	13935195	1433	+	1	25	0	0.8	0.76	0.31	0.54	100132526	-2.11874300191951	0.000925515142288075	0.00214952215387386	3.03361647139151
1434	chr16	71566052	71572020	1434	+	2	149,1	0,5967	5.06	4.82	2.18	1.34	100132529	-0.811649669436904	0.00489197796988595	0.00961977436095175	2.31051550739587
1435	chr16	71572345	71578124	1435	+	2	140,60	0,5719	0.93	0.29	0.35	0.2	100132529	-1.97201036452982	0.00755265256834132	0.0142102172011961	2.12190049294386
1436	chr12	95551606	95551631	1436	+	1	25	0	0.76	0.36	0.26	0.3	100132594	-2.50853174501915	0.000601971540072915	0.0014566794919645	3.22042404077118
1437	chr12	95551681	95551781	1437	+	1	100	0	0.89	0.36	0.31	0.5	100132594	-3.20655825240101	1.4035067355791e-06	5.84867585733498e-06	5.85278549879882
1438	chr12	95649387	95670502	1438	+	3	19,94,12	0,16295,21103	1.81	0.68	0.92	0.67	100132594	-2.31335043597297	1.99457536705841e-06	8.0565453359809e-06	5.70014954878549
1439	chr12	95672634	95672659	1439	+	1	25	0	0.89	0.78	0.48	0.65	100132594	-1.87732011780681	0.00106886757571641	0.0024468216988056	2.97107609712805
1440	chrY	2844132	2854097	1440	+	3	125,98,2	0,1513,9963	1.73	1.43	7.4	8.61	6192	-1.97429837329227	3.76694728205766e-10	2.97303120445167e-09	9.42401045764958
1441	chrY	2854497	2854747	1441	+	1	250	0	1.48	0.81	5.17	6.46	6192	-2.58834245268542	2.96986025206614e-12	3.23700670037304e-11	11.5272639860984
1442	chr14	97750088	97750188	1442	-	1	100	0	0.63	0.21	0.35	0.3	100132612	-2.30964560819716	0.00164351326176965	0.00360835723509983	2.78422678717704
1443	chr14	97749313	97750063	1443	-	1	750	0	5.52	2.14	2.77	2.28	100132612	-2.50832536297332	2.15460908631074e-19	5.41943452691754e-18	18.6666315130012
1444	chr14	97749263	97749288	1444	-	1	25	0	0.72	0.16	0.37	0.28	100132612	-2.46087416472297	0.000715937787786613	0.00170296761628291	3.14512471455645
1445	chr1	71066767	71066942	1445	+	1	175	0	2.32	0.86	2.6	1.97	100132618	-2.45177857779549	3.56469114557967e-11	3.31307060350693e-10	10.4479780926231
1446	chr3	49550855	49550905	1446	-	1	50	0	1.05	0.55	0.29	0.5	100132677	-3.12659926994439	1.23687543378252e-06	5.21284196207381e-06	5.90767403613881
1447	chr3	49550630	49550830	1447	-	1	200	0	2.02	1.28	0.77	1.28	100132677	-2.86961201960047	1.26472961605199e-11	1.25715583840896e-10	10.8980023114904
1448	chr11	112260264	112260689	1448	+	1	425	0	2.99	1.12	0.99	0.76	100132686	-2.49789279581119	4.65398513327505e-09	3.06334978251037e-08	8.33217500836062
1449	chr11	112261089	112261389	1449	+	1	300	0	2.36	1.04	1.1	0.74	100132686	-1.97843491772782	5.7848141620512e-06	2.13235247963664e-05	5.23771058825796
1450	chr7	154944497	154944622	1450	+	1	125	0	0.51	0.16	0.57	0.46	100132707	-2.00497905232176	0.00420229249681355	0.00839674307635563	2.37651372219872
1451	chr7	154945072	154946433	1451	+	2	326,74	0,1287	2.74	1.77	2.27	1.15	100132707	-1.10118789162021	0.00161347357433601	0.00354945636534782	2.79223814312901
1452	chr7	154946458	154946658	1452	+	1	200	0	1.73	1.28	1.41	0.93	100132707	-1.31338369260884	0.0015960745761121	0.00351480354923505	2.79694682023009
1453	chr7	154946683	154946708	1453	+	1	25	0	0.67	0.29	0.68	0.48	100132707	-1.83897821653547	0.00389277394353534	0.00783739136531405	2.40974081537398
1454	chr7	154948333	154948708	1454	+	1	375	0	2.53	1.72	1.23	1	100132707	-1.67143808316792	1.44169685276095e-05	4.89716167123548e-05	4.84112604961229
1455	chr7	154951758	154951983	1455	+	1	225	0	0.8	0.03	0.4	0.15	100132707	-2.2188560386446	0.00483321305942213	0.00951616959760365	2.31576405971487
1456	chr2	130681339	130681414	1456	+	1	75	0	1.64	1.72	0.51	0.85	100132708	-1.96606081491709	3.94711480502845e-05	0.000122651080374882	4.4037202416143
1457	chr6	139677638	139705641	1457	+	2	203,22	0,27981	3.08	1.17	0.7	1.37	100132735	-3.77789353003109	7.60042996882553e-20	1.99247349385721e-18	19.119161838271
1458	chr6	139705766	139771084	1458	+	3	9,54,12	0,39619,65306	2.7	1.2	1.17	0.69	100132735	-1.87490675406895	1.03834861879324e-05	3.63590039847361e-05	4.98365681045767
1459	chr6	139859383	139859583	1459	+	1	200	0	1.9	0.6	0.4	0.46	100132735	-3.2637947638501	1.92533156227878e-08	1.1407419765553e-07	7.71549446965232
1460	chr1	43704538	43708136	1460	-	3	208,313,29	0,2520,3569	1.69	1.64	1.52	1.6	100132774	-1.04573516188155	0.00574716624447025	0.0111161296505246	2.24054624013586
1461	chr1	43703556	43704513	1461	-	2	91,209	0,748	4.47	2.06	6.03	3.32	100132774	-1.72923942665498	2.43247780329763e-11	2.31683504834987e-10	10.6139511140398
1462	chr1	43700615	43700740	1462	-	1	125	0	0.76	0.13	0.22	0.35	100132774	-3.69439269930331	1.49335375538237e-06	6.18913864626164e-06	5.82583730157695
1463	chr1	43700165	43700190	1463	-	1	25	0	0.51	0.08	0.22	0.17	100132774	-2.40491797446984	0.0052330356280798	0.0102184896459528	2.28124630844287
1464	chr1	43685122	43685347	1464	-	1	225	0	9.91	3.49	3.7	3.19	100132774	-2.6506198243622	7.55153822214549e-32	4.63487713483064e-30	31.1219645750799
1465	chr8	109644189	109645259	1465	+	2	33,142	0,928	0.97	0.96	0.31	0.59	100132813	-1.81021058613728	0.00286835168196857	0.00596247263327682	2.54236760189726
1466	chr8	109646159	109646309	1466	+	1	150	0	1.01	0.49	0.44	0.41	100132813	-2.24588666286238	0.000317632804758448	0.000815925707806897	3.49807465048346
1467	chr8	109647009	109647659	1467	+	1	650	0	6.16	2.94	2.58	2.36	100132813	-2.34562170970208	5.9144977776019e-19	1.42737421257774e-17	18.2280821270591
1468	chr19	23269760	23269785	1468	-	1	25	0	0.63	0.08	0.04	0.11	100132815	-3.82269164766922	3.81693393909541e-05	0.000118999544871956	4.41828535646028
1469	chr19	23269585	23269685	1469	-	1	100	0	1.48	0.36	0.18	0.39	100132815	-4.4351006942442	7.75711421604048e-10	5.8343515734308e-09	9.11029981394051
1470	chr19	23262607	23269410	1470	-	2	27,248	0,6555	1.48	0.96	1.34	1.13	100132815	-1.77998417146957	3.92834893591305e-05	0.000122124883315448	4.40578994292912
1471	chr19	23223948	23230864	1471	-	2	70,5	0,6911	1.27	0.39	0.86	0.41	440519	-1.85384943875291	0.00131100299946538	0.0029427613626733	2.88239631467927
1472	chrX	40832343	40832543	1472	-	1	200	0	1.9	0.96	0.26	0.93	100132831	-4.07526577301523	5.88178009319951e-13	7.07673070074607e-12	12.2304912168394
1473	chr7	77014270	77023615	1473	+	4	3,186,89,22	0,1399,4638,9323	4.34	4.38	5.35	3.32	441263	-0.769569088953663	0.00100733840604752	0.00231960655823043	2.99682460770848
1474	chr7	77122617	77167717	1474	+	2	115,60	0,45040	2.28	1.04	3.43	1.26	57639	-1.11184418113408	0.00274582389258105	0.00573204675557444	2.5613273203159
1475	chr7	77167742	77167767	1475	+	1	25	0	0.59	0	0.07	0.15	57639	-4.11477631547425	1.05247556183396e-05	3.67963148134457e-05	4.97778797956249
1476	chr7	77259128	77286947	1476	+	10	161,269,187,96,171,89,165,225,487,150	0,839,2992,14565,15353,19623,19808,21300,23170,27669	16.28	5.29	15.67	5.23	57639	-1.44869417257626	1.58866352741738e-18	3.66985536841536e-17	17.798968074888
1477	chr7	77329395	77329533	1477	+	1	138	0	1.18	0.65	1.1	0.78	57639	-1.79965579494946	0.000279951113071043	0.00072754970285591	3.55291780143333
1478	chr8	71844332	71961947	1478	+	3	90,246,14	0,109805,117601	3.42	1.93	1.5	1.5	100132891	-2.13580994850445	2.80368043852721e-10	2.25920058108025e-09	9.55227148845616
1479	chr8	71962097	71966748	1479	+	4	16,126,126,7	0,825,3311,4644	3.16	1.82	2.16	1.54	100132891	-1.77301384250862	6.70420629533216e-08	3.59420383418131e-07	7.17365263048369
1480	chr8	71966848	71967748	1480	+	1	900	0	13.58	3.39	4.6	2.71	100132891	-2.65139123377634	5.25866308130276e-33	3.42600573476237e-31	32.279124653225
1481	chr8	71968148	71968798	1481	+	1	650	0	7.89	4.48	3.5	1.58	100132891	-1.0579196100917	3.25536662869858e-05	0.000102906016253205	4.48740009285487
1482	chr8	71970373	71970848	1482	+	1	475	0	4.18	1.12	1.61	1.08	100132891	-2.70947961693164	3.22938642986913e-13	4.02126327226202e-12	12.4908799839954
1483	chr8	72053776	72053926	1483	+	1	150	0	1.6	0.7	0.51	0.74	100132891	-3.07517497820871	4.90261600497312e-09	3.21390087078962e-08	8.30957212132695
1484	chr8	72106947	72118392	1484	+	3	1,43,156	0,9770,11289	5.86	3.28	2.97	3.17	100132891	-2.40092520492802	2.78485721900332e-22	9.05023853739787e-21	21.5551970664107
1485	chr5	64691517	64695527	1485	+	3	91,113,21	0,2569,3989	2.49	1.09	0.97	0.59	100132916	-1.87748570705185	3.78989658046728e-05	0.000118229738215758	4.42137264099372
1486	chr5	64695652	64718001	1486	+	2	12,113	0,22236	0.63	0.13	0.35	0.28	100132916	-2.43971655399515	0.0011329534698115	0.00257975141646258	2.94578792616402
1487	chr8	12148104	12148129	1487	+	1	25	0	0.72	0.44	0.68	0.74	100132923	-2.04960157335518	0.000497224627466422	0.00122547890693962	3.30344736895258
1488	chr8	12171807	12171932	1488	+	1	125	0	2.45	1.02	1.12	0.72	100132923	-2.0691044605184	2.17155149594074e-06	8.70841369233939e-06	5.66322986736658
1489	chr10	46370348	46370448	1489	+	1	100	0	0.46	0.34	0.2	0.46	100132929	-2.4255089388663	0.00197215225851194	0.00425342967900379	2.70505955872598
1490	chr10	46373543	46375831	1490	+	2	20,205	0,2083	0.34	0.31	0.09	0.3	100132929,643650,728113	-2.36508902573684	0.00687022130635207	0.0130523151833067	2.16302927304533
1491	chr10	46451961	46452311	1491	+	1	350	0	1.98	1.2	0.75	0.5	643650	-1.6170667408056	0.000953674254054948	0.00220866686433779	3.02059994167383
1492	chr10	46453261	46476482	1492	+	2	45,5	0,23216	2.49	1.72	0.55	0.98	643650	-2.84683629074342	1.27743927912395e-10	1.08857042689935e-09	9.89365973414287
1493	chr10	46536847	46537272	1493	+	1	425	0	3.71	2.97	1.76	1.86	643650	-1.87849632335597	6.04303601446799e-10	4.62338901769606e-09	9.21874481749437
1494	chr9	61856271	61917474	1494	+	2	543,7	0,61196	3.16	4.56	1.72	4.84	101930026,107987001,107987007,107987008	-1.75182556217823	1.90658797517903e-10	1.57937202072643e-09	9.71974315039383
1495	chr9	61954197	61954247	1495	+	1	50	0	0.42	0.08	0.09	0.46	101930026	-4.28588990694191	7.87532877484986e-07	3.44702009566357e-06	6.10373130647518
1496	chr9	61968573	61970492	1496	+	2	3,72	0,1847	1.52	0.6	0.37	0.3	107987007	-2.35493343775779	0.000216517166551196	0.000576346220465069	3.66450766493232
1497	chr9	61973178	61973553	1497	+	1	375	0	2.19	0.81	0.84	0.69	101930026	-2.58562326982122	4.0382014473463e-08	2.25367825245443e-07	7.39381201989246
1498	chr10	78191225	78210875	1498	+	3	7,62,31	0,645,19619	2.87	1.59	1.47	1.6	105378375	-2.14893032659562	1.03123944726773e-09	7.60051314152121e-09	8.98664048257956
1499	chr10	78214265	78214465	1499	+	1	200	0	1.22	0.99	0.37	0.61	105378375	-2.26969102696217	6.39106484989178e-05	0.000189928745963328	4.19442677565951
1500	chr10	78214590	78214740	1500	+	1	150	0	1.69	0.94	0.73	0.63	105378375	-2.08680692327003	2.17604492311587e-05	7.12764995936837e-05	4.66233214313749
1501	chr10	78249019	78250600	1501	+	2	51,324	0,1257	5.44	2.42	2.03	1.91	100132987	-2.49886784535786	9.27842538189614e-18	1.97530956762722e-16	17.0325257205459
1502	chr10	78250700	78250900	1502	+	1	200	0	1.6	0.52	0.59	0.63	100132987	-2.98976845249402	2.85943960991846e-08	1.64098165117384e-07	7.54371907112505
1503	chr10	78252400	78252450	1503	+	1	50	0	1.27	0.36	0.11	0.37	100132987	-4.52129990925046	5.14033486248939e-09	3.35897518105216e-08	8.28900858835992
1504	chr10	78252500	78252600	1504	+	1	100	0	1.56	0.81	0.35	0.52	100132987	-2.93252848656804	4.05537202750581e-07	1.87637226030856e-06	6.39196929876929
1505	chr10	78252625	78267439	1505	+	2	20,130	0,14684	2.66	1.61	0.79	0.61	100132987,414243	-1.80392910289578	5.12657561278798e-05	0.000155440011042255	4.29017263275521
1506	chr10	78278049	78279732	1506	+	3	16,96,138	0,1349,1545	1.98	1.15	0.95	1	414243	-1.88188692577984	1.22847729904451e-05	4.23753924610321e-05	4.91063286441043
1507	chr10	78280132	78280182	1507	+	1	50	0	1.18	0.86	0.44	0.35	414243	-1.61718290877161	0.00735035247052273	0.0138682287026009	2.13369183474808
1508	chr10	78374031	78380406	1508	+	2	11,14	0,6361	1.22	1.35	0.53	0.89	105378375,100132987,414243	-1.77897128195682	0.00036659593010625	0.000929055257727204	3.43581236082009
1509	chr10	78396839	78466013	1509	+	2	55,20	0,69154	1.01	0.47	0.46	0.43	100132987,105378375	-2.31499369964188	0.000178457977452091	0.000483535247546374	3.74846403338506
1510	chr10	78524420	78524645	1510	+	1	225	0	2.36	1.17	0.37	0.98	100132987	-3.84808758051732	1.53345204782427e-14	2.25644782784907e-13	13.8143298001777
1511	chr10	78527578	78528791	1511	+	2	9,41	0,1172	0.3	0.05	0.02	0.11	105378375,100132987	-2.73540596072497	0.00598077670066139	0.0115209631808199	2.22324241218093
1512	chr10	78551114	78551139	1512	+	1	25	0	0.63	0.13	0.11	0.09	100132987	-2.69219747687395	0.00385020265253932	0.00776136046237185	2.4145164111244
1513	chr9	40321962	40322737	1513	+	1	775	0	4.6	1.51	1.21	1.19	100133036	-2.50871708550817	3.91681217613693e-12	4.19675854336899e-11	11.4070672537835
1514	chr5	100381226	100381351	1514	-	1	125	0	1.64	1.43	0.53	0.85	100133050	-1.96411657219414	4.42842044369832e-05	0.000136202054857418	4.35375115298983
1515	chr5	100375749	100379448	1515	-	2	35,15	0,3684	1.14	1.72	0.81	1.32	100133050	-1.24769303885054	0.00515883483049127	0.0100884694761786	2.28744837663426
1516	chr9	137892316	137892516	1516	-	1	200	0	1.05	0.83	0.42	0.78	100133077	-2.269355822667	5.23446276642981e-05	0.000158384178604605	4.28112788505444
1517	chr9	137892266	137892291	1517	-	1	25	0	0.3	0.21	0	0.2	100133077	-2.73584847120295	0.00366639399261738	0.00742858621054312	2.43576086735373
1518	chr9	137891241	137891291	1518	-	1	50	0	0.42	0.39	0.22	0.48	100133077	-2.10571400053863	0.00649658076507399	0.0124117197138374	2.18731515805987
1519	chr9	137868199	137874075	1519	-	2	38,12	0,5864	1.64	2.34	0.9	1.5	100133077	-1.3142088401741	0.000925360963515889	0.0021492606902543	3.03368882522431
1520	chr10	47490333	47490383	1520	-	1	50	0	3.63	5.03	1.45	3.75	100133093	-1.86755539872891	2.67683067949003e-11	2.53334147311784e-10	10.57237909885
1521	chrX	13375959	13376159	1521	+	1	200	0	1.6	0.44	0.51	0.41	100133123	-2.8072500627879	2.11168017368715e-06	8.4877517075761e-06	5.67537185759695
1522	chrX	13377235	13377335	1522	+	1	100	0	1.1	0.29	0.22	0.2	100133123,105373137	-2.92197414289862	0.000160873278940617	0.000440037424514212	3.79351608624508
1523	chrX	13379747	13380376	1523	+	2	51,24	0,605	1.94	0.65	0.81	0.43	100133123,105373137	-2.03825477976834	0.000113870113036822	0.000321315039183248	3.94359024823352
1524	chrX	13384164	13395262	1524	+	3	6,166,3	0,2877,11095	3.04	0.86	0.68	0.41	105373137	-2.47688633976642	1.48260921886478e-06	6.14781403624818e-06	5.8289733037626
1525	chr11	133743	134578	1525	-	2	35,15	0,820	0.51	0.34	0.84	1.54	100133161	-2.43438742971784	8.18542288667069e-05	0.000237747133598462	4.08695887854852
1526	chr11	130752	130902	1526	-	1	150	0	0.3	0.21	0.13	0.33	100133161	-2.48715739484957	0.00503893355568414	0.0098784857081186	2.29766136829436
1527	chr8	12362543	12368319	1527	+	2	19,81	0,5695	4.3	5.39	1.41	3.01	100133172	-1.81548055899344	7.90970805842408e-11	6.96425682251982e-10	10.1018395457002
1528	chr10	86968348	86968498	1528	-	1	150	0	0.21	0.34	0.13	0.59	100133190	-2.27133447861353	0.00532477388135462	0.0103793839332497	2.27369882998594
1529	chr10	86954150	86957494	1529	-	2	108,117	0,3227	2.53	1.64	0.99	1.69	79812	-2.17582949138378	6.5759623941831e-09	4.21721545608835e-08	8.18204067905156
1530	chr10	86936739	86936939	1530	-	1	200	0	0.93	0.89	0.55	0.85	79812	-1.77845018976918	0.000993285263858537	0.00229034250362838	3.00292600756904
1531	chr10	86935639	86936414	1531	-	1	775	0	3.63	1.82	1.63	1.02	79812	-1.73308793144492	1.07408631146765e-06	4.57650990075145e-06	5.9689608181821
1532	chr9	112486559	112486684	1532	-	1	125	0	0.25	0.18	0.02	0.22	100133204	-2.57591999511583	0.0055714403085074	0.0108106438030346	2.25403251808
1533	chr9	112484478	112485481	1533	-	2	148,552	0,451	6.83	3.26	2.53	1.47	100133204	-1.67889068217359	1.93149274625476e-09	1.35761584122063e-08	8.71410691851447
1534	chr9	112399511	112399561	1534	-	1	50	0	1.6	0.31	0.59	0.39	100133204	-2.86545916540783	2.02320356743508e-06	8.16260851251993e-06	5.69396041788864
1535	chr6	26969125	26969250	1535	+	1	125	0	0.51	0.03	0.33	0.22	100133205	-2.32867616532075	0.00348347062087894	0.00709573612307039	2.45798784789501
1536	chr6	26970900	26971075	1536	+	1	175	0	0.67	0.05	0.33	0.26	100133205	-2.82787993854253	0.000212291186788214	0.000565997538487678	3.67306803507891
1537	chr6	26974350	26996384	1537	+	3	19,130,1	0,20096,22033	1.39	0.23	0.7	0.39	100133205	-2.69752779774375	7.44438123894656e-06	2.68224437904522e-05	5.12817139404058
1538	chr6	27023424	27023774	1538	+	1	350	0	1.9	0.47	0.57	0.52	100133205	-3.15021733239052	1.19258224747603e-08	7.3142331014144e-08	7.92351165975683
1539	chr8	55451908	55452183	1539	-	1	275	0	2.07	2.14	1.03	1.41	100133234	-1.34660610019369	0.000390253844620982	0.000983571050187803	3.40865280975317
1540	chr8	55451533	55451683	1540	-	1	150	0	0.3	0.21	0.04	0.48	100133234	-3.62629162207095	3.39629829137328e-05	0.000106948773870683	4.46899417337263
1541	chr21	36098245	36126640	1541	-	2	14,154	0,28241	3.04	1.61	1.89	1.39	100133286	-1.83679506637266	1.01695855471919e-07	5.27350120760551e-07	6.99269674601878
1542	chr21	36074911	36098145	1542	-	3	56,72,22	0,619,23212	4.22	1.77	1.25	1.21	100133286	-2.62922206514048	1.02011989841754e-13	1.35093160914756e-12	12.9913487810215
1543	chr21	36070016	36070416	1543	-	1	400	0	1.27	1.48	1.87	2.73	100133286	-0.9935022133878	0.0094835765383779	0.017427823906117	2.0230278464222
1544	chr21	36069841	36069891	1544	-	1	50	0	0.08	0.08	0.07	0.3	100133286	-2.51122292446322	0.00704366962912464	0.0133500517930806	2.1522010220422
1545	chr10	45147837	45147887	1545	-	1	50	0	0.72	0.18	0.2	0.22	100133308	-2.92107633623867	0.000346714755331462	0.000883415995894549	3.46002767544002
1546	chr10	45109399	45121063	1546	-	3	16,164,20	0,6538,11644	3.42	1.8	1.03	1.43	100133308	-2.88197589702021	1.88131749123596e-15	3.08045056771545e-14	14.7255379067056
1547	chr10	45107982	45109324	1547	-	2	6,19	0,1323	1.01	0.42	0.22	0.24	100133308	-2.67829949794293	0.000363520339637255	0.000922029748487124	3.43947128454333
1548	chr10	45099597	45099847	1548	-	1	250	0	1.14	0.23	0.64	0.33	100133308	-2.37534994057963	0.000148438482261361	0.00040906193561437	3.82845349483043
1549	chr7	27151024	27151649	1549	+	1	625	0	2.78	2.84	1.12	1.73	100133311	-1.54415208721864	6.62056445063922e-06	2.40994283545911e-05	5.17910498226004
1550	chr7	27151674	27152736	1550	+	2	7,443	0,619	1.56	1.3	0.68	1.02	100133311	-1.90345791916617	3.17457456479791e-05	0.000100570533892616	4.49831446770761
1551	chr7	27152811	27153161	1551	+	1	350	0	0.67	0.44	0.13	0.26	100133311	-2.32456184208937	0.0042912267648288	0.00855672399663137	2.36741853508008
1552	chr7	27153511	27154211	1552	+	1	700	0	3.88	1.46	1.85	1.41	100133311	-2.46365335871983	4.81685079057501e-13	5.86061995953063e-12	12.3172368064224
1553	chr7	27154536	27155336	1553	+	1	800	0	9.32	5.21	3.5	3.06	100133311	-1.6629315715167	2.61850497704011e-14	3.73835679468202e-13	13.5819465962903
1554	chr11	71883862	71884437	1554	-	1	575	0	1.64	0.65	1.25	0.59	100133315	-1.62249693346983	0.000920334688509783	0.00213883657832045	3.03605420858903
1555	chr11	71882012	71882112	1555	-	1	100	0	1.1	0.31	0.33	0.2	100133315	-2.50311315282988	0.000382457611901584	0.000965747529173044	3.4174166910655
1556	chr11	71881762	71881912	1556	-	1	150	0	2.07	1.02	0.64	0.48	100133315	-2.37410006954474	2.41999308605117e-06	9.61830312910675e-06	5.61618587480226
1557	chr11	71881587	71881712	1557	-	1	125	0	1.22	0.44	0.4	0.3	100133315	-2.3705180409764	0.000281825558464536	0.000731997646982161	3.55001962372922
1558	chr17	69233387	69233537	1558	-	1	150	0	1.27	0.18	0.46	0.43	100133319	-3.51586041999363	2.29034218406154e-08	1.33911632210281e-07	7.64009962790121
1559	chr17	69232962	69233337	1559	-	1	375	0	3.5	0.52	1.34	0.74	100133319	-3.35611719797015	6.07078775217877e-14	8.28912218649821e-13	13.2167549507325
1560	chr4	3677822	3677847	1560	-	1	25	0	1.64	1.35	0.62	1.63	100133461	-2.92660234845622	3.58226326670535e-11	3.32730736384104e-10	10.4458425002637
1561	chr4	3677672	3677797	1561	-	1	125	0	1.6	1.17	0.73	1.67	100133461	-2.61241943266573	2.29258669987674e-09	1.58920738113185e-08	8.63967423141975
1562	chr4	3673742	3673842	1562	-	1	100	0	1.1	0.42	0.11	0.22	100133461	-3.31753510768356	5.17105175671647e-05	0.000156652940774048	4.28642111538131
1563	chr1	3905890	3913695	1563	+	2	146,4	0,7801	1.81	0.63	0.68	0.56	100133612	-2.66570320915894	2.9732327151153e-07	1.41226332944618e-06	6.52677109720775
1564	chr2	94577625	94585398	1564	-	3	14,153,33	0,5247,7740	1.94	0.73	0.66	0.56	100133920	-2.58554231283882	4.44464706001417e-07	2.04022331894098e-06	6.35216271972728
1565	chr2	94577525	94577550	1565	-	1	25	0	0.38	0.13	0.07	0.15	100133920	-2.83328467982182	0.00320055562289551	0.00657753711612903	2.49477462073919
1566	chr2	94576425	94576475	1566	-	1	50	0	1.01	0.31	0.2	0.39	100133920	-3.81031573820398	2.02375095220377e-07	9.91790582972087e-07	6.69384293389676
1567	chr2	94576225	94576400	1567	-	1	175	0	1.43	0.6	0.37	0.35	100133920	-2.48364392066156	7.22524272038451e-05	0.000212282658399002	4.14114755890317
1568	chrX	47660104	47660529	1568	+	1	425	0	4.3	1.41	1.17	1.24	100133957	-3.08990829773841	3.42988603282435e-17	6.86891266705413e-16	16.4647203103181
1569	chrX	47661704	47661729	1569	+	1	25	0	0.59	0.18	0.04	0.11	100133957	-3.27428110485687	0.000415950726657241	0.00104247474310362	3.3809581126624
1570	chrX	47689751	47690376	1570	+	1	625	0	2.99	1.41	1.14	0.76	100133957	-1.98067169916079	1.21936640013139e-06	5.14429534989288e-06	5.91386577621468
1571	chrX	47690476	47690526	1571	+	1	50	0	0.72	0.18	0.15	0.15	100133957	-2.76724116024572	0.00163864617938121	0.00359908625025267	2.78551481026764
1572	chrX	47690576	47690601	1572	+	1	25	0	0.55	0.08	0.11	0.07	100133957	-2.51860434416794	0.00771807731873807	0.0144884148692179	2.11249087503476
1573	chr2	70124058	70132915	1573	-	3	367,301,157	0,987,8700	6.45	3.18	2.33	2.47	100133985	-2.06788780813941	2.84116145522829e-15	4.56066661900111e-14	14.5465040858398
1574	chr17	45247940	45255024	1574	+	3	63,99,13	0,1593,7071	2.95	2.4	2.03	2.25	100133991	-1.18899516117691	0.000114445491982979	0.000322784364151473	3.94140130954667
1575	chr17	45262332	45262357	1575	+	1	25	0	0.34	0.23	0.07	0.46	100133991	-3.26095940125544	0.000116574827645574	0.000328328440688747	3.93339521797196
1576	chr17	45263282	45266415	1576	+	2	109,166	0,2967	1.81	1.82	1.23	1.8	100133991	-1.63019837116268	1.35542569038651e-05	4.63007250023676e-05	4.86792428711317
1577	chr17	45267403	45267953	1577	+	1	550	0	4.13	3.65	5.15	3.53	100133991	-0.681391401321568	0.00458301376242206	0.00907586397333434	2.33884883860182
1578	chr17	45267978	45268153	1578	+	1	175	0	0.97	0.39	0.77	0.56	100133991	-2.11148279931112	0.00024610569983629	0.000647258366418097	3.60887832787061
1579	chr17	45269128	45269403	1579	+	1	275	0	1.18	0.52	0.77	0.63	100133991	-2.25174468798543	2.92595045367902e-05	9.33495370063664e-05	4.53373303223531
1580	chr20	3110442	3116507	1580	+	4	11,86,109,19	0,189,1201,6046	3.75	3.28	2.58	1.99	100134015	-0.953958561203319	0.000762475500921874	0.00180297703095189	3.11777410606036
1581	chr20	3116532	3116582	1581	+	1	50	0	0.42	0.13	0.15	0.22	100134015	-2.66386649726721	0.00319937406770915	0.00657537043482412	2.49493497965816
1582	chr7	150045481	150045556	1582	+	1	75	0	0.55	0.03	0.07	0	100134040	-2.58740389290508	0.00678355762463145	0.0129019014395859	2.16854248142436
1583	chr7	140177183	140179283	1583	+	1	2100	0	63.43	33.76	54.81	37.25	100134229	-1.7896968878416	2.65425075764985e-140	1.44726699293438e-137	139.576058050002
1584	chr7	140179483	140179633	1584	+	1	150	0	2.19	0.86	1.19	1.17	100134229	-2.7560301666298	5.06782170447129e-11	4.59943212269439e-10	10.2951786728191
1585	chr2	46846079	46846504	1585	+	1	425	0	5.27	2.58	2.03	2.54	100134259	-2.8399116948609	2.85772050119702e-24	1.08899544564792e-22	23.5439802495561
1586	chr2	46797443	46800221	1586	+	3	58,104,13	0,194,2765	1.27	0.63	0.73	0.52	388948	-1.94210364529676	0.000340759074171171	0.000869914348027712	3.46755257038692
1587	chr2	46800296	46811535	1587	+	2	151,24	0,11215	2.32	0.99	0.9	1.06	388948	-2.92776554746984	7.88885137360351e-12	8.09829557963175e-11	11.1029862259946
1588	chr2	46854609	46854684	1588	+	1	75	0	0.89	0.47	0.42	0.43	100134259	-2.25124757244011	0.000410021541507649	0.00102885002683759	3.38719332593357
1589	chr2	46854709	46854759	1589	+	1	50	0	1.43	0.52	0.46	0.5	100134259	-2.93477174389707	4.02055009621229e-07	1.86151070467878e-06	6.39571452218786
1590	chr2	46854784	46855034	1590	+	1	250	0	1.48	0.42	0.59	0.56	100134259	-3.02914733994115	6.56743208205125e-08	3.52645813261004e-07	7.18260440983125
1591	chr2	46855659	46855834	1591	+	1	175	0	0.67	0.13	0.31	0.3	100134259	-2.87350000360705	0.000126126139301526	0.000352691365827135	3.89919489774111
1592	chr2	46858848	46859009	1592	+	1	161	0	1.48	0.36	0.53	0.3	100134259	-2.42854259316404	0.000112835730612548	0.000318618130897536	3.94755335469045
1593	chr19	36311009	36311384	1593	+	1	375	0	0.89	0.36	0.22	0.24	100134317	-2.38174320287949	0.00213344420934829	0.00456513365586911	2.67091870967787
1594	chr16	386795	387095	1594	+	1	300	0	1.52	0.65	0.86	0.46	100134368	-1.71089375385913	0.00129623296478279	0.00291330995059367	2.88731693810489
1595	chr16	387195	391769	1595	+	2	47,3	0,4571	0.97	0.73	0.44	0.54	100134368	-2.11268378617858	0.000324552534153415	0.000832118358669438	3.48871499548511
1596	chr16	392094	392344	1596	+	1	250	0	1.48	0.78	0.46	0.65	100134368	-2.68139973050966	7.63912943309761e-07	3.35066177013008e-06	6.11695613146939
1597	chr16	392369	392494	1597	+	1	125	0	0.84	0.31	0.29	0.54	100134368	-3.50749458175084	2.30524157154847e-07	1.11762978760903e-06	6.63728355717531
1598	chr16	392694	392769	1598	+	1	75	0	0.67	0.34	0.09	0.46	100134368	-4.04347549620242	4.79836401297251e-07	2.18758752400633e-06	6.31890680871736
1599	chr17	73756049	73756399	1599	+	2	85,90	0,260	2.28	1.48	1.12	1	100134391	-1.84715466431872	4.10243801404141e-06	1.55812120305035e-05	5.38695797221592
1600	chr21_KI270873v1_alt	129245	129862	1600	-	2	18,7	0,610	1.52	0.49	0.35	0.69	100134423	-3.94508659956121	1.3664748327731e-11	1.35101357079095e-10	10.8643983625724
1601	chr7	140696560	140696585	1601	-	1	25	0	0.08	0.08	0.04	0.26	100134713	-2.53216168274398	0.00852109072192775	0.0158339567954895	2.06950481084408
1602	chr7	140696035	140696210	1602	-	1	175	0	1.31	0.65	0.44	1.08	100134713	-3.65523752114121	9.26251636567786e-12	9.40057616908535e-11	11.0332710116693
1603	chr17	75984580	75984655	1603	+	1	75	0	2.36	1.48	0.84	1.26	100134934	-2.68103104988242	3.57405535356865e-11	3.3202805533456e-10	10.4468387255956
1604	chr17	75984705	75984903	1604	+	2	13,12	0,186	1.52	1.33	0.7	1.04	100134934	-2.17230231096366	1.74077066385304e-06	7.11677932932165e-06	5.75925844082043
1605	chr7	102611302	102611552	1605	-	1	250	0	2.95	4.79	2.97	4.73	10156	-0.698860224947649	0.00652644217929367	0.0124625483595011	2.18532350524601
1606	chr7	102606014	102606064	1606	-	1	50	0	2.02	5.37	1.28	3.73	10156	-0.905753766273411	0.00445970413178434	0.00885526112988482	2.35069395254249
1607	chr7	102581020	102581845	1607	-	1	825	0	2.57	3.33	1.19	2.71	10156	-1.67816349366037	2.40733468940056e-07	1.16265336941287e-06	6.61846352598789
1608	chr7	102580970	102580995	1608	-	1	25	0	0.59	0.18	0.13	0.11	10156	-2.39296641599769	0.00912395598308466	0.0168325161020244	2.03981681856741
1609	chr7	102579795	102580245	1609	-	1	450	0	1.86	0.76	1.28	0.95	10156	-2.22739172816807	5.04553443294002e-07	2.28960236767505e-06	6.29709282566413
1610	chr7	102640246	102640296	1610	-	1	50	0	0.25	3.07	1.89	3.12	100134938,10156,123258400	1.73847841918322	0.00150335588442046	0.00332936119226387	2.82293819815928
1611	chr7	102637049	102637274	1611	-	1	225	0	4.64	4.56	3.5	4.94	100134938,123258400	-1.78994116392137	7.69539536760384e-15	1.17330081871932e-13	14.1137690624397
1612	chr15	41828091	41828396	1612	+	2	97,3	0,302	0.97	1.07	0.55	1.28	100137047,8681	-1.85809601738658	0.000266044223436804	0.0006946224762392	3.57504616638315
1613	chr15	41837638	41837663	1613	+	1	25	0	0.59	0.16	0.11	0.17	8681	-3.22862380839375	0.000337416841904879	0.000862084929823608	3.47183324372732
1614	chr17	44092778	44110783	1614	-	5	28,115,192,260,55	0,313,535,796,17950	10.5	8.41	18.82	15.31	10014	-0.858910145211432	1.48966203713131e-09	1.06865035679998e-08	8.82691224974701
1615	chr17	44092728	44092753	1615	-	1	25	0	0.3	0.34	0.31	0.72	10014	-1.95337522262559	0.00930455743043572	0.0171331234866807	2.03130427917917
1616	chr17	44085329	44092184	1616	-	7	26,184,285,212,223,132,13	0,1242,2082,3057,5940,6370,6842	11.34	9.53	12.46	13.7	10014	-1.16057516172189	4.41229592251052e-16	7.79475823056097e-15	15.3553353681259
1617	chr17	44084583	44084658	1617	-	1	75	0	0.76	1.22	0.92	2.32	10014	-1.56299933866648	0.00108798679366793	0.00248662240066187	2.96337637621133
1618	chr17	44081965	44082190	1618	-	1	225	0	0.76	0.42	0.77	0.78	10014	-2.15087934101932	0.000187851409490199	0.000506483398282999	3.72618554198192
1619	chr17	44078779	44079318	1619	-	2	100,175	0,364	2.61	3.36	3.15	3.73	10014	-0.920229849570544	0.000868077626402488	0.00202788263889091	3.06144143702299
1620	chr17	44077470	44077695	1620	-	1	225	0	0.8	0.6	0.15	0.76	10014	-3.42635382845911	9.38761071571234e-07	4.04773137300854e-06	6.02744492797026
1621	chr17	44076745	44077145	1621	-	1	400	0	4.26	1.82	1.85	1.71	10014	-2.41426746135161	3.47617198088844e-14	4.88918750908937e-13	13.4588987453122
1622	chr17	78160070	78160095	1622	+	1	25	0	0.8	0.21	0.13	0.2	100141515	-3.37288999867098	8.55293834694505e-05	0.000247397608488877	4.06788465853069
1623	chr17	78161081	78161106	1623	+	1	25	0	0.93	1.22	0.42	0.85	100141515	-1.67424110975793	0.00230636601698767	0.0048961649090932	2.63707176965881
1624	chr17	78161231	78164371	1624	+	2	23,277	0,2863	2.11	2.16	0.92	1.82	100141515	-1.76691052489542	2.54056990247064e-06	1.00507585273862e-05	5.5950688512006
1625	chr17	78165046	78165121	1625	+	1	75	0	0.3	0.13	0.02	0.35	100141515	-3.8735096767087	2.33812532794187e-05	7.61185433765756e-05	4.63113221354424
1626	chr17	78165346	78165546	1626	+	1	200	0	1.35	0.78	0.44	0.72	100141515	-2.71690518164797	6.69989250599428e-07	2.97091727282261e-06	6.17393216512425
1627	chr2	154437652	154437777	1627	-	1	125	0	0.76	0.49	0.24	0.39	100144595	-2.40609921556163	0.00077065748650383	0.00182044971507303	3.11313859830743
1628	chr2	154437277	154437302	1628	-	1	25	0	0.84	0.18	0.15	0.37	100144595	-4.25041336518958	8.9009895341319e-08	4.66719271332596e-07	7.05056170961078
1629	chr20	63036763	63037028	1629	-	1	265	0	5.06	1.17	1.41	0.78	100144596	-2.72331304771598	3.08967857897863e-12	3.35980597105256e-11	11.5100866981275
1630	chr20	63036613	63036738	1630	-	1	125	0	1.1	0.36	0.13	0.2	100144596	-3.37894024646747	4.23984941092793e-05	0.000130934289730015	4.3726495682102
1631	chr20	63035637	63035712	1631	-	1	75	0	0.72	0.73	0.24	0.72	100144596	-2.36758536750204	0.000336660471363938	0.000860290706306519	3.47280787284953
1632	chr20	63038010	63038185	1632	+	1	175	0	2.49	1.61	1.1	0.89	100144597	-1.58351245988141	8.02923830757485e-05	0.000233645780932999	4.09532565204476
1633	chr20	63053009	63053629	1633	+	2	257,118	0,502	1.14	0.47	0.18	0.41	100144597	-3.36205289678305	3.07156236815373e-06	1.19588854363542e-05	5.51264066189414
1634	chr20	63053704	63053854	1634	+	1	150	0	3.92	1.67	0.9	1.02	100144597	-2.86170319256763	1.3993137190947e-13	1.82341368698855e-12	12.8540849079544
1635	chr22	50585331	50585356	1635	+	1	25	0	1.31	0.81	0.37	0.33	100144603	-1.86157882745233	0.0028635001516215	0.00595328595405777	2.54310278955488
1636	chr22	50585931	50586605	1636	+	2	24,76	0,598	0.8	0.65	0.9	1.17	100144603	-1.87063578622822	0.000379149722681081	0.000958073731880595	3.42118925733038
1637	chr22	50586858	50586908	1637	+	1	50	0	0.59	0.36	0.18	0.33	100144603	-2.60175668820633	0.00116251834912026	0.00263945142703663	2.93460018350572
1638	chr22	50595455	50595630	1638	+	1	175	0	1.94	0.86	0.86	0.95	100144603	-2.77617023680845	8.44720469619081e-10	6.31432064852533e-09	9.07328698168464
1639	chr15	92574154	92574529	1639	-	1	375	0	8.39	1.93	3.59	1.65	100144604	-2.39580730482645	1.34341013209907e-17	2.81393088231232e-16	16.8717913805437
1640	chr15	92569698	92570220	1640	-	2	7,18	0,504	1.39	0.73	0.35	0.52	100144604	-2.89987777786938	8.61802369924107e-07	3.74426087998878e-06	6.06459231595252
1641	chr15	92567816	92567966	1641	-	1	150	0	3.21	1.9	1.25	1.02	100144604	-1.94082455102053	1.49784895437267e-07	7.52273496648318e-07	6.82453197942018
1642	chr12	6943640	6944399	1642	+	3	22,358,20	0,175,739	2.19	2.73	2.09	3.12	113246,100147744	-1.57919470693041	3.55782653113792e-07	1.66476314228984e-06	6.44881523062144
1643	chr12	6944724	6945996	1643	+	2	374,226	0,1046	2.24	2.08	2.62	2.73	113246	-1.46871007323857	3.14876413808525e-06	1.22297414429682e-05	5.50185986948871
1644	chr3	33798570	33799097	1644	+	2	367,158	0,369	1.35	4.14	4.18	4.49	10015	0.813113554798142	0.00981200035547138	0.0179658116369587	2.00824244473193
1645	chr3	33813551	33826595	1645	+	4	77,128,154,116	0,8403,11635,12928	6.58	4.9	7.92	4.57	10015	-1.07905371660132	6.99548469952964e-08	3.73949634129517e-07	7.15518218895795
1646	chr3	33827672	33828543	1646	+	2	287,63	0,808	2.49	0.96	1.67	1.15	10015	-2.2188209669079	1.87362609438863e-08	1.11221153171482e-07	7.72731707371809
1647	chr3	33828843	33835277	1647	+	2	126,24	0,6410	1.43	1.07	3.26	2.15	10015	-1.25775479513928	0.00096670440123304	0.00223526191103468	3.01470630413715
1648	chr3	33835302	33838214	1648	+	3	16,223,11	0,741,2901	2.99	1.9	3.26	2.99	10015	-1.94620666983462	4.06166387517066e-11	3.74081089278631e-10	10.3912960196803
1649	chr3	33838264	33854639	1649	+	7	63,178,133,170,249,135,22	0,3632,5826,7154,14223,15614,16353	11.68	10.05	22.87	11.88	10015	-0.659740736143586	1.41033803824838e-06	5.87408390028707e-06	5.85067678057114
1650	chr3	33863930	33866888	1650	+	3	199,188,538	0,1312,2420	6.75	3.15	9.6	7.76	10015	-2.20854744770994	7.90484213639289e-28	3.85095509593652e-26	27.1021067987208
1651	chr5	218297	220268	1651	+	2	121,29	0,1942	2.61	1.22	3.37	2.91	6389	-1.90052510286941	6.23557163274544e-09	4.015618746541e-08	8.20512372733901
1652	chr5	220318	224653	1652	+	3	19,87,294	0,3163,4041	8.77	6.64	15.1	10.43	6389	-1.21410447522409	2.99486153377427e-14	4.24545966704707e-13	13.5236232522423
1653	chr5	224828	227609	1653	+	4	15,144,415,1	0,590,804,2780	18.26	10.16	30.42	17.95	6389	-1.56104213723324	2.6366883192977e-39	2.25812194208233e-37	38.5789412047569
1654	chr5	227834	228009	1654	+	1	175	0	1.86	0.83	0.77	0.87	6389	-2.73795623197226	5.1579794459426e-09	3.36890721365761e-08	8.28752039281683
1655	chr5	228034	233652	1655	+	3	299,125,176	0,2841,5442	8.22	5.73	8.17	9.17	6389	-2.07482969824791	2.19301511077985e-32	1.38169981011649e-30	31.6589583758438
1656	chr5	236384	249094	1656	+	3	215,119,41	0,3973,12669	3.42	4.04	7.62	7.07	6389	-1.0543246352767	3.40374178410379e-06	1.31358829161494e-05	5.46804339394363
1657	chr5	250369	250669	1657	+	1	300	0	0.8	0.47	0.73	0.74	6389	-1.84562624289853	0.00147483394976347	0.00327335205550821	2.83125687376104
1658	chr5	251777	251827	1658	+	1	50	0	1.27	0.83	0.59	0.72	6389	-2.31419377236744	8.34609233178353e-06	2.97624149855003e-05	5.07851681505179
1659	chr5	263717	270749	1659	+	3	97,63,15	0,605,7017	2.7	1.04	1.5	0.85	6389	-1.95105807952079	1.78332051067511e-06	7.27389914405534e-06	5.74877059540669
1660	chr5	270774	273044	1660	+	3	80,411,334	0,636,1936	3.04	5.03	5	7.68	6389,10016,116412618	-0.878308638942807	0.000174050704601364	0.000472657812864597	3.759324214242
1661	chr5	276313	276713	1661	+	1	400	0	3.33	0.89	1.03	1.39	10016	-3.70386382726067	2.77142704080629e-20	7.5767860182276e-19	19.557296549939
1662	chr5	276738	276788	1662	+	1	50	0	1.1	0.18	0.15	0.3	10016	-4.29680146438661	6.98576349340383e-08	3.73478282901994e-07	7.1557861217113
1663	chr5	276863	276888	1663	+	1	25	0	0.67	0	0.04	0.2	10016	-4.83909914344125	9.25376614546345e-08	4.83572812115195e-07	7.0336814798759
1664	chr5	276913	304224	1664	+	2	27,48	0,27263	2.36	2.87	2.49	3.1	10016,116412618,6389	-1.52956636837138	2.96253436176265e-07	1.40760228659139e-06	6.52833660366965
1665	chr5	304274	304749	1665	+	1	475	0	4.89	2.97	2.33	1.21	10016	-1.17686443161173	0.000113841609299221	0.000321247767669364	3.94369897356299
1666	chr5	306599	308235	1666	+	2	161,39	0,1597	2.28	2.87	3.79	4.49	10016,6389	-1.00714757481494	0.000357987425475092	0.000909298538376444	3.44613222794465
1667	chr5	308610	308710	1667	+	1	100	0	2.02	1.72	0.86	1.08	10016	-2.03141423245496	8.14489776085069e-07	3.55604725406925e-06	6.08911436281981
1668	chr5	308985	309235	1668	+	1	250	0	0.97	0.52	0.18	0.65	10016	-3.75502101303218	8.03108340864524e-08	4.24422959751837e-07	7.09522586360576
1669	chr5	310960	311410	1669	+	1	450	0	2.87	3.23	3.63	4.16	10016,6389	-1.42163076856762	9.24403130571754e-08	4.83137402499509e-07	7.03413859241433
1670	chr5	313849	314965	1670	+	2	1,549	0,567	2.99	2.16	3.15	3.04	10016,6389	-1.85506575551251	1.46382920468128e-10	1.23725641204678e-09	9.83450959253417
1671	chr10	125574370	125575045	1671	+	2	179,21	0,654	2.99	1.38	0.68	0.95	100169752	-2.91897200303089	8.68387466110809e-12	8.85156416144467e-11	11.0612864535711
1672	chr10	125575120	125575985	1672	+	2	19,106	0,759	1.05	0.7	0.4	0.65	100169752	-2.59596439097237	8.51198846775316e-06	3.02933676064465e-05	5.06996897344125
1673	chr11	125788176	125789386	1673	+	2	24,1	0,1209	1.98	1.3	0.86	1.3	100169851	-2.60418017707011	3.99119318208969e-10	3.13886679242206e-09	9.39889725094685
1674	chr11	125790655	125790830	1674	+	1	175	0	3.58	3.67	1.72	1.43	100169851	-1.11553764234634	0.000352697382507413	0.000897137501882775	3.4525977633742
1675	chr11	125791155	125791580	1675	+	1	425	0	5.1	1.98	1.43	1.11	100169851	-2.48280674888314	4.16268004840347e-13	5.10618297265281e-12	12.3806269685398
1676	chr19	56667401	56789979	1676	+	3	27,96,52	0,97917,122526	3.25	1.98	1.39	1.6	101929059	-1.92667233294339	1.45200683145792e-08	8.7758677981673e-08	7.83803134034564
1677	chr19	56790579	56790679	1677	+	1	100	0	0.76	0.16	0.22	0.24	101929059	-3.04987389044233	0.000125281189093038	0.00035051357421201	3.90211413320684
1678	chr19	56791304	56798010	1678	+	3	3,129,18	0,1799,6688	2.57	1.25	1.72	0.82	101929059	-1.37508522122037	0.000544751981606096	0.0013309339917574	3.26380118127624
1679	chr19	56798660	56798935	1679	+	1	275	0	1.6	0.18	0.48	0.24	101929059	-2.93975207512509	1.17240106050608e-05	4.06146345859262e-05	4.93092379738839
1680	chr19	56799060	56799460	1680	+	1	400	0	3.8	1.77	1.1	1	101929059	-2.3521575310519	3.50629884590571e-10	2.77941767549154e-09	9.45515107124374
1681	chr19	56810302	56810577	1681	+	1	275	0	1.86	0.39	0.4	0.24	100169890	-2.97536726191558	4.21995688438197e-06	1.59877711206433e-05	5.37469198623516
1682	chr19	56811752	56812227	1682	+	1	475	0	6.03	2.79	1.91	1.6	100169890	-2.25185809503027	1.63865394349056e-14	2.40440237639904e-13	13.7855127525313
1683	chr19	56812277	56812302	1683	+	1	25	0	0.8	0.16	0.13	0.24	100169890	-3.79923593961421	8.70113262473254e-06	3.09026511517023e-05	5.06042421167388
1684	chr19	56812327	56812452	1684	+	1	125	0	0.8	0.26	0.24	0.2	100169890	-2.34694940476976	0.00299630175564775	0.00619932259379453	2.52341445124845
1685	chr2	63119375	63119542	1685	-	1	167	0	1.31	0.57	0.57	0.37	100169989	-1.86463683315773	0.00164370982093356	0.00360871210527181	2.78417484998981
1686	chr19	43600551	43601101	1686	+	1	550	0	1.48	1.12	1.74	1.28	79177	-1.42829571266168	0.000488034276045442	0.00120522846663126	3.31154967518039
1687	chr19	43601151	43612370	1687	+	2	6,344	0,10875	3.42	3.72	1.8	1.54	79177,100170229	-0.92454770612438	0.00269588172905765	0.00563684361530235	2.56929916463832
1688	chr19	43612470	43613995	1688	+	1	1525	0	66.09	19.07	25.53	14.9	100170229,79177	-2.28692293541752	1.86180310686995e-128	8.94769583837699e-126	127.730066249306
1689	chr19	41443155	41444117	1689	+	2	188,112	0,850	7.13	5	2.64	3.9	100170765	-1.87038629382138	2.46190514599718e-16	4.48369620116372e-15	15.6087286838838
1690	chr19	41444392	41444467	1690	+	1	75	0	0.46	0.03	0.15	0.13	100170765	-2.68394120018203	0.00392527651718671	0.00789713602931541	2.40612974384654
1691	chr3	160438644	160438894	1691	-	1	250	0	1.14	0.73	1.1	0.67	100174949,286827	-1.30693307366514	0.00938891174830938	0.0172712149379735	2.0273847431006
1692	chr3	160436219	160436244	1692	-	1	25	0	0.55	0.16	0.44	0.46	286827	-2.517196445957	0.000344034114458311	0.000877332205330678	3.46339849060751
1693	chr3	160436044	160436194	1693	-	1	150	0	0.93	0.16	0.53	0.39	286827	-2.79733057718052	1.83595097177017e-05	6.10158000822047e-05	4.73613892061515
1694	chr3	160434569	160434944	1694	-	1	375	0	3.84	1.67	2.62	0.74	286827	-1.087826808977	0.00286215944709154	0.00595085780367731	2.54330617593503
1695	chr3	160433019	160433219	1695	-	1	200	0	0.97	0.34	0.73	0.52	286827	-2.2954297497724	8.31734169955716e-05	0.000241234543925276	4.08001545612347
1696	chr3	160447826	160485467	1696	-	2	16,109	0,37532	3.84	1.85	1.76	1.8	100174949	-2.54880988741546	2.07203426057258e-15	3.37880722890102e-14	14.6836030679159
1697	chr3	160399486	160399836	1697	-	1	350	0	5.23	5.52	2.82	4.16	57560	-1.93243887880878	7.50697392917236e-17	1.44878006848442e-15	16.1245350923841
1698	chr3	160384573	160394256	1698	-	3	73,98,104	0,6972,9579	2.74	1.51	2.38	1.39	100174949,57560	-1.47761440499228	1.90770619519025e-05	6.3210412828014e-05	4.7194885099426
1699	chr3	160384023	160384148	1699	-	1	125	0	1.01	0.91	0.48	0.61	100174949	-1.86112965347004	0.000869727819153368	0.00203123244015527	3.06061663834023
1700	chr3	160307766	160319944	1700	-	2	15,185	0,11993	1.01	0.57	1.19	0.91	100174949,57560	-1.77733584969571	0.00043243467308269	0.00107955867268152	3.36407949111843
1701	chr3	160280808	160300950	1701	-	4	6,136,65,68	0,1669,4995,20074	1.64	0.57	1.41	0.67	100174949,57560	-1.83786690012114	0.000135650812735249	0.000376943601578654	3.86757759987233
1702	chr3	160257360	160257435	1702	-	1	75	0	0.72	0.18	0.24	0.22	57560	-2.66983531297234	0.000694953567315834	0.00165837909299831	3.15804421142739
1703	chr2	110733093	110784744	1703	+	3	15,97,13	0,35274,51638	1.98	1.12	0.68	1.11	55289	-2.80876738212433	3.39473734209702e-10	2.69677652583632e-09	9.46919382235277
1704	chr2	110784794	110794085	1704	+	3	21,87,17	0,8855,9274	1.43	0.7	0.55	0.43	55289	-2.06492539164064	0.000250064100273783	0.000656849742508054	3.60194865202034
1705	chr2	110794160	110795902	1705	+	3	14,58,3	0,1433,1739	0.89	0.65	0.4	0.56	55289	-2.20971315263485	0.000289948608667291	0.000751066442599418	3.53767897089427
1706	chr2	110798705	110801670	1706	+	3	19,87,19	0,308,2946	1.98	0.76	0.53	0.54	55289	-2.86432054703394	5.95263946724786e-08	3.22254658817517e-07	7.22529042050996
1707	chr2	110801720	110805308	1707	+	2	4,46	0,3542	0.97	0.81	0.55	0.48	55289	-1.50634145902923	0.00869819055826553	0.016131713481516	2.06057108212749
1708	chr2	110887708	110887908	1708	+	1	200	0	1.14	0.39	0.9	0.8	55289	-2.57087222251341	1.53542288023893e-06	6.34656403143803e-06	5.81377199200358
1709	chr2	110987187	110995912	1709	+	2	30,20	0,8705	1.35	0.7	0.59	0.69	55289	-2.58878467532174	8.26439471785279e-07	3.60456404554118e-06	6.08278894854415
1710	chr2	111017926	111017976	1710	+	1	50	0	0.76	0.26	0.22	0.2	55289	-2.40312731769957	0.00285104761813667	0.00592984274727034	2.54499552905277
1711	chr2	111093653	111094053	1711	+	1	400	0	1.94	0.76	0.68	0.5	55289	-2.31146538670738	8.10758923607823e-06	2.8985431000999e-05	5.09110826257197
1712	chr2	111122825	111123884	1712	+	2	98,152	0,907	3.04	2.29	3.24	3.4	10018	-1.19080765643241	2.54495975031352e-05	8.22290306604293e-05	4.59431908183605
1713	chr2	111128646	111130133	1713	+	2	198,2	0,1485	3.12	0.78	1.01	0.87	10018	-3.19071667346763	2.14826876325744e-13	2.74026591735674e-12	12.6679113863347
1714	chr2	111161530	111164412	1714	+	2	20,280	0,2602	2.49	1.33	2.8	2.8	10018	-2.38794788445906	3.40493155473467e-13	4.22508784942773e-12	12.4678916137658
1715	chr2	111164737	111164987	1715	+	1	250	0	1.18	0.7	0.81	0.52	10018	-1.46733550209565	0.0061270277160641	0.0117720756490752	2.21275015510032
1716	chr2	111168237	111168412	1716	+	1	175	0	1.56	0.47	0.64	0.72	10018	-3.22950264187701	1.05061583849566e-09	7.73201624303133e-09	8.97855605630331
1717	chr6	41781167	41783508	1717	+	2	353,47	0,2294	3.96	3.41	1.89	2.82	29964	-1.85640416115663	3.20864681154495e-11	3.00377307741708e-10	10.4936780847863
1718	chr6	41783833	41783858	1718	+	1	25	0	0.89	0.42	0.29	0.5	29964	-3.17001946349535	2.13161100300474e-06	8.56210891827599e-06	5.67129204667286
1719	chr6	41785061	41785500	1719	+	2	11,164	0,275	0.59	0.73	0.24	0.67	29964	-1.95008909586424	0.00408430933016439	0.00818481759282724	2.38888137351555
1720	chr6	41787612	41789662	1720	+	3	213,105,132	0,1619,1918	3.37	3.49	4.84	4.57	100188893,29964	-1.09419486948952	9.21493717320409e-06	3.25779731332072e-05	5.03550762142416
1721	chr6	41789737	41789887	1721	+	1	150	0	0.89	0.89	1.5	1.34	100188893,29964	-1.24124551522069	0.00827033012682531	0.0154173438727636	2.08247715436559
1722	chr10	91525076	91575046	1722	-	2	73,2	0,49968	1.18	1.04	0.53	0.59	100188947	-1.70519999112142	0.0015052376712669	0.00333324286830182	2.82239492121942
1723	chr10	91307282	91307332	1723	-	1	50	0	3.58	3.07	1.14	1.43	100188947	-2.01547162666326	2.2657730761534e-09	1.57273053557866e-08	8.64478358816607
1724	chr10	91307032	91307257	1724	-	1	225	0	2.7	1.07	0.68	1.21	100188947	-3.64094241125654	2.84640116420985e-17	5.75673353483839e-16	16.5457038916288
1725	chr13	30372154	30372901	1725	-	2	220,80	0,667	1.9	1.35	1.43	1.37	100188949	-1.90182411057111	9.44730288167832e-07	4.07126074365691e-06	6.02469216088673
1726	chr13	30367712	30371554	1726	-	3	5,54,16	0,2759,3826	0.89	0.49	0.92	0.59	100188949	-1.52386210453735	0.00649266247397852	0.0124052659839683	2.18757717367102
1727	chr13	30357881	30363179	1727	-	3	8,123,19	0,372,5279	1.86	1.12	0.97	1.32	100188949	-2.45914967284426	4.85854187879694e-09	3.18753602324766e-08	8.31349404946352
1728	chr13	30341091	30341116	1728	-	1	25	0	0.63	0.21	0.31	0.37	100188949	-2.76666781727844	0.000156504061817208	0.000429125715089098	3.80547438653984
1729	chr13	30340766	30341066	1729	-	1	300	0	2.49	0.47	0.77	0.72	100188949	-3.59201153617105	6.53480254948282e-13	7.80651841645976e-12	12.1847675301899
1730	chr13	30340341	30340391	1730	-	1	50	0	0.67	0.05	0.13	0.22	100188949	-3.83531109853673	1.40201673938131e-05	4.77588384394627e-05	4.85324680107868
1731	chr9	96025829	96025979	1731	-	1	150	0	1.56	0.89	0.29	0.48	105376159	-2.97452781434472	9.50271985536969e-07	4.09275263997212e-06	6.02215207375124
1732	chr9	96025279	96025529	1732	-	1	250	0	1.05	0.55	0.31	0.63	105376159	-3.16283347521432	4.34891054131734e-07	2.00040979347817e-06	6.36161952583934
1733	chr9	96024504	96024954	1733	-	1	450	0	3.92	1.9	1.52	1.65	105376159	-2.65011926876361	7.99509293792709e-16	1.36717081595972e-14	15.0971764834882
1734	chr9	96023954	96024354	1734	-	1	400	0	5.02	3.31	1.96	2.56	105376159	-2.45368081960937	3.09411440260247e-19	7.66132532793928e-18	18.509463632621
1735	chr9	96020823	96020923	1735	-	1	100	0	0.72	0.89	0.29	0.78	100188953	-1.91419133206934	0.00227669088866157	0.00483933220460756	2.64269593050104
1736	chr9	96019723	96019898	1736	-	1	175	0	5.61	2.97	1.23	2.56	100188953	-3.35783024868934	1.77046489958258e-29	9.54291663597388e-28	28.7519126789419
1737	chr10	99956870	99957195	1737	+	1	325	0	3.88	4.25	2.69	2.88	100188954	-1.36745877827954	1.60561258851745e-07	8.01661921913683e-07	6.79435923549925
1738	chr2	74387605	74387805	1738	+	1	200	0	1.64	1.07	1.21	1.5	100189589	-2.32416226840052	1.82741512721929e-08	1.08630903554108e-07	7.73816278434891
1739	chr2	74391385	74391485	1739	+	2	42,8	0,92	1.27	1.51	0.64	0.95	100189589	-1.66790200745489	0.000427124702453602	0.00106756637420386	3.36944531073413
1740	chr2	74392519	74392569	1740	+	1	50	0	0.8	0.29	0.07	0.33	100189589	-4.38969003936817	1.07043702274283e-07	5.5243888300618e-07	6.97043887856088
1741	chr2	74392769	74392969	1741	+	1	200	0	1.39	0.29	0.53	0.43	100189589	-3.1244056655963	2.18227366675251e-07	1.06282467148082e-06	6.66109078788704
1742	chr2	74393319	74393469	1742	+	1	150	0	1.43	0.23	0.92	0.37	100189589	-2.36706716258135	4.57093527633022e-05	0.000140155589941692	4.33999492820348
1743	chr12	111448491	111448741	1743	+	1	250	0	1.9	1.51	3.13	3.77	10019	-2.02726674869542	7.41992847093802e-10	5.5958153352372e-09	9.12960028135529
1744	chr12	111448766	111449266	1744	+	1	500	0	5.23	3.88	6.89	7.22	10019	-1.95949289059568	6.69580771505964e-21	1.93961612469253e-19	20.1741970265631
1745	chr12	111449616	111449641	1745	+	1	25	0	0.67	0.7	0.95	1.34	10019	-1.79015025753929	0.000761969406036503	0.00180192462957275	3.11806246574211
1746	chr12	111449691	111449866	1746	+	1	175	0	1.01	1.09	1.76	2.06	10019	-1.58679705412193	0.000202147302591301	0.000541516525160806	3.69433204942073
1747	chr12	111450066	111450516	1747	+	1	450	0	2.57	3.67	5.81	6.05	10019	-1.03279184332994	4.59613683775463e-05	0.000140848331935835	4.33760704982773
1748	chr12	111450541	111451216	1748	+	1	675	0	7.46	4.48	12.19	11.99	10019	-2.2001408057897	2.03832587355159e-35	1.47386365779847e-33	34.6907263827577
1749	chr17	42760889	42760914	1749	-	1	25	0	0.17	0.16	0	0.26	100190938	-2.82764705312324	0.00251906906768848	0.00530163575630563	2.59875992487792
1750	chr17	42755963	42758303	1750	-	2	416,9	0,2331	7.63	2.42	3.1	2.82	100190938	-2.9456746006768	4.79160080444138e-31	2.81549122616387e-29	30.3195193708462
1751	chr17	42754963	42755413	1751	-	1	450	0	5.1	2.5	1.74	2.23	100190938	-2.86683211517678	1.02370265864035e-22	3.4438104008029e-21	21.9898261688131
1752	chr17	42754863	42754938	1752	-	1	75	0	1.31	0.78	0.46	0.85	100190938	-2.97169425494012	2.54034378451801e-08	1.47274517418383e-07	7.59510750636587
1753	chr17	42754038	42754063	1753	-	1	25	0	1.48	2.06	0.75	1.11	100190938	-1.25930557961749	0.00366557272386946	0.00742706608121985	2.43585815979944
1754	chr13	45341436	45344801	1754	+	4	194,115,143,48	0,1989,2867,3317	2.83	3	1.98	3.38	100190939	-1.56112550139851	9.56472209221343e-08	4.98674885578214e-07	7.01932764409686
1755	chr13	45344901	45360164	1755	+	3	8,118,24	0,6995,15239	2.78	2.84	1.56	1.6	100190939	-1.48432989474391	6.3162099512752e-06	2.3093244532762e-05	5.19954344244385
1756	chr13	45375496	45375671	1756	+	1	175	0	1.1	0.89	0.64	0.65	100190939	-1.77745033501437	0.00076022548505324	0.0017982532777849	3.11905757562679
1757	chr13	45387867	45387892	1757	+	1	25	0	0.42	0.13	0.22	0.26	100190939	-2.4450360791414	0.0039518765316436	0.00794499803925829	2.40319663252153
1758	chr13	45390892	45391496	1758	+	2	10,465	0,139	1.73	1.41	1.54	1.52	100190939	-1.38309255709456	0.000336068820341122	0.000858959384416288	3.4735717784616
1759	chr13	45391971	45392146	1759	+	1	175	0	0.8	0.16	0.18	0.3	100190939	-3.76504225175382	2.61355953826319e-06	1.03130577300372e-05	5.58276760199644
1760	chr13	45392246	45392296	1760	+	1	50	0	0.67	0.21	0.31	0.41	100190939	-2.99137301385235	3.1743727442969e-05	0.000100565681880191	4.49834207843603
1761	chr13	45392421	45392571	1761	+	1	150	0	0.8	0.49	0.46	0.39	100190939	-1.74827769860166	0.00654112324408884	0.0124873517229301	2.18434766806365
1762	chr13	45393396	45417682	1762	+	2	17,183	0,24103	1.27	0.57	0.97	0.67	100190939	-1.9344087942582	0.000169694704077215	0.000461928936484277	3.77033171116454
1763	chr12	130044883	130045008	1763	-	1	125	0	1.01	0.7	0.29	0.91	100190940	-3.34265673793738	3.53760445958589e-08	1.99520659806152e-07	7.45129072728336
1764	chr12	130044758	130044858	1764	-	1	100	0	1.35	0.78	0.37	0.87	100190940	-3.24780334388245	4.31402202113317e-09	2.85339335801202e-08	8.36511764235072
1765	chr12	130036877	130042311	1765	-	2	140,85	0,5349	2.24	1.59	0.48	1.54	100190940	-3.21266500009673	4.74330421476215e-13	5.7745362739421e-12	12.3239190207085
1766	chr12	130036527	130036577	1766	-	1	50	0	0.76	0.29	0.07	0.3	100190940	-4.13259282551676	7.64911565845555e-07	3.35482829576411e-06	6.11638877227822
1767	chr12	130033527	130033577	1767	-	1	50	0	1.01	0.63	0.42	0.39	100190940	-1.93114325536282	0.00192865987729566	0.00416780515468509	2.71474435423152
1768	chr12	130033402	130033502	1768	-	1	100	0	1.1	0.63	0.42	0.46	100190940	-2.26314851535363	0.000179468714171072	0.000486025332883708	3.74601124874078
1769	chr5	157679987	157680037	1769	+	1	50	0	0.55	0.1	0.15	0.15	100190949	-2.77053876847919	0.00204347657773453	0.0043926796639316	2.68963033579381
1770	chr1	151840517	151840557	1770	-	1	40	0	2.24	1.25	0.53	1.32	100191040	-3.58166854176724	1.76430638833883e-15	2.89896427353233e-14	14.753425993348
1771	chr1	151840442	151840467	1771	-	1	25	0	0.93	0.78	0.26	0.46	100191040	-2.26454472433101	0.000556577141908119	0.00135714562968015	3.2544746336955
1772	chr8	76683339	76683504	1772	-	1	165	0	8.94	6.46	3.65	1.95	100192378	-0.963739812340495	3.29465134592355e-05	0.000104023738601087	4.48219053753525
1773	chr8	76672721	76683314	1773	-	2	312,263	0,10330	5.99	3.75	2.29	2.3	100192378,107986952	-1.76258313405778	1.79578931308487e-11	1.74516266398097e-10	10.7457446172968
1774	chr8	76669746	76669896	1774	-	1	150	0	1.48	0.6	0.42	0.52	100192378	-2.95284753727509	3.20659002062245e-07	1.51359333139306e-06	6.49395656335291
1775	chr8	76609121	76609196	1775	-	1	75	0	1.35	0.52	0.66	0.48	100192378	-2.23091973797134	6.87182331956138e-05	0.000202814428925046	4.16292801511482
1776	chr4	121766734	121766784	1776	+	1	50	0	0.51	0.05	0.11	0.11	100192379	-2.84254823827297	0.00289633193970987	0.00601482727538406	2.53815166646551
1777	chr20	63256927	63256977	1777	+	1	50	0	1.31	1.48	0.57	1.34	100192386	-2.01857593479747	1.48784621727473e-05	5.03992754980427e-05	4.8274419548388
1778	chr20	63258352	63258777	1778	+	1	425	0	2.36	1.35	0.4	0.67	100192386	-2.61383741314443	2.91850184259796e-07	1.3886604307471e-06	6.53484002816164
1779	chr22	18035939	18036364	1779	+	1	425	0	5.61	3.62	2.44	3.1	100192420	-2.46088587923842	2.18325289374805e-22	7.15931651471762e-21	21.6608959555423
1780	chr18	8366968	8367034	1780	-	1	66	0	0.8	0.81	0.24	0.5	100192426	-1.81183816526984	0.00646649579710931	0.0123594984272546	2.18933100035948
1781	chr18	8364986	8366893	1781	-	3	3,85,37	0,758,1870	4.77	2.79	1.19	2.49	100192426	-2.73630901666619	5.55670132150675e-19	1.34495211009133e-17	18.2551829463688
1782	chr9	36276961	36277036	1782	-	1	75	0	1.31	0.39	0.31	0.3	10020	-2.99802208851356	9.54418271192806e-06	3.36458449759215e-05	5.02026125521129
1783	chr9	36258435	36265234	1783	-	2	13,262	0,6537	3.37	3.36	1.41	3.25	10020	-2.04957606195296	5.67130686400236e-12	5.93450443905489e-11	11.2463168532012
1784	chr9	36246478	36249262	1784	-	2	4,71	0,2713	2.24	0.73	1.06	0.8	10020	-2.60252721659833	1.00795665594224e-08	6.26388653195835e-08	7.99655814297962
1785	chr9	36246078	36246303	1785	-	1	225	0	0.8	0.55	0.88	0.72	10020	-1.62721061886762	0.00330959751694472	0.00677649510907878	2.48022481794576
1786	chr9	36223490	36227360	1786	-	2	12,113	0,3757	1.22	0.6	0.84	0.76	10020	-2.2056130939391	1.81042910630744e-05	6.02509383799219e-05	4.74221847683553
1787	chr9	36216340	36216540	1787	-	1	200	0	1.98	1.72	1.19	1.76	10020	-2.02396549699697	6.3691412741831e-08	3.42960782223229e-07	7.19591911790384
1788	chr9	36214515	36214890	1788	-	1	375	0	2.07	0.63	0.9	0.54	10020	-2.42088647772882	1.29186352794804e-06	5.42401579374444e-06	5.88878336264865
1789	chr15	73343384	73343559	1789	-	1	175	0	4.18	2.71	1.47	1.56	10021	-1.91626511463095	1.6458454534549e-09	1.17113057262956e-08	8.78361094789829
1790	chr15	73325425	73329703	1790	-	2	19,131	0,4147	1.52	2.34	1.03	2.49	10021	-1.53812743416651	4.847722071559e-05	0.000147800416738913	4.31446228699529
1791	chr15	73322133	73322158	1791	-	1	25	0	0.3	0.1	0.02	0.26	10021	-3.51374711274282	0.000177964936535768	0.000482281547396294	3.74966555594429
1792	chr15	73322058	73322108	1792	-	1	50	0	0.46	0.23	0.04	0.26	10021	-3.40365981718169	0.000146354711249947	0.000403836527002935	3.83459329279341
1793	chr15	73321933	73321958	1793	-	1	25	0	0.67	0.21	0.09	0.11	10021	-2.98118859404396	0.00105004906316351	0.00240779700129885	2.97879040820304
1794	chr15	73320508	73320583	1794	-	1	75	0	0.8	0.63	0.33	0.61	10021	-2.45193214143963	0.000111469687753011	0.000315118168074725	3.95284321540828
1795	chr10	4657628	4657653	1795	-	1	25	0	0.8	0.1	0.07	0.17	100216001	-4.29015029420131	1.48140333565294e-06	6.14306022533076e-06	5.82932668178917
1796	chr10	4653861	4656046	1796	-	2	162,13	0,2172	2.15	0.55	1.08	0.8	100216001	-2.95510647590196	2.89273055379371e-10	2.32578777805796e-09	9.53869201725085
1797	chr10	4651125	4653611	1797	-	2	78,22	0,2464	1.22	0.47	0.46	0.3	100216001	-2.05600004587876	0.00129674215270302	0.00291423250031911	2.88714637148019
1798	chr10	4650400	4650625	1798	-	1	225	0	0.76	0.34	0.51	0.43	100216001	-2.1128019327356	0.0010912405933716	0.00249350750033954	2.9620794869422
1799	chr10	4590987	4591062	1799	-	1	75	0	1.73	0.44	0.7	0.28	100216001	-1.91380635007373	0.00155488624868399	0.0034328862387747	2.80830137729686
1800	chr2	130418329	130418429	1800	-	1	100	0	2.32	1.54	0.95	1.11	100216479	-2.20462182695043	4.36496122738822e-08	2.41905404394302e-07	7.36001960964596
1801	chr2	130417579	130417604	1801	-	1	25	0	1.01	0.49	0.2	0.17	100216479	-2.26827305225047	0.00388148391138563	0.00781725034311859	2.41100220963219
1802	chr7	105013292	105014017	1802	-	1	725	0	5.44	4.19	5.88	5.16	100216545	-1.14477143836299	8.28976742330938e-08	4.36720087405104e-07	7.08145765379113
1803	chr7	105012459	105013059	1803	-	1	600	0	6.28	4.95	7.9	6.01	100216545	-0.915796283688689	2.82061893939861e-06	1.10593671863056e-05	5.5496555822937
1804	chr7	104981892	104982142	1804	-	1	250	0	1.77	0.6	0.77	0.28	100216546	-1.84821457793588	0.00103026251030146	0.00236736419710178	2.98705210320774
1805	chr10	97319995	97320745	1805	+	1	750	0	6.37	5.63	11.91	9.02	10023	-0.670674777927901	0.000188878939419586	0.000509041291954179	3.72381646454387
1806	chr10	97320920	97321120	1806	+	1	200	0	1.05	1.46	1.01	2.12	10023	-1.52616293021017	0.000415396956164181	0.00104118787570479	3.38153669009736
1807	chr12	47216378	47216478	1807	-	1	100	0	2.91	2.27	3.54	1.93	100233209	-0.871706766833689	0.00374099083655259	0.00756311900260985	2.4270133555921
1808	chr12	47209475	47209500	1808	-	1	25	0	0.72	0.18	0.35	0.41	100233209	-2.95572869630272	2.70943604453857e-05	8.70533599378283e-05	4.5671210959274
1809	chr12	49323509	49323559	1809	+	1	50	0	0.38	0.26	0.07	0.22	10024	-2.47472709925676	0.00676440145745698	0.0128687838492343	2.16977062555915
1810	chr12	49327244	49327319	1810	+	1	75	0	0.76	0.44	0.2	0.43	10024	-2.95085350695343	6.07811860579394e-05	0.0001814532164859	4.21623082953754
1811	chr7	56483568	56483618	1811	-	1	50	0	0.38	0.23	0.2	0.46	100240728	-2.70466477148208	0.000942666136789122	0.00218547483646697	3.02564209371392
1812	chr7	56481700	56481950	1812	-	1	250	0	1.81	0.29	0.68	0.35	100240728	-2.81815617483444	2.11832000495888e-06	8.51212220239514e-06	5.67400843238244
1813	chr12	54079422	54080433	1813	-	2	18,207	0,804	2.49	2.01	0.92	1.26	100240735	-1.86827672199423	1.17114904888717e-06	4.95635573094505e-06	5.93138782995754
1814	chr12	54079247	54079297	1814	-	1	50	0	1.14	1.02	0.79	0.87	100240735	-1.74472664157335	0.000348818293243732	0.000888206269132846	3.45740074723006
1815	chr12	54078922	54079122	1815	-	1	200	0	1.48	0.52	0.81	0.35	100240735	-1.58451818025758	0.00587681335261268	0.0113392982772114	2.23085810224418
1816	chr1	77166719	77169373	1816	-	2	111,114	0,2540	1.14	0.42	1.39	1.15	10026	-2.40334179408504	1.37671818047947e-06	5.74631285142665e-06	5.86115495240025
1817	chr1	77154023	77154248	1817	-	1	225	0	0.76	0.29	0.84	0.5	10026	-1.74134992446621	0.00445763602406176	0.00885166496158819	2.35089539552264
1818	chr1	77092138	77122297	1818	-	2	352,23	0,30136	2.83	0.39	1.69	1	10026	-3.47323306515989	3.04640944548197e-15	4.87423152644841e-14	14.5162117267507
1819	chr1	77091788	77091988	1819	-	1	200	0	0.8	0.13	0.53	0.22	10026	-2.03005399278242	0.00344406974710186	0.00702434007330282	2.46292806207473
1820	chr1	77091413	77091463	1820	-	1	50	0	0.97	0.34	0.29	0.46	10026	-3.33714073957581	8.38333529055385e-07	3.65227817954971e-06	6.07658316393488
1821	chr1	77091238	77091388	1821	-	1	150	0	1.05	0.34	0.4	0.5	10026	-3.10806758822587	8.49527466122197e-07	3.69629228801336e-06	6.07082257536765
1822	chr1	77090663	77091038	1822	-	1	375	0	1.14	0.49	1.12	0.48	10026	-1.42364302016269	0.00859203111860735	0.0159543021135014	2.06590415871447
1823	chr5	172958376	172958651	1823	-	1	275	0	1.05	0.68	0.51	0.67	100268168	-2.06368872296682	0.000255823831962736	0.00067068320090147	3.59205900009271
1824	chr5	172957912	172958237	1824	-	1	325	0	1.69	1.72	0.68	0.78	100268168	-1.36693478676915	0.00275874425664988	0.00575651821398044	2.55928855797451
1825	chr5	172957812	172957862	1825	-	1	50	0	0.72	0.63	0.29	0.43	100268168	-1.94870360884273	0.00429016197964462	0.00855478235269075	2.36752631025401
1826	chr5	172957687	172957787	1826	-	1	100	0	0.8	0.34	0.29	0.26	100268168	-2.3323494277923	0.00147885819111881	0.0032811560787363	2.8300734688478
1827	chr5	172955812	172955937	1827	-	1	125	0	1.77	1.09	0.62	0.76	100268168	-2.45070866732118	3.44110377978933e-07	1.61490019668982e-06	6.46330222935228
1828	chr5	172955762	172955787	1828	-	1	25	0	1.52	0.76	0.37	0.65	100268168	-3.23553849315849	8.03594363599356e-09	5.0783399042728e-08	8.09496311804908
1829	chr5	172954985	172955187	1829	-	2	91,34	0,168	0.34	0.13	0.22	0.3	100268168	-2.28231605642451	0.00775048340414443	0.0145427121729813	2.11067120933817
1830	chr20	22054073	22054248	1830	+	1	175	0	2.7	0.7	0.86	0.69	100270679	-2.9790275601395	2.28528743645975e-10	1.86791655786798e-09	9.64105916792781
1831	chr20	22074511	22074561	1831	+	1	50	0	0.67	0.08	0.2	0.28	100270679	-3.59676067834085	9.30408990929921e-06	3.28695415106371e-05	5.03132610149072
1832	chr8	127689117	127689342	1832	-	1	225	0	1.48	0.83	0.7	0.78	100270680	-2.41656590659605	9.23229210759495e-07	3.98616744770498e-06	6.03469046299362
1833	chr8	127688967	127689017	1833	-	1	50	0	1.18	1.02	0.75	0.69	100270680	-1.56986695737489	0.00174928752670896	0.00381589712178223	2.75713880058415
1834	chr8	127688192	127688292	1834	-	1	100	0	1.48	0.99	0.59	0.5	100270680	-1.75991139832791	0.000869324579039132	0.00203042836019091	3.06081804108095
1835	chr8	127688067	127688117	1835	-	1	50	0	1.1	0.83	0.48	0.5	100270680	-1.87354232847142	0.00102193217776498	0.00235005167969756	2.99057792592323
1836	chr6	27019934	27020084	1836	-	1	150	0	0.51	0.6	0.13	0.41	100270746	-2.19111044521244	0.00532879744076833	0.0103863451900664	2.27337078792732
1837	chr20	18795027	18795527	1837	+	1	500	0	2.53	0.94	1.52	0.78	100270804	-1.87389970004402	8.79084960176206e-06	3.11960886157939e-05	5.05596915000855
1838	chr2	38875975	38876125	1838	+	1	150	0	0.93	1.28	0.48	1.08	100271715,729967	-1.60685706484301	0.00211493922907125	0.00453032149659207	2.6747021071817
1839	chr2	38931308	38937348	1839	+	3	1,60,14	0,4466,6026	2.4	1.12	0.95	0.93	100271715	-2.53542204932776	2.30789409452656e-09	1.59890661471852e-08	8.63678412412029
1840	chr2	38953237	38956906	1840	+	3	8,84,8	0,1135,3661	2.57	0.99	0.59	0.91	100271715	-3.40164274987236	1.76402118527433e-13	2.2723458379834e-12	12.7534962034488
1841	chr2	38956981	38957918	1841	+	2	66,9	0,928	1.98	1.54	0.86	0.95	100271715	-1.93352952861733	5.16771593446204e-06	1.923201095709e-05	5.28670136720459
1842	chr2	38958193	38959515	1842	+	2	5,95	0,1227	2.74	1.46	0.99	1.28	100271715	-2.64967130375582	8.43714427620331e-12	8.61920040733005e-11	11.0738045243403
1843	chr2	38960626	38966108	1843	+	2	22,103	0,5379	1.35	0.36	0.51	0.67	100271715	-3.33698963417822	1.06439740740218e-08	6.58710047694722e-08	7.97289619194881
1844	chr22	46044176	46044376	1844	-	1	200	0	0.3	0.34	0.07	0.39	100271722	-2.56996823411908	0.00271934872358827	0.00568102517663904	2.56553509582591
1845	chr22	46043286	46043311	1845	-	1	25	0	1.1	0.21	0.11	0.11	100271722	-3.78836588283242	4.41626259556668e-06	1.6665621173201e-05	5.35494511090953
1846	chr22	46043161	46043261	1846	-	1	100	0	1.05	0.05	0.11	0.04	100271722	-3.3430545400458	0.000244562090050874	0.000643600019349566	3.61161086274417
1847	chr22	46042811	46042961	1847	-	1	150	0	1.18	0.73	0.42	0.54	100271722	-2.38772192687803	3.85000890164515e-05	0.000119898669274161	4.4145382663536
1848	chr22	46042711	46042736	1848	-	1	25	0	0.51	0.08	0.2	0.22	100271722	-2.82923523356091	0.000948005013426334	0.00219686663657242	3.02318936593447
1849	chr2	109964843	109964893	1849	+	1	50	0	1.14	0.47	0.4	0.48	440895	-2.82762525924069	4.42945426331198e-06	1.67089949580114e-05	5.35364977829886
1850	chr2	109968263	109968363	1850	+	1	100	0	1.05	0.42	0.11	0.17	100271835,440895	-3.17948394768321	0.000186851721082796	0.000504083998072704	3.72850289752899
1851	chr2	109933087	109933137	1851	+	1	50	0	1.27	0.52	0.37	0.46	100271835	-2.87503974772518	2.84683416732292e-06	1.11517868419698e-05	5.54563783046955
1852	chr2	109934262	109934287	1852	+	1	25	0	0.59	0.13	0.04	0.02	100271835	-2.65333403633923	0.00490152988471628	0.00963599024273484	2.30966834511665
1853	chr2	109934312	109934337	1853	+	1	25	0	0.59	0.08	0.02	0	100271835	-2.89628787296614	0.00221839506636486	0.00472805734677422	2.65396110928527
1854	chr2	109974041	109984109	1854	+	2	44,6	0,10062	1.22	0.42	0.29	0.15	100271835	-2.06773636278805	0.00554802427440499	0.0107702644023857	2.25586164741543
1855	chr2	109984409	109984584	1855	+	1	175	0	0.72	0.44	0.04	0.5	100271835	-4.04418578178088	2.69343238246957e-07	1.28961624846331e-06	6.56969392276846
1856	chr19	53050847	53050897	1856	+	1	50	0	1.18	0.83	0.51	0.43	100271846	-1.70619410353105	0.00292644876523095	0.00606980749313798	2.53365907488903
1857	chr6	160007015	160007415	1857	-	1	400	0	2.66	0.63	1.36	0.48	100271873	-1.99740355934566	3.77432576612457e-05	0.000117786664330787	4.42316061812855
1858	chr6	160003665	160004165	1858	-	1	500	0	8.56	3.44	5.57	3.4	100271873	-1.99441671274281	5.66483948463791e-20	1.5029752262137e-18	19.2468123915241
1859	chr7	29651310	29651335	1859	-	1	25	0	0.38	0	0.04	0.09	646762	-3.10179796253887	0.00174094191350791	0.00379949679095973	2.75921571886764
1860	chr7	102509635	102509660	1860	-	1	25	0	0.17	2.4	1.25	1.67	100271927	2.11694550515635	0.000292433267705497	0.000757056559738426	3.5339732228254
1861	chr7	102494859	102494896	1861	-	2	9,16	0,21	0.08	1.48	1.67	1.84	100271927	1.95875153494019	0.000663606528273182	0.00159120040726686	3.17808935022593
1862	chr7	102489074	102489249	1862	-	1	175	0	0.67	0.34	0.13	0.22	100271927	-2.43255514434337	0.00398332220980149	0.00800223054075638	2.39975456221255
1863	chr7	102482075	102482600	1863	-	1	525	0	1.27	1.54	0.37	1.04	100271927	-1.94270564271452	0.000177703807656876	0.000481643369768011	3.75030326647352
1864	chrX	155066053	155070839	1864	-	2	4,146	0,4640	0.93	0.99	1.01	1.21	4515,100272147	-1.4140785230894	0.00325330055379089	0.00667385520800151	2.48767581288682
1865	chrX	155061871	155064095	1865	-	2	120,130	0,2094	1.81	1.02	2.29	1.39	100272147,4515	-1.49043160866695	0.000135007446118091	0.000375327420159201	3.86964227803226
1866	chrX	149943749	149945361	1866	+	3	13,748,14	0,268,1598	30.28	20.63	14.22	12.94	100272228	-1.64002783782244	9.834909458175e-50	1.21994790761054e-47	49.007229633914
1867	chrX	149947211	149947611	1867	+	1	400	0	1.56	0.78	1.45	1.11	100272228	-1.8952049871828	1.72827129273485e-05	5.77548357050649e-05	4.76238808379586
1868	chrX	150015126	150015301	1868	+	1	175	0	0.84	0.1	0.2	0.17	100272228	-3.13018031700292	0.00017252016544609	0.000468885196357801	3.76316013403936
1869	chrX	150015476	150015526	1869	+	1	50	0	0.51	0	0.13	0.13	100272228	-3.03487790408225	0.00128364048659417	0.00288789763060789	2.89155659351861
1870	chrX	150015751	150015926	1870	+	1	175	0	0.76	0.05	0.11	0.11	100272228	-3.41829626171833	0.000211459757457212	0.000563962731039415	3.67477227026144
1871	chrX	150224099	150224576	1871	+	2	14,236	0,241	7.8	2.27	2.82	1.65	100272228	-2.49259259452683	6.53029401953204e-19	1.57121656840889e-17	18.1850672646383
1872	chr12	49828700	49828986	1872	+	2	48,52	0,234	4.89	6.85	2.22	2.62	100286844	-0.840635735027653	0.000863436517027832	0.00201806728750239	3.06376958782208
1873	chr12	49838894	49839044	1873	+	1	150	0	2.91	3.41	1.61	1.47	100286844	-1.12972289482177	0.000494853899559811	0.00122029083223193	3.30552300304748
1874	chr12	49839244	49839419	1874	+	1	175	0	1.77	1.09	0.88	1.06	100286844	-2.42584372736782	3.04429275959833e-08	1.73784790540259e-07	7.5165135852246
1875	chr12	49839694	49839919	1875	+	1	225	0	0.67	0.23	0.44	0.33	100286844	-2.0644637923102	0.00330980752849728	0.00677665654247477	2.48019726052698
1876	chr2	233754604	233754729	1876	-	1	125	0	7.13	5.39	3.06	2.97	100286922	-1.8303251720005	1.40094601120998e-15	2.32521482568949e-14	14.8535786009636
1877	chr22	21939243	21939493	1877	+	1	250	0	0.76	1.07	1.17	1.84	100286925	-1.29861584069063	0.00678079831733208	0.0128971282019333	2.16871917274028
1878	chr22	21941331	21941931	1878	+	1	600	0	4.47	4.71	2.99	3.34	100286925	-1.31272965640827	8.26551263672087e-08	4.35586656281316e-07	7.08273020580761
1879	chr22	21942556	21943056	1879	+	1	500	0	3.42	3.78	2.49	3.32	100286925	-1.39890202535291	1.88072442956701e-07	9.26972684106492e-07	6.72567483416034
1880	chr22	21944531	21944606	1880	+	1	75	0	0.63	0.34	0.18	0.41	100286925	-2.96649159392427	0.00013884758466076	0.000384946774280168	3.85746167066797
1881	chr22	21944656	21944881	1881	+	1	225	0	2.28	1.69	1.14	1.8	100286925	-2.27133235926039	6.97971326725937e-10	5.28716925789188e-09	9.15616241820848
1882	chr22	21944906	21945081	1882	+	1	175	0	3.84	4.84	2.22	3.21	100286925	-1.51653862687774	7.27040127601896e-09	4.62766740288816e-08	8.13844161841863
1883	chr22	21945156	21945181	1883	+	1	25	0	1.22	1.02	0.64	0.59	100286925	-1.56203601747617	0.00273908215014463	0.00571909397331341	2.56239494225517
1884	chr22	21945756	21945781	1884	+	1	25	0	0.34	0.42	0.13	0.5	100286925	-2.23827185599268	0.00507865183383476	0.00994851742929705	2.29425155913974
1885	chr22	21947131	21947356	1885	+	1	225	0	1.27	1.77	1.06	1.95	100286925	-1.27773564415627	0.00173858052275828	0.00379494436684037	2.75980519006572
1886	chr22	21948181	21948381	1886	+	1	200	0	1.27	0.83	0.53	0.48	100286925	-1.90677259681325	0.000620890682646076	0.00149807547019527	3.20698485731581
1887	chr22	21948481	21948506	1887	+	1	25	0	0.21	0.13	0.02	0.17	100286925	-2.54192230290792	0.00964619355807715	0.0176959771479945	2.01564402788361
1888	chr22	21948856	21949406	1888	+	1	550	0	8.81	4.32	4.07	3.62	100286925	-1.9807282857581	3.13942281955956e-20	8.53879208707661e-19	19.5031501892903
1889	chr22	21949431	21949581	1889	+	1	150	0	1.56	1.9	0.81	1.15	100286925	-1.31154640788587	0.00200924230421394	0.00432637973177456	2.69696768642864
1890	chr22	21950856	21951131	1890	+	1	275	0	2.11	1.07	0.9	0.72	100286925	-2.03027542275565	7.21528381241168e-06	2.60691028594845e-05	5.14174658130783
1891	chr22	21951181	21951231	1891	+	1	50	0	1.1	0.94	0.4	0.48	100286925	-1.84570827933066	0.00170201528055208	0.00372338927436078	2.76903654517407
1892	chr22	21951731	21951906	1892	+	1	175	0	4.26	1.98	0.88	1.24	100286925	-3.0531374433433	1.38183001233372e-16	2.58708172856337e-15	15.8595453789923
1893	chr22	21963556	21963581	1893	+	1	25	0	0.34	0.1	0.22	0.43	100286925	-2.88931066868288	0.000534788722100944	0.00130871153937701	3.27181775993842
1894	chr22	21963906	21964106	1894	+	1	200	0	1.48	1.8	0.86	1.6	100286925	-1.39092686489341	0.000772786764994171	0.00182506617970595	3.11194032440211
1895	chr22	21964131	21964331	1895	+	1	200	0	3.21	1.85	3.54	2.47	100286925	-1.01976046378876	0.000582092223141876	0.00141337408498865	3.23500820292974
1896	chr22	21965281	21965381	1896	+	1	100	0	2.57	1.43	3.37	1.89	100286925	-1.22700323043784	0.000208789180986593	0.000557475353390555	3.6802920093075
1897	chr22	21968406	21968581	1897	+	1	175	0	1.64	2.06	0.75	1.58	100286925	-1.93282389841708	2.65982626382254e-06	1.04804163546103e-05	5.57514672995816
1898	chr22	21970306	21970631	1898	+	1	325	0	1.56	1.48	1.54	1.93	100286925	-1.39865353465444	0.00025040697744505	0.000657675151225892	3.6013535739294
1899	chr22	21971456	21971481	1899	+	1	25	0	0.34	0.29	0.09	0.39	100286925	-2.78367758834418	0.00116314199515703	0.00264078034990636	2.93436726381941
1900	chr22	21973631	21973656	1900	+	1	25	0	0.8	0.44	0.29	0.59	100286925	-3.10997404179538	3.11775686826083e-06	1.2122162020883e-05	5.50615775537223
1901	chr22	21975531	21975556	1901	+	1	25	0	0.89	0.47	0.64	0.8	100286925	-2.55961196673428	5.83238152843167e-06	2.14865996034949e-05	5.23415407414946
1902	chr22	21976831	21976856	1902	+	1	25	0	0.59	0.03	0.11	0.15	100286925	-3.54714898836752	0.000122214271816563	0.000342698449649269	3.91287807552338
1903	chr22	21977456	21977631	1903	+	1	175	0	1.86	0.31	0.33	0.33	100286925	-3.67701232311105	2.50661903653851e-08	1.45466261442254e-07	7.6009116664013
1904	chr2	86900845	86903850	1904	+	2	87,13	0,2992	1.48	0.29	0.46	0.26	100286979	-2.67629256693758	4.90346023468468e-05	0.000149310353308495	4.30949734232317
1905	chr2	86942237	86951299	1905	+	2	71,4	0,9058	0.46	3.05	2.27	2.34	400966	1.40114891597103	0.00474856818489322	0.00936736087829312	2.32343732156236
1906	chr8	6406260	6406285	1906	-	1	25	0	0.3	0.29	0.13	0.5	100287015	-2.55199034953651	0.00195241239977972	0.00421496407249375	2.7094284428006
1907	chr8	6403700	6403800	1907	-	1	100	0	1.05	0.13	0.13	0.13	100287015	-3.61755939467115	3.36253506063752e-05	0.000105988939165377	4.47333317864395
1908	chr16	11554	11904	1908	+	1	350	0	4.13	2.19	5.02	5.2	100287029	-2.30768383063565	6.54480635039182e-20	1.72757306979208e-18	19.1841031989529
1909	chr16	13392	13792	1909	+	1	400	0	1.22	1.04	2.29	2.04	100287029	-1.25989717592601	0.00195978877587368	0.00422919237574193	2.70779073395771
1910	chr16	89321207	89323303	1910	+	2	20,205	0,1891	1.48	1.98	1.8	2.71	100287036	-1.27246037364218	0.000393556212442031	0.000991096368338283	3.40499322770176
1911	chr16	89324575	89325110	1911	+	1	535	0	3.54	1.15	1.36	2.06	100287036	-3.60527091994777	3.86392120067288e-24	1.45631704491164e-22	23.4129717390013
1912	chr17	75271593	75272468	1912	+	1	875	0	2.32	2.53	1.85	2.17	100287042	-0.859630862002932	0.00794873946911158	0.0148763517024928	2.09970173738304
1913	chr17	75272818	75272893	1913	+	1	75	0	0.93	0.86	0.35	0.54	100287042	-1.6956262164212	0.00526353476188948	0.0102722212106626	2.27872250451443
1914	chr4	9176638	9176663	1914	+	1	25	0	0.46	0.08	0	0	100287045	-2.83873784453497	0.00344964048367169	0.00703507696558054	2.46222616408423
1915	chr1	160262097	160262644	1915	+	2	181,244	0,303	8.43	7.61	12.94	9.32	100287049	-0.518081573515812	0.00128964883709613	0.00290005745905942	2.88952852913718
1916	chr1	160263194	160263319	1916	+	1	125	0	1.05	0.36	0.48	0.41	100287049	-2.48761771961852	7.19293770267936e-05	0.000211450758335543	4.1430937010644
1917	chr17	20721455	20724607	1917	+	3	12,101,12	0,579,3140	1.39	0.39	0.64	0.39	100287072	-2.3254613928236	9.00044844390212e-05	0.000259260638562431	4.0457358514651
1918	chr17	20726658	20726893	1918	+	2	19,31	0,204	1.6	0.44	0.35	0.41	100287072	-3.37652900446917	5.97739708919985e-08	3.23417027666282e-07	7.2234878922473
1919	chr17	20736927	20737052	1919	+	1	125	0	1.64	1.67	1.1	1.32	100287072	-1.71205940952401	2.02430744176548e-05	6.67315245701869e-05	4.69372352833296
1920	chr1	13824	13899	1920	+	1	75	0	3.16	4.77	2.86	5.1	100287102	-1.39218731624295	3.72489551151258e-08	2.09204588104805e-07	7.42888590530763
1921	chr1	13974	13999	1921	+	1	25	0	3.54	3.7	1.65	4.73	100287102	-2.4853643977085	2.90935774235556e-19	7.22549362151771e-18	18.5362028734664
1922	chr9	17462	29469	1922	-	6	17,137,147,112,154,158	0,256,565,918,7388,11849	3.33	2.66	3.92	3.12	100287171	-0.787119658191549	0.00355372723443186	0.00722389389970212	2.44931590943088
1923	chr9	14524	16572	1923	-	4	416,69,153,12	0,556,1384,2036	6.79	3.28	7.84	3.64	100287171	-1.06961205292994	9.66538593012829e-07	4.15449962434099e-06	6.0147808003029
1924	chr16	645592	645967	1924	+	1	375	0	2.83	2.03	1.78	1.63	84331	-1.26816971885917	0.000142930404700689	0.000395350326366207	3.84487537660324
1925	chr19	45642630	45642655	1925	+	1	25	0	0.59	0.39	0	0.24	100287177	-3.40243764533836	9.77167124691606e-05	0.00027949608902797	4.0100311526331
1926	chr2	109128576	109128601	1926	-	1	25	0	0.13	0.08	0.02	0.2	100287216	-2.51001517844297	0.00945093910748976	0.0173743356693084	2.02452503498949
1927	chr2	109128101	109128126	1927	-	1	25	0	0.59	0.76	0.18	0.59	100287216	-2.03672987119616	0.00400940021568044	0.00805019996490763	2.39692059059746
1928	chr18	51346374	51372758	1928	+	2	4,21	0,26363	1.94	0.73	0.88	1.19	100287225	-3.25184649327598	4.84071671176513e-13	5.88723112093823e-12	12.3150903323802
1929	chr18	51372783	51387250	1929	+	2	21,79	0,14388	1.18	0.68	0.57	0.41	100287225	-1.70744778004168	0.00318057684029151	0.00654051094523495	2.49749410773987
1930	chr18	51392246	51412700	1930	+	2	11,39	0,20415	1.64	0.78	0.35	0.46	100287225	-2.88149451900255	9.48731968137232e-07	4.08697166837738e-06	6.02285646533933
1931	chr18	51413600	51465378	1931	+	3	2,82,16	0,14132,51762	2.11	1.43	1.36	0.76	100287225	-1.13233623809316	0.006333122395476	0.0121288103408253	2.19838211860995
1932	chr18	51561393	51561443	1932	+	1	50	0	1.05	0.49	0.37	0.37	100287225	-2.3432879261977	0.000286815497830257	0.000743780357687435	3.54239738563912
1933	chr18	51562843	51562918	1933	+	1	75	0	0.72	0.23	0.31	0.24	100287225	-2.20703568624905	0.00351023007504411	0.00714446979492821	2.4546644171389
1934	chr18	51569050	51578621	1934	+	2	9,216	0,9355	2.02	0.76	0.99	0.93	100287225	-2.77237640007729	7.64900557560468e-10	5.75848906093474e-09	9.11639502250646
1935	chr18	51579246	51582342	1935	+	2	154,21	0,3075	1.73	0.39	0.73	0.39	100287225	-2.50226864209145	1.2969059830906e-05	4.44833370847449e-05	4.88709150618647
1936	chr18	51583817	51583892	1936	+	1	75	0	1.27	0.55	0.42	0.48	100287225	-2.76615042886727	3.52548093575219e-06	1.35603749097822e-05	5.45278162945383
1937	chr18	51583917	51583942	1937	+	1	25	0	0.76	0.1	0.09	0.22	100287225	-4.29264159367721	8.84782419853987e-07	3.8351520885755e-06	6.05316351514907
1938	chr18	51583967	51583992	1938	+	1	25	0	0.63	0.1	0.26	0.33	100287225	-3.1965741403436	3.22168756929907e-05	0.000101944301560835	4.49191657859975
1939	chr18	51584467	51584692	1939	+	1	225	0	7.3	3.72	2.51	2.45	100287225	-2.36077958670795	6.23163983120137e-21	1.81023268107523e-19	20.2053976554385
1940	chr18	51640855	51641055	1940	+	1	200	0	1.27	0.26	0.4	0.2	100287225	-2.29571438949546	0.00135206273589293	0.00302683888903764	2.86900315660444
1941	chr18	51641105	51641155	1941	+	1	50	0	1.69	0.7	0.48	0.89	100287225	-3.51641237345158	9.90036404381833e-12	1.00027365379646e-10	11.0043488357747
1942	chr18	51641355	51641455	1942	+	1	100	0	1.05	0.34	0.2	0.22	100287225	-2.95024237524699	0.000152226261228295	0.000418584746176295	3.81751041903255
1943	chr18	51642030	51642580	1943	+	1	550	0	14.72	7.92	5.24	3.43	100287225	-1.66905165227308	3.3602298331353e-19	8.2985866397216e-18	18.4736310167028
1944	chr18	51643005	51643080	1944	+	1	75	0	0.89	0.26	0.22	0.28	100287225	-3.12223879724505	4.21440138636177e-05	0.000130232092485771	4.37526410385357
1945	chr18	51643555	51643730	1945	+	1	175	0	1.52	0.68	0.46	0.69	100287225	-3.1107948678554	9.22943486416046e-09	5.77184322857798e-08	8.03482489083657
1946	chr19	22304770	22313857	1946	+	2	13,187	0,8900	4.18	0.94	1.39	0.46	100287226	-1.98001907449958	1.40076374534227e-05	4.77200889852963e-05	4.85363510721698
1947	chr12	27766794	27771167	1947	-	2	5,120	0,4253	4.13	2.06	1.32	1.41	100287284	-2.58450637023535	2.02553920995117e-14	2.9372521607779e-13	13.6934593454201
1948	chr3	158732372	158734567	1948	+	3	156,87,7	0,1578,2188	3.58	2.11	1.47	2.08	100287290,64747	-1.96676581091087	8.76928308839926e-10	6.53521888436043e-09	9.05703590988125
1949	chr3	158736113	158736563	1949	+	1	450	0	2.07	0.83	1.28	0.95	100287290	-2.22899777741101	2.6341466753402e-07	1.26330838058118e-06	6.57936004618617
1950	chr3	158736988	158737238	1950	+	1	250	0	1.1	0.42	0.35	0.37	100287290	-2.73413005114995	2.99679503315378e-05	9.54388469065178e-05	4.52334295976185
1951	chr3	158738288	158738338	1951	+	1	50	0	1.22	0.42	0.42	0.65	100287290	-3.48499435831927	3.36425839905919e-09	2.266473739063e-08	8.47311065467682
1952	chr3	158738413	158738538	1952	+	1	125	0	1.56	1.07	0.64	0.74	100287290	-2.2242983637267	5.12319039398419e-06	1.90824575694604e-05	5.29045950406505
1953	chr3	158739038	158740397	1953	+	2	416,9	0,1350	2.24	1.2	1.12	1.15	100287290	-2.22726007964015	3.8775593659707e-08	2.17070846749201e-07	7.41144154435482
1954	chr3	158747619	158747744	1954	+	1	125	0	0.89	0.65	0.64	0.5	64747	-1.49945784129891	0.00946611756298586	0.0173996079746226	2.02382810618125
1955	chr3	158823152	158823177	1955	+	1	25	0	0.51	0.08	0.33	0.26	64747	-2.30472514070963	0.00350146617600685	0.00712859823658399	2.45575006455932
1956	chr3	158824200	158824350	1956	+	1	150	0	2.28	1.17	1.56	2.32	64747	-2.91239837694872	1.24569554610715e-15	2.07956388303396e-14	14.9045880883368
1957	chr3	158826039	158829097	1957	+	3	23,58,119	0,1240,2939	2.7	2.06	3.39	3.51	64747	-1.89819769524832	7.80623793153598e-11	6.87989636532569e-10	10.1075582157017
1958	chr3	158829122	158829719	1958	+	1	597	0	2.15	1.15	4.6	2.47	64747	-1.55762076192091	4.04221350381237e-06	1.53714049689081e-05	5.39338075141478
1959	chr12	30780712	30780737	1959	+	1	25	0	0.55	0.03	0.11	0.04	645485	-2.52325627258917	0.00851383266083694	0.0158218924886716	2.06987489012192
1960	chr12	30801741	30801891	1960	+	1	150	0	0.8	0.34	0.35	0.39	100287314	-2.55761906355248	0.000172373335066918	0.000468541591253817	3.76352991559342
1961	chr12	30802416	30802441	1961	+	1	25	0	0.84	0.49	0.26	0.39	100287314	-2.66191968051499	0.000121109279885022	0.000339862824169135	3.91682257817446
1962	chr12	30803166	30803191	1962	+	1	25	0	0.84	0.29	0.4	0.2	100287314	-2.07965259440373	0.00264685153755754	0.00554431114359805	2.57727041768156
1963	chr12	30803866	30803941	1963	+	1	75	0	1.18	0.42	0.4	0.37	100287314	-2.64079807629549	3.6917259350528e-05	0.000115419843433083	4.43277054743816
1964	chr12	30805316	30805791	1964	+	1	475	0	6.12	2.34	1.56	1.26	100287314	-2.45943500880065	1.65160833750237e-14	2.4227223238682e-13	13.782092933425
1965	chr12	30807041	30807116	1965	+	1	75	0	1.01	0.6	0.31	0.33	100287314	-2.17643416951979	0.00118937523787563	0.00269424201573596	2.92468110750979
1966	chr12	30809216	30809541	1966	+	1	325	0	1.9	0.13	0.86	0.33	100287314	-3.01206253509746	4.94368272533041e-07	2.24777618446933e-06	6.30594940908828
1967	chr12	30810741	30811016	1967	+	1	275	0	1.43	0.13	0.4	0.17	100287314	-2.9137155396191	4.70632684171753e-05	0.000143850257129038	4.32731791553114
1968	chr12	30812016	30812066	1968	+	1	50	0	1.05	0.91	0.42	0.56	100287314	-1.99122172278805	0.000527290129611215	0.00129232013822277	3.27795035818779
1969	chr12	30815816	30816041	1969	+	1	225	0	2.19	0.52	0.48	0.52	100287314	-3.64146933193791	3.17248467399325e-11	2.9714005633796e-10	10.4986004672683
1970	chr12	30816841	30817041	1970	+	1	200	0	1.1	0.89	0.33	0.48	100287314	-2.10143999091842	0.000575999741131713	0.00139994971454702	3.23957771175924
1971	chr12	30817241	30817416	1971	+	1	175	0	1.14	0.52	0.73	0.46	100287314	-1.81932113673349	0.00138145483587637	0.00308611926910721	2.85966330897425
1972	chr12	30879102	30879127	1972	+	1	25	0	0.76	0.52	0.31	0.54	100287314	-2.61862267255686	7.39903068889107e-05	0.000216932210684938	4.13082517135538
1973	chr3	46718060	46719586	1973	-	2	246,4	0,1522	2.45	2.19	0.92	1.67	29122,100287362	-1.86419538699543	4.85593236722803e-07	2.21196619425906e-06	6.31372737068572
1974	chr3	46714307	46714332	1974	-	1	25	0	0.38	0.39	0.04	0.26	29122	-2.38822474313374	0.0068374182204478	0.0129963269839282	2.16510785504545
1975	chr3	46712114	46712214	1975	-	1	100	0	0.55	0.42	0.11	0.3	29122	-2.42398943792524	0.00320479118495607	0.00658532487150339	2.49420026261185
1976	chr4	9248629	9248654	1976	+	1	25	0	2.02	0.96	0.35	0.76	100287364	-3.59392253435393	1.92298627138158e-11	1.85924360396912e-10	10.7160238162735
1977	chr6	108156232	108156257	1977	+	1	25	0	1.31	0.89	0.42	0.82	100287366	-2.92229567749946	5.65320085989633e-08	3.07340372435514e-07	7.24770558365453
1978	chr6	108156932	108157157	1978	+	1	225	0	1.05	0.23	0.51	0.3	100287366	-2.40683633661116	0.000294507448029739	0.000761920362956294	3.53090371752437
1979	chr6	108157307	108157407	1979	+	1	100	0	0.63	0.63	0.18	0.43	100287366	-2.04025133734434	0.00556509576216441	0.0107994484536875	2.25452735808188
1980	chr6	108157532	108157857	1980	+	1	325	0	0.84	0.96	0.29	0.87	100287366	-2.1473265364197	0.000375056996301156	0.000948520493068695	3.42590272881054
1981	chr6	108157982	108158207	1981	+	1	225	0	0.76	0.57	0.18	0.52	100287366	-2.75552233510005	0.00012104193803254	0.000339696910534446	3.91706413133236
1982	chr6	108158232	108158257	1982	+	1	25	0	1.31	1.77	0.68	1.78	100287366	-1.91885117644926	1.0875537538033e-05	3.79181436415542e-05	4.96354926825543
1983	chr7	129502755	129512474	1983	+	2	72,228	0,9491	2.02	1.07	1.36	1.15	100287482	-1.75766444710415	1.69260039750333e-05	5.66746062973607e-05	4.77144556146791
1984	chr1	223993042	224002001	1984	+	3	5,200,95	0,2852,8864	1.35	0.91	0.99	0.8	100287497	-1.66088332623781	0.000448660466507007	0.00111649160331879	3.34808219642249
1985	chr11	59093542	59093945	1985	+	2	113,12	0,391	1.94	1.25	1.08	1.04	100287520	-1.97002974433904	2.2776654638525e-06	9.09934573987857e-06	5.64251006334383
1986	chr11	59094095	59094452	1986	+	2	16,84	0,273	0.8	0.65	0.59	0.76	100287520	-1.9635174962404	0.000536591977192745	0.00131276684085198	3.27035582493088
1987	chr15	72782834	72783109	1987	+	1	275	0	10.71	6.07	3.68	3.1	100287559	-2.0174563498579	7.84284321148019e-22	2.45756294748816e-20	21.1055264670082
1988	chr15	72783134	72783159	1988	+	1	25	0	1.56	0.73	0.53	0.95	100287559	-3.38253288989705	2.53040032957078e-11	2.40400827559511e-10	10.5968107645279
1989	chr15	72783734	72783834	1989	+	1	100	0	1.69	1.46	0.88	1.63	100287559	-1.78125299754391	1.44935867484291e-05	4.9209282185401e-05	4.83882412575787
1990	chr15	72784159	72784284	1990	+	1	125	0	0.63	0.55	0.26	0.54	100287559	-2.32735723599351	0.000809546344695995	0.00190376093702733	3.09175828382277
1991	chr15	72785134	72785159	1991	+	1	25	0	0.67	0.26	0.07	0.15	100287559	-3.31596475405217	0.000210913527711728	0.000562651163985067	3.67589556429966
1992	chr12	116533421	116533596	1992	+	1	175	0	0.59	0.39	0.46	0.54	100287569	-1.9494426818689	0.0033301666007713	0.00681368268828728	2.47753403917062
1993	chr12	116534295	116534945	1993	+	1	650	0	4.43	2.45	2.2	1.73	100287569	-1.86357119044128	4.00348659953077e-10	3.14781616720325e-09	9.39756162082475
1994	chr9	13629	13779	1994	+	1	150	0	0.55	0.23	0.2	0.37	100287596	-2.90074666728084	0.000297154669786774	0.000768057462318936	3.5270174404127
1995	chr15	73919986	73925292	1995	-	2	52,23	0,5283	1.43	1.46	0.46	0.98	100287616	-2.15651785723979	1.25396919104576e-05	4.31567470232091e-05	4.90171313361949
1996	chr15	73919061	73919386	1996	-	1	325	0	7.34	3.36	3.41	2.04	100287616	-1.86973591189976	1.2621653697404e-13	1.65387600332066e-12	12.8988837398141
1997	chr15	73917811	73918111	1997	-	1	300	0	1.94	0.63	0.55	0.5	100287616	-2.83034079930258	1.86321967294771e-07	9.19024420633959e-07	6.7297359389176
1998	chr15	73916636	73916811	1998	-	1	175	0	1.1	0.21	0.31	0.33	100287616	-3.32845077109747	2.21197652372337e-06	8.85832235548422e-06	5.65521948662209
1999	chr3	95683009	95683184	1999	-	1	175	0	1.31	0.16	0.24	0.09	100287639	-2.62453123145218	0.00116655259397891	0.00264762200376387	2.93309567627879
[truncated: 111,063 more rows]
