# Supplementary material for: A multi-omic integrative approach combining m6A-epitranscriptomic, transcriptomic, and splicing alternative events reveals potential candidates for colorectal cancer diagnosis
Source: Genes Dis. 2025 Jan 22;12(6):101537. doi: 10.1016/j.gendis.2025.101537 (PMC12343466; doi:10.1016/j.gendis.2025.101537)
Supplement: Multimedia component 5 [file mmc5.xlsx]

## Sheet: Sheet1
baseMean	log2FoldChange	lfcSE	stat	pvalue	padj	symbol	entrez	name
47.1709	3.91225	0.905654	4.3198	1.5617e-05	0.21104
1.35996	3.631	0.902112	4.02499	5.69771e-05	0.21104	SNORD116-24	100033435	small nucleolar RNA, C/D box 116-24
2.55731	3.24601	0.694768	4.67208	2.98158e-06	0.148459
30.4883	2.82546	0.695076	4.06497	4.80379e-05	0.21104
2.82157	2.76974	0.68962	4.01633	5.91104e-05	0.21104
9.14713	2.7586	0.756168	3.64814	0.000264149	0.301732	MIR3181	100422972	microRNA 3181
5.25232	2.70572	0.977926	2.76679	0.00566103	0.552774
146.841	2.68816	0.898505	2.99181	0.0027733	0.490947	HBG1	3047	hemoglobin subunit gamma 1
3.75178	2.6783	0.790158	3.38958	0.000699996	0.375791
2.40084	2.60728	0.893578	2.9178	0.00352508	0.514724
5.31993	2.59264	0.982746	2.63816	0.00833567	0.571335
9.09739	2.52297	0.848329	2.97405	0.00293897	0.490947
18.6413	2.52026	0.882408	2.85612	0.00428856	0.539232
23.7189	2.50363	0.892148	2.80629	0.00501152	0.552774
156.471	2.50087	0.842816	2.96728	0.0030045	0.490947	HCG9	10255	HLA complex group 9
1.61508	2.49369	0.763734	3.26512	0.00109417	0.425208
19.6136	2.46898	0.804893	3.06746	0.00215885	0.471347
4.88178	2.4657	0.728985	3.38237	0.000718636	0.375791	PKD1P3	339039	polycystin 1, transient receptor potential channel interacting pseudogene 3
13.0458	2.43853	0.609324	4.00202	6.28037e-05	0.21104
4.05169	2.35302	0.594834	3.95576	7.62917e-05	0.21104
1.92208	2.33657	0.939388	2.48733	0.0128706	0.581967
0.712346	2.28658	1.07289	2.13123	0.0330702	0.627942
9.52714	2.27646	0.574838	3.96018	7.48942e-05	0.21104
3.64555	2.27219	0.781127	2.90886	0.00362744	0.518054	PRSS56	646960	serine protease 56
64.1588	2.2709	0.830975	2.73281	0.00627965	0.557994
0.805686	2.26949	1.07504	2.11108	0.0347652	0.631508
1.54364	2.26089	0.7817	2.89227	0.0038247	0.520661
8.4172	2.25779	0.624878	3.61317	0.000302476	0.317056	RNU6-572P	106481362	RNA, U6 small nuclear 572, pseudogene
7.00522	2.25166	0.697634	3.22757	0.00124846	0.43471
9.84229	2.24721	0.802256	2.80111	0.0050927	0.552774
106.467	2.23434	0.69218	3.22797	0.00124671	0.43471	RPL5P25	100271204	ribosomal protein L5 pseudogene 25
2.20345	2.23179	0.801672	2.78392	0.00537066	0.552774	LOC107985453	107985453	cytochrome c oxidase subunit NDUFA4 pseudogene
8.14062	2.23142	0.820003	2.72123	0.0065039	0.557994	RNU6-647P	106480598	RNA, U6 small nuclear 647, pseudogene
41.5752	2.2293	0.883517	2.52322	0.0116287	0.581967	RN7SL709P	106481116	RNA, 7SL, cytoplasmic 709, pseudogene
0.606671	2.2084	1.06958	2.06474	0.0389475	0.637791
6.52656	2.19922	0.649865	3.38413	0.000714052	0.375791
113.242	2.19728	0.811656	2.70716	0.00678623	0.557994	AIMP2	7965	aminoacyl tRNA synthetase complex interacting multifunctional protein 2
6.89243	2.19541	0.664891	3.30192	0.000960262	0.420511
29.6554	2.18342	0.780566	2.79722	0.00515442	0.552774	RNU6-782P	106481917	RNA, U6 small nuclear 782, pseudogene
0.84905	2.18029	0.949611	2.29598	0.021677	0.608002	SNORA2C	677815	small nucleolar RNA, H/ACA box 2C
26.9879	2.17481	0.827461	2.6283	0.00858138	0.573823	RFPL1	5988	ret finger protein like 1
10.4661	2.16352	0.914241	2.36647	0.0179587	0.589106	RPS15AP22	100271557	ribosomal protein S15a pseudogene 22
8.41447	2.15578	0.62125	3.47007	0.00052032	0.344989	LINC02349	100506530	long intergenic non-protein coding RNA 2349
8.43089	2.14865	0.889259	2.41623	0.0156823	0.581967
68.1081	2.1381	0.677295	3.15683	0.00159496	0.457213	H2BC4	8347	H2B clustered histone 4
16.1946	2.13803	0.694988	3.07635	0.00209548	0.471347	MTND4P6	100873192	MT-ND4 pseudogene 6
4.69443	2.1338	0.691366	3.08635	0.0020263	0.468089
6.47161	2.13083	0.614627	3.46686	0.000526573	0.344989	KRTAP26-1	388818	keratin associated protein 26-1
5.01632	2.12169	0.654107	3.24365	0.0011801	0.43113	RNU6-553P	106480589	RNA, U6 small nuclear 553, pseudogene
1.13078	2.11642	0.930992	2.27329	0.0230085	0.612212
73.6172	2.08657	0.745768	2.79788	0.00514395	0.552774
32.3273	2.08465	0.643577	3.23917	0.00119879	0.43156	H1-2	3006	H1.2 linker histone, cluster member
2.01674	2.07776	0.822403	2.52645	0.0115223	0.581967	RN7SKP2	100873846	RN7SK pseudogene 2
3.67138	2.06876	0.801556	2.58092	0.00985365	0.580704	RNU6-653P	106480397	RNA, U6 small nuclear 653, pseudogene
5.99914	2.05766	0.64824	3.17423	0.00150235	0.457213
20.2624	2.05423	0.668863	3.07122	0.00213185	0.471347
23.7185	2.05085	0.638346	3.21276	0.00131468	0.445736
34.2263	2.04909	0.780215	2.62632	0.00863142	0.573823
5.692	2.04451	0.540328	3.78383	0.000154436	0.265161
151.849	2.04444	0.683673	2.99038	0.00278634	0.490947	CACYBP	27101	calcyclin binding protein
8.73741	2.04074	0.552775	3.69182	0.000222658	0.288195
15.5615	2.04073	0.873255	2.33692	0.0194435	0.604135	RNU6-2	103625684	RNA, U6 small nuclear 2
1.71685	2.03979	0.917082	2.22422	0.0261337	0.616897
2.51462	2.03327	0.619544	3.28189	0.00103114	0.424318	SNAP23P1	101290500	synaptosome associated protein 23 pseudogene 1
8.87854	2.02299	0.551467	3.66838	0.000244095	0.301732
14.3185	2.00228	0.732022	2.73527	0.00623284	0.557994
7.46963	1.99375	0.673474	2.9604	0.00307244	0.493022	RNU6-180P	106481233	RNA, U6 small nuclear 180, pseudogene
18.2912	1.99028	0.658553	3.02219	0.0025095	0.485495
4.73735	1.98359	0.66052	3.00307	0.0026727	0.490947
7.99132	1.97716	0.574217	3.44323	0.00057481	0.362119
11.1849	1.97221	0.598309	3.2963	0.00097966	0.420511	TUBB8P7	197331	tubulin beta 8 class VIII pseudogene 7
85528.9	1.97022	0.895005	2.20135	0.027711	0.618336
415.12	1.96798	0.768394	2.56116	0.0104323	0.581967	PMAIP1	5366	phorbol-12-myristate-13-acetate-induced protein 1
1.00745	1.96613	0.980625	2.00498	0.0449653	0.6415	RNA5SP67	100873302	RNA, 5S ribosomal pseudogene 67
14.8454	1.96467	0.975154	2.01473	0.0439327	0.639653	RNA5SP450	100873695	RNA, 5S ribosomal pseudogene 450
5.28614	1.96462	0.647092	3.03607	0.00239681	0.482276
96.928	1.96388	0.621941	3.15767	0.00159038	0.457213	MYL12B	103910	myosin light chain 12B
66154.1	1.95527	0.823696	2.37378	0.0176069	0.589038	NPRL3	8131	NPR3 like, GATOR1 complex subunit
72.9115	1.95353	0.591544	3.30243	0.000958507	0.420511
15.6087	1.94997	0.506923	3.84668	0.000119728	0.22642
230.32	1.94191	0.517395	3.75324	0.000174561	0.283857	MYL12A	10627	myosin light chain 12A
1.85089	1.94131	0.820838	2.36504	0.0180283	0.590181	SF3B5	83443	splicing factor 3b subunit 5
2.31839	1.94082	0.74749	2.59645	0.0094192	0.578263
12.3216	1.93012	0.603486	3.19829	0.00138247	0.445736
7.60454	1.92095	0.560809	3.42532	0.000614084	0.362119
238.556	1.91909	0.627561	3.05802	0.00222807	0.474103	RAB11B-AS1	100507567	RAB11B antisense RNA 1
1.57592	1.91715	0.8514	2.25176	0.0243376	0.612212
13.346	1.91648	0.568651	3.37022	0.000751088	0.385548
67.1514	1.91398	0.483563	3.95809	7.55522e-05	0.21104	H1-4	3008	H1.4 linker histone, cluster member
487.011	1.91229	0.874151	2.18759	0.0286991	0.621473
1.41621	1.90978	0.897412	2.1281	0.0333287	0.628932	PDLIM1P4	100419185	PDZ and LIM domain 1 pseudogene 4
1104.16	1.9076	0.838777	2.27426	0.0229501	0.612212	PFKFB1	5207	6-phosphofructo-2-kinase/fructose-2,6-biphosphatase 1
55.5395	1.90213	0.594494	3.19958	0.00137627	0.445736
32.4135	1.90095	0.601739	3.1591	0.00158257	0.457213	TCEAL6	158931	transcription elongation factor A like 6
4.73192	1.89975	0.705922	2.69117	0.00712028	0.557994
472.727	1.89522	0.57591	3.29082	0.00099895	0.423512	PAN2	9924	poly(A) specific ribonuclease subunit PAN2
26.2281	1.89265	0.767509	2.46597	0.0136642	0.581967
90.9878	1.88395	0.741397	2.54108	0.011051	0.581967	BCAR4	400500	breast cancer anti-estrogen resistance 4
14.239	1.88324	0.788718	2.38772	0.0169531	0.586206
1.1968	1.87967	0.894453	2.10147	0.0355995	0.632481
19.6045	1.8676	0.487423	3.83158	0.000127325	0.22642	GS1-279B7.1	100288079	microtubule associated protein 1 light chain 3 beta pseudogene
2.47297	1.8646	0.723592	2.57686	0.00997012	0.581967	CXCR5	643	C-X-C motif chemokine receptor 5
2.45934	1.85426	0.793902	2.33563	0.0195107	0.604718	KRT18P20	121054	keratin 18 pseudogene 20
4.04891	1.85236	0.751364	2.46533	0.0136889	0.581967
18.4115	1.84444	0.531759	3.46857	0.000523237	0.344989
12.0237	1.83829	0.935969	1.96405	0.0495246	0.643247
1.54984	1.83667	0.796348	2.30636	0.0210905	0.607208	GMPPB	29925	GDP-mannose pyrophosphorylase B
5.33649	1.83059	0.723057	2.53174	0.0113497	0.581967	OR6K2	81448	olfactory receptor family 6 subfamily K member 2
21.6505	1.8282	0.749402	2.43955	0.0147055	0.581967
3.11331	1.82768	0.793949	2.30202	0.0213342	0.607208	RNU6-997P	106480007	RNA, U6 small nuclear 997, pseudogene
9.20397	1.82483	0.590931	3.08805	0.00201472	0.468089
25.0948	1.8216	0.497622	3.6606	0.000251623	0.301732
158.162	1.82045	0.559218	3.25535	0.00113254	0.425826	RTBDN	83546	retbindin
3.76557	1.82021	0.720676	2.5257	0.0115468	0.581967	TAGLN2P2	642319	transgelin 2 pseudogene 2
15.7431	1.81928	0.75054	2.42396	0.0153524	0.581967
83.3212	1.81891	0.485696	3.74495	0.000180427	0.283857	H2AC6	8334	H2A clustered histone 6
11.2077	1.81848	0.551549	3.29704	0.0009771	0.420511
256.727	1.81846	0.680318	2.67295	0.00751869	0.560876	KRTAP2-1	81872	keratin associated protein 2-1
9.56307	1.81604	0.572685	3.17109	0.00151867	0.457213
68.2315	1.81441	0.666054	2.72412	0.00644736	0.557994
1.25418	1.81201	0.899404	2.01468	0.0439384	0.639653
4.2697	1.81144	0.679937	2.66412	0.00771894	0.564043	STX5-DT	105369332	STX5 divergent transcript
4.68635	1.80969	0.899201	2.01256	0.0441611	0.639653	RNU6-803P	106481434	RNA, U6 small nuclear 803, pseudogene
70.2084	1.8077	0.42151	4.28864	1.79775e-05	0.21104	CD3D	915	CD3d molecule
10.9151	1.80768	0.555927	3.25165	0.00114737	0.426343	H4C3	8364	H4 clustered histone 3
2.11564	1.80667	0.831781	2.17205	0.0298516	0.625912
1.39049	1.80382	0.895261	2.01485	0.0439202	0.639653
35.5771	1.8038	0.712765	2.5307	0.0113834	0.581967	MRPS34	65993	mitochondrial ribosomal protein S34
1.91339	1.80165	0.803622	2.24192	0.0249668	0.612212	RNU4-84P	106481873	RNA, U4 small nuclear 84, pseudogene
4.29878	1.80123	0.587978	3.06343	0.00218812	0.471347	LOC105378208	105378208	uncharacterized LOC105378208
26.1697	1.79099	0.802504	2.23175	0.0256316	0.613876
171.074	1.79039	0.447277	4.00288	6.25773e-05	0.21104	WBP11	51729	WW domain binding protein 11
28.6371	1.78658	0.640453	2.78955	0.00527815	0.552774	RN7SL735P	106480529	RNA, 7SL, cytoplasmic 735, pseudogene
1.49179	1.78327	0.696122	2.56171	0.0104157	0.581967
8.77665	1.78162	0.49593	3.59248	0.000327542	0.317056	EPIST	101927953	esophagus epithelial intergenic associated transcript
4.20548	1.78105	0.613075	2.9051	0.00367133	0.51883
1.44588	1.77711	0.789534	2.25083	0.0243961	0.612212
2.48296	1.77424	0.654859	2.70934	0.00674173	0.557994	MTCYBP14	107075120	MT-CYB pseudogene 14
448.255	1.77387	0.772886	2.29512	0.0217263	0.608172	MAPK8IP1P1	644253	mitogen-activated protein kinase 8 interacting protein 1 pseudogene 1
85.5575	1.77341	0.460415	3.85176	0.000117273	0.22642	CFAP141	388701	cilia and flagella associated protein 141
95.1509	1.77151	0.703251	2.51903	0.0117679	0.581967
6.08324	1.77138	0.581404	3.04673	0.00231342	0.481965
10.2499	1.77109	0.875078	2.02392	0.0429786	0.639653
1.9403	1.76605	0.772851	2.28512	0.0223061	0.611836	LINC01213	101927992	long intergenic non-protein coding RNA 1213
2.58295	1.76509	0.673959	2.61898	0.0088193	0.574604
25.4182	1.76305	0.619509	2.84589	0.0044288	0.545838
13.8161	1.75744	0.474567	3.70325	0.000212855	0.286445
17.2901	1.75478	0.511249	3.43233	0.000598423	0.362119
10.8336	1.74955	0.740179	2.36368	0.0180943	0.590399	TLR9	54106	toll like receptor 9
17.2427	1.74698	0.519815	3.36077	0.000777255	0.387011	CPVL-AS1	107986703	CPVL antisense RNA 1
1352.13	1.74571	0.562688	3.10245	0.00191929	0.464587	FBXL18	80028	F-box and leucine rich repeat protein 18
15.9789	1.74276	0.697642	2.49807	0.0124873	0.581967
12.5103	1.74253	0.575209	3.02939	0.00245051	0.482276	RPL17P9	729301	ribosomal protein L17 pseudogene 9
366.602	1.74215	0.801324	2.17409	0.0296982	0.625912
12.4173	1.74201	0.552417	3.15342	0.00161369	0.457213
78.1731	1.74114	0.693242	2.51159	0.0120188	0.581967
2.62888	1.74017	0.740381	2.35038	0.0187545	0.597073	SNRPEP9	100874416	SNRPE pseudogene 9
2.97696	1.73826	0.569987	3.04964	0.00229115	0.481965
2.2588	1.73467	0.789674	2.19669	0.0280425	0.621473
12.4545	1.73302	0.595173	2.91178	0.00359372	0.518054
1.44766	1.72765	0.830182	2.08105	0.0374291	0.634496
110.269	1.72535	0.428083	4.03041	5.5679e-05	0.21104	RUNX3	864	RUNX family transcription factor 3
59.1877	1.72526	0.664287	2.59715	0.00939997	0.578263	MRPS14	63931	mitochondrial ribosomal protein S14
2.09715	1.72506	0.746561	2.31067	0.0208509	0.607206
4.29938	1.72292	0.721035	2.38951	0.0168708	0.585795	RACK1P2	100422559	RACK1 pseudogene 2
1.95554	1.7222	0.679597	2.53415	0.0112719	0.581967	MYCL-AS1	105378668	MYCL antisense RNA 1
69.5916	1.72055	0.612246	2.81023	0.00495059	0.552774
18.8912	1.71994	0.544425	3.15919	0.0015821	0.457213	NOL7	51406	nucleolar protein 7
8.17153	1.71925	0.600683	2.86216	0.0042076	0.53669	PRR5-ARHGAP8	553158	PRR5-ARHGAP8 readthrough
82.9393	1.71756	0.623808	2.75334	0.00589905	0.556298	ITGB2-AS1	100505746	ITGB2 antisense RNA 1
2.26112	1.7175	0.761093	2.25662	0.0240316	0.612212
733.036	1.71531	0.681029	2.5187	0.0117789	0.581967	EEF2	1938	eukaryotic translation elongation factor 2
11.8423	1.71284	0.754305	2.27075	0.0231618	0.612212
13.6832	1.70954	0.690608	2.47541	0.0133084	0.581967	CIR1P3	106480783	CIR1 pseudogene 3
306.019	1.70684	0.462767	3.68833	0.000225731	0.288195
1.85495	1.70535	0.825897	2.06485	0.038937	0.637791
47.7296	1.68876	0.634755	2.66049	0.00780272	0.564043	CCDC166	100130274	coiled-coil domain containing 166
2.81045	1.68754	0.618672	2.72768	0.00637814	0.557994
2504	1.68552	0.788228	2.13837	0.032487	0.627942	DCAF12	25853	DDB1 and CUL4 associated factor 12
18.9235	1.68483	0.554713	3.03729	0.00238713	0.482276	MSTN	2660	myostatin
4.79889	1.68299	0.565174	2.97783	0.00290296	0.490947
1.40544	1.68287	0.757297	2.22221	0.0262693	0.616897	RN7SKP242	106480908	RN7SK pseudogene 242
88.5407	1.67961	0.67664	2.48228	0.0130545	0.581967
3.64243	1.67945	0.620211	2.70787	0.0067717	0.557994
11.4515	1.67617	0.524563	3.19537	0.0013965	0.445736	H1-3	3007	H1.3 linker histone, cluster member
5.8491	1.67422	0.663472	2.52342	0.0116221	0.581967	GH1	2688	growth hormone 1
7.69277	1.67159	0.612535	2.72896	0.00635338	0.557994
157.068	1.67155	0.76397	2.18798	0.0286709	0.621473
18.4548	1.67124	0.510237	3.27543	0.00105501	0.425208
1.19249	1.67005	0.820215	2.03611	0.041739	0.639653	TRAJ31	28724	T cell receptor alpha joining 31
10.6275	1.66666	0.803556	2.0741	0.0380696	0.637048
263.862	1.66419	0.417186	3.98909	6.63266e-05	0.21104	ACOT9	23597	acyl-CoA thioesterase 9
1919.57	1.66297	0.716296	2.32163	0.0202529	0.606849	SNHG29	125144	small nucleolar RNA host gene 29
9.70061	1.65711	0.527925	3.13891	0.00169576	0.459289	SLC25A5	292	solute carrier family 25 member 5
274.496	1.65561	0.694521	2.38381	0.0171345	0.587885	RPS6	6194	ribosomal protein S6
5.16261	1.65533	0.59705	2.77252	0.00556246	0.552774
479.461	1.65189	0.688549	2.39908	0.0164362	0.584125	TRNAU1AP	54952	tRNA selenocysteine 1 associated protein 1
371.229	1.65173	0.52125	3.16878	0.00153078	0.457213	ZBTB3	79842	zinc finger and BTB domain containing 3
14.1225	1.64938	0.771212	2.13868	0.0324612	0.627942
38.5008	1.64891	0.474338	3.47624	0.000508499	0.344989	ARPIN	348110	actin related protein 2/3 complex inhibitor
62.9748	1.64709	0.422322	3.90008	9.61627e-05	0.223895	NFE2L3	9603	nuclear factor, erythroid 2 like 3
9.64578	1.64257	0.535309	3.06844	0.00215177	0.471347
5.22154	1.64075	0.715615	2.29278	0.0218608	0.609426
4.31632	1.64029	0.533875	3.07242	0.0021233	0.471347
9.58699	1.63939	0.640571	2.55926	0.0104894	0.581967
11.2582	1.63887	0.56275	2.91225	0.00358838	0.518054
52.5147	1.63823	0.723759	2.2635	0.0236049	0.612212	LOC101927164	101927164	uncharacterized LOC101927164
258.123	1.63499	0.667359	2.44994	0.0142882	0.581967	CDC34	997	cell division cycle 34, ubiqiutin conjugating enzyme
9.16787	1.63317	0.569384	2.86831	0.00412673	0.534294
26.9321	1.6325	0.727488	2.24403	0.0248305	0.612212
2.32499	1.6319	0.745889	2.18786	0.0286794	0.621473
4.85938	1.63025	0.586201	2.78104	0.00541851	0.552774
494.022	1.63002	0.662917	2.45886	0.0139379	0.581967	WASF3	10810	WASP family member 3
3.94131	1.6278	0.682629	2.38461	0.0170974	0.587885	RN7SL687P	106481110	RNA, 7SL, cytoplasmic 687, pseudogene
21.8253	1.62538	0.418493	3.88389	0.000102797	0.223895	SERPINA13P	388007	serpin family A member 13, pseudogene
172.428	1.62348	0.715206	2.26994	0.0232112	0.612212	TMEM74B	55321	transmembrane protein 74B
107.667	1.62099	0.461537	3.51215	0.000444504	0.341433	DEK	7913	DEK proto-oncogene
432.177	1.61946	0.444207	3.64573	0.000266634	0.301732	FYB1	2533	FYN binding protein 1
4.79589	1.61731	0.749563	2.15766	0.0309539	0.626313	RN7SL850P	106479532	RNA, 7SL, cytoplasmic 850, pseudogene
1.94646	1.61173	0.708301	2.27549	0.0228765	0.612212	H3P31	115482710	H3 histone pseudogene 31
6.50935	1.60798	0.586727	2.74059	0.00613287	0.557994
6.83677	1.60415	0.585252	2.74096	0.00612607	0.557994	RPL32P32	100271488	ribosomal protein L32 pseudogene 32
95.8611	1.60368	0.789683	2.03078	0.0422769	0.639653
616.778	1.60313	0.716765	2.23661	0.0253118	0.613489	OAZ1	4946	ornithine decarboxylase antizyme 1
3.6901	1.59168	0.681076	2.337	0.019439	0.604135
51.3296	1.59022	0.660466	2.40772	0.0160524	0.581967	NCAPG	64151	non-SMC condensin I complex subunit G
74.4904	1.58959	0.632311	2.51394	0.0119391	0.581967	S1PR2	9294	sphingosine-1-phosphate receptor 2
141.178	1.58362	0.463908	3.41365	0.000640995	0.371121	BRCC3	79184	BRCA1/BRCA2-containing complex subunit 3
742.342	1.58234	0.750559	2.10822	0.035012	0.631508	RMRP	6023	RNA component of mitochondrial RNA processing endoribonuclease
25.6833	1.58068	0.451191	3.50336	0.000459431	0.341433	B3GALT2	8707	beta-1,3-galactosyltransferase 2
18.8079	1.57888	0.505481	3.12353	0.00178695	0.460648
2.54822	1.57859	0.79035	1.99734	0.0457887	0.6415
42.5253	1.57798	0.651568	2.42182	0.015443	0.581967	HS3ST6	64711	heparan sulfate-glucosamine 3-sulfotransferase 6
188.749	1.57668	0.663324	2.37694	0.017457	0.589038	RPS15	6209	ribosomal protein S15
82.308	1.57346	0.676057	2.32741	0.0199436	0.606566
344.473	1.57336	0.564943	2.78499	0.00535294	0.552774	TALDO1	6888	transaldolase 1
14.472	1.57286	0.453058	3.47165	0.000517264	0.344989
24.4673	1.571	0.507672	3.09451	0.00197136	0.467372	LINC02022	105376955	long intergenic non-protein coding RNA 2022
2.12037	1.56811	0.667043	2.35084	0.0187309	0.596705
10.4661	1.56759	0.739399	2.12008	0.033999	0.630498	DBF4P2	100420180	DBF4 zinc finger pseudogene 2
23.663	1.56652	0.479711	3.26555	0.0010925	0.425208	NLRC4	58484	NLR family CARD domain containing 4
52.5528	1.56477	0.388863	4.02397	5.72255e-05	0.21104	EVI2B	2124	ecotropic viral integration site 2B
8.22419	1.56187	0.644255	2.4243	0.0153381	0.581967	UGT1A12P	54573	UDP glucuronosyltransferase family 1 member A12, pseudogene
302.33	1.56148	0.437309	3.57065	0.000356096	0.317056	GYS1	2997	glycogen synthase 1
64.1395	1.55859	0.378441	4.11847	3.81403e-05	0.21104	PNO1	56902	partner of NOB1 homolog
3.05149	1.5579	0.647213	2.40709	0.0160802	0.581967
187.771	1.55696	0.600533	2.59263	0.00952452	0.578263	GPX3	2878	glutathione peroxidase 3
388.949	1.55465	0.418818	3.71199	0.000205638	0.285619	ROBO3	64221	roundabout guidance receptor 3
5.45625	1.55383	0.673147	2.3083	0.0209825	0.607208	RNU6-1291P	106481588	RNA, U6 small nuclear 1291, pseudogene
9.67565	1.55274	0.634886	2.4457	0.0144572	0.581967
17.272	1.55223	0.771924	2.01086	0.0443407	0.639653	PHGR1	644844	proline, histidine and glycine rich 1
116.116	1.54653	0.578478	2.67344	0.00750766	0.560876
9.12389	1.54643	0.536007	2.88509	0.00391301	0.525468
8.11559	1.54278	0.48245	3.1978	0.0013848	0.445736
95.4582	1.54061	0.393994	3.91024	9.22044e-05	0.223895	CD7	924	CD7 molecule
11.0129	1.53853	0.494822	3.10926	0.00187555	0.460648
129.194	1.53831	0.698503	2.2023	0.0276443	0.618263	PHYHIP	9796	phytanoyl-CoA 2-hydroxylase interacting protein
40.032	1.53611	0.618284	2.48447	0.0129743	0.581967
7.60986	1.53584	0.545043	2.81784	0.00483483	0.552774
1.8255	1.53135	0.7204	2.1257	0.0335283	0.629995
100.184	1.52865	0.730865	2.09156	0.0364779	0.633483	LOC101927143	101927143	uncharacterized LOC101927143
2.08036	1.52864	0.722376	2.11612	0.0343343	0.630858	VN2R9P	648315	vomeronasal 2 receptor 9, pseudogene
12.7881	1.52853	0.352511	4.33611	1.45025e-05	0.21104	LOC100652833	100652833	putative POM121-like protein 1-like
6.40572	1.52834	0.607077	2.51753	0.011818	0.581967
95.4425	1.52324	0.542483	2.8079	0.00498662	0.552774	PCBP4	57060	poly(rC) binding protein 4
2.07952	1.52318	0.714583	2.13156	0.0330433	0.627942	RNU6ATAC39P	106481172	RNA, U6atac small nuclear 39, pseudogene
230.537	1.52155	0.444043	3.4266	0.000611195	0.362119	ANKRD12	23253	ankyrin repeat domain 12
288.267	1.51847	0.457774	3.31706	0.000909696	0.420511	IL7R	3575	interleukin 7 receptor
850.888	1.51331	0.583025	2.59562	0.00944211	0.578263	RPLP2	6181	ribosomal protein lateral stalk subunit P2
3.87398	1.51052	0.591594	2.55331	0.0106705	0.581967	GUCA1C	9626	guanylate cyclase activator 1C
144.957	1.50801	0.742775	2.03024	0.0423317	0.639653	GPC4	2239	glypican 4
5.37054	1.50774	0.715999	2.10578	0.0352231	0.631508
8.74705	1.50674	0.497791	3.02686	0.00247108	0.482511
433.451	1.50668	0.665657	2.26345	0.023608	0.612212	ZC3H7A	29066	zinc finger CCCH-type containing 7A
5.05797	1.50634	0.681162	2.21143	0.027006	0.616897	POLR3E	55718	RNA polymerase III subunit E
19.8514	1.50577	0.45841	3.28477	0.00102067	0.423512
2.13171	1.50493	0.727169	2.06957	0.0384927	0.637791
68.6318	1.50406	0.600932	2.50287	0.012319	0.581967
71.887	1.50347	0.40326	3.72828	0.000192795	0.285619	MROH8	140699	maestro heat like repeat family member 8
11.6359	1.50271	0.522045	2.87851	0.00399555	0.529498	MIR378D2HG	114515521	MIR378D2 host gene
85.1723	1.50196	0.542737	2.76739	0.00565077	0.552774	ZC3H12D	340152	zinc finger CCCH-type containing 12D
412.906	1.50077	0.622796	2.40973	0.0159643	0.581967	UBAP2	55833	ubiquitin associated protein 2
616.676	1.49672	0.672615	2.22523	0.0260659	0.616897	TNS2	23371	tensin 2
5.46352	1.4961	0.533868	2.80238	0.00507273	0.552774
4.46503	1.49465	0.632475	2.36318	0.018119	0.590432	RN7SL138P	106480489	RNA, 7SL, cytoplasmic 138, pseudogene
170.281	1.49405	0.663753	2.25091	0.0243913	0.612212	PMS2	5395	PMS1 homolog 2, mismatch repair system component
7.13497	1.49398	0.580598	2.57317	0.0100772	0.581967	LINC00612	253128	long intergenic non-protein coding RNA 612
83.835	1.49358	0.47621	3.13638	0.00171048	0.460018	CHRNA5	1138	cholinergic receptor nicotinic alpha 5 subunit
353.632	1.49305	0.416421	3.58545	0.0003365	0.317056	POLR2G	5436	RNA polymerase II subunit G
37.3158	1.49019	0.615221	2.4222	0.015427	0.581967
28.6097	1.48978	0.455652	3.26956	0.00107716	0.425208
251.993	1.48934	0.41707	3.57095	0.000355684	0.317056	NIPBL	25836	NIPBL cohesin loading factor
92.2498	1.48796	0.573305	2.59541	0.0094479	0.578263
2.0387	1.48254	0.746657	1.98557	0.047081	0.643243	RNU6-104P	106479612	RNA, U6 small nuclear 104, pseudogene
295.136	1.4817	0.381643	3.88242	0.000103422	0.223895	OGFOD3	79701	2-oxoglutarate and iron dependent oxygenase domain containing 3
1.96674	1.48011	0.746693	1.98222	0.0474551	0.643243	RNU5A-7P	100873872	RNA, U5A small nuclear 7, pseudogene
5.38133	1.47915	0.706602	2.09334	0.0363191	0.633297
4.72211	1.47788	0.571424	2.58631	0.00970084	0.579166	LOC100289518	100289518	immunoglobin superfamily member 21 pseudogene
5.19011	1.47559	0.591017	2.49669	0.0125357	0.581967	HMHB1	57824	histocompatibility minor HB-1
931.027	1.4734	0.510086	2.88854	0.0038703	0.522318	RELA	5970	RELA proto-oncogene, NF-kB subunit
73.105	1.47121	0.396453	3.71092	0.000206505	0.285619	DNAJA1	3301	DnaJ heat shock protein family (Hsp40) member A1
3.00389	1.46843	0.68945	2.12985	0.033184	0.628628
8.85289	1.46745	0.557056	2.63429	0.00843136	0.571335
44.4603	1.4672	0.491205	2.98694	0.00281782	0.490947	IL17RB	55540	interleukin 17 receptor B
3.51414	1.46562	0.740602	1.97896	0.0478202	0.643243	RNA5SP458	106479016	RNA, 5S ribosomal pseudogene 458
13.5638	1.46502	0.551084	2.65844	0.00785029	0.564043
681.58	1.46292	0.645186	2.26743	0.0233637	0.612212	BAG1	573	BAG cochaperone 1
4.04383	1.46283	0.599602	2.43967	0.0147008	0.581967
8.28512	1.46099	0.534483	2.73347	0.00626716	0.557994
3.37393	1.45461	0.602624	2.4138	0.0157871	0.581967	RPL19P17	100271287	ribosomal protein L19 pseudogene 17
7.81111	1.45261	0.521099	2.78759	0.00531024	0.552774	SNORA70D	100379141	small nucleolar RNA, H/ACA box 70D
538.806	1.45129	0.65657	2.21041	0.0270767	0.616897	TTF2	8458	transcription termination factor 2
7.37796	1.44992	0.548205	2.64486	0.00817258	0.570031	PSENEN	55851	presenilin enhancer, gamma-secretase subunit
14.554	1.44827	0.569257	2.54415	0.0109545	0.581967	LOC104613533	104613533	uncharacterized LOC104613533
49.4926	1.44728	0.596948	2.42447	0.0153307	0.581967	KIR3DL3	115653	killer cell immunoglobulin like receptor, three Ig domains and long cytoplasmic tail 3
1031.18	1.4471	0.727716	1.98855	0.0467505	0.643243	SLC5A1	6523	solute carrier family 5 member 1
9.12336	1.4458	0.566242	2.55332	0.0106701	0.581967
12.6371	1.44451	0.485099	2.97776	0.00290364	0.490947	SEMA6A-AS1	101927233	SEMA6A antisense RNA 1
28.0735	1.44392	0.628445	2.29761	0.0215841	0.607526
17.4971	1.44081	0.498017	2.8931	0.00381463	0.520661
34.2735	1.4399	0.517218	2.78394	0.00537025	0.552774	RPS2P47	644388	ribosomal protein S2 pseudogene 47
276.958	1.43945	0.437813	3.28783	0.00100963	0.423512	NXF1	10482	nuclear RNA export factor 1
421.592	1.43778	0.674868	2.13046	0.0331337	0.628015	NINJ2-AS1	100049716	NINJ2 antisense RNA 1
4.72313	1.4374	0.542665	2.64878	0.00807838	0.569403
1.97083	1.43301	0.726893	1.97142	0.048676	0.643243
2.23949	1.43259	0.609719	2.34958	0.0187945	0.597485	ZDHHC12-DT	100506100	ZDHHC12 divergent transcript
77.1037	1.43251	0.456939	3.13502	0.00171842	0.460018	TCTE1	202500	t-complex-associated-testis-expressed 1
73.253	1.43119	0.585673	2.44366	0.014539	0.581967	SGO2	151246	shugoshin 2
2.0107	1.43076	0.683186	2.09425	0.0362377	0.633261
47.9262	1.4302	0.458931	3.11637	0.00183091	0.460648	EIF2AK3	9451	eukaryotic translation initiation factor 2 alpha kinase 3
1.71111	1.42662	0.712871	2.00123	0.0453673	0.6415
9.79967	1.42536	0.602947	2.36398	0.0180797	0.590366
4.22534	1.42493	0.68	2.09549	0.0361277	0.633261
97.6696	1.42484	0.65313	2.18156	0.0291423	0.624109	ACP1	52	acid phosphatase 1
2.52068	1.4242	0.635408	2.2414	0.0250004	0.612212
86.5915	1.42283	0.349272	4.07369	4.62735e-05	0.21104	CYP2A6	1548	cytochrome P450 family 2 subfamily A member 6
48.323	1.42231	0.439291	3.23775	0.00120475	0.43156	RPS23P10	100419471	ribosomal protein S23 pseudogene 10
13.5645	1.42083	0.470428	3.02028	0.00252537	0.485495	TASL	80231	TLR adaptor interacting with endolysosomal SLC15A4
5.96427	1.42034	0.718511	1.97678	0.0480663	0.643243
164.655	1.41502	0.535331	2.64327	0.00821106	0.570031	ADAM10	102	ADAM metallopeptidase domain 10
37.7463	1.41387	0.417257	3.38849	0.000702781	0.375791	GNG4	2786	G protein subunit gamma 4
9.12991	1.41225	0.48442	2.91533	0.00355308	0.517296	GJB6	10804	gap junction protein beta 6
84.5495	1.41134	0.47424	2.97601	0.00292028	0.490947	SECTM1	6398	secreted and transmembrane 1
4.38875	1.40985	0.5254	2.68338	0.00728815	0.559991
53.3741	1.40935	0.428856	3.2863	0.00101513	0.423512	C9orf72	203228	C9orf72-SMCR8 complex subunit
6.38872	1.40925	0.539746	2.61094	0.00902932	0.577779
14.4078	1.40602	0.52184	2.69434	0.00705273	0.557994
987.258	1.40376	0.417282	3.36405	0.000768067	0.387011	TLN1	7094	talin 1
7.26255	1.40355	0.669467	2.09652	0.0360358	0.633261	RPL34P13	100270997	ribosomal protein L34 pseudogene 13
6.08023	1.39937	0.495287	2.82536	0.00472268	0.552774
16.8889	1.39821	0.537938	2.5992	0.00934413	0.578263
10.4208	1.39802	0.478461	2.92191	0.00347891	0.514151
4.78653	1.39791	0.609667	2.29291	0.0218533	0.609426
57.4129	1.39542	0.628043	2.22185	0.0262932	0.616897	OR5A1	219982	olfactory receptor family 5 subfamily A member 1
111.941	1.39379	0.547401	2.54619	0.0108906	0.581967	UBAP1	51271	ubiquitin associated protein 1
12.7787	1.39055	0.556659	2.49802	0.012489	0.581967	RHOXF1	158800	Rhox homeobox family member 1
129.06	1.3895	0.411079	3.38012	0.000724533	0.375791	F13A1	2162	coagulation factor XIII A chain
8.05479	1.38924	0.509437	2.72701	0.00639114	0.557994
6.18355	1.3889	0.555408	2.50068	0.0123956	0.581967	RN7SL182P	106479287	RNA, 7SL, cytoplasmic 182, pseudogene
1.82247	1.38776	0.693068	2.00234	0.0452482	0.6415
5.94788	1.38752	0.614866	2.25663	0.0240314	0.612212	HBA1	3039	hemoglobin subunit alpha 1
4.55486	1.38706	0.598261	2.31849	0.0204226	0.606849	OR7E116P	81358	olfactory receptor family 7 subfamily E member 116 pseudogene
7.75981	1.38562	0.452093	3.06489	0.00217751	0.471347	OXCT2	64064	3-oxoacid CoA-transferase 2
5.43185	1.3829	0.647749	2.13493	0.0327668	0.627942
26.7614	1.37817	0.454512	3.03219	0.00242782	0.482276	UBQLN1-AS1	105376114	UBQLN1 antisense RNA 1
5.77462	1.37768	0.483281	2.85068	0.00436262	0.540357
98.2169	1.37767	0.5824	2.3655	0.0180058	0.589832	H3C14	126961	H3 clustered histone 14
6.42436	1.37642	0.625077	2.20201	0.0276649	0.618263	RNA5SP372	100873630	RNA, 5S ribosomal pseudogene 372
196.975	1.37579	0.530399	2.59388	0.0094899	0.578263	TP53	7157	tumor protein p53
23.6858	1.37506	0.512009	2.68563	0.0072394	0.557994
2.20151	1.37302	0.657184	2.08924	0.0366859	0.633599
115.403	1.37056	0.633018	2.16513	0.0303781	0.626313	LINC01993	100996291	long intergenic non-protein coding RNA 1993
49.9657	1.36731	0.445753	3.06742	0.00215913	0.471347	NUP153	9972	nucleoporin 153
525.01	1.36529	0.557462	2.44912	0.0143205	0.581967	RALGPS1	9649	Ral GEF with PH domain and SH3 binding motif 1
39.1707	1.36481	0.458315	2.97789	0.00290242	0.490947	NCF2	4688	neutrophil cytosolic factor 2
5.17103	1.36459	0.642847	2.12272	0.033777	0.629995
22.3264	1.36266	0.417585	3.2632	0.00110162	0.425208
64.3052	1.3622	0.377682	3.60674	0.000310065	0.317056	PRPF4B	8899	pre-mRNA processing factor 4B
613.123	1.3605	0.425305	3.19889	0.00137958	0.445736	PRSS27	83886	serine protease 27
216.972	1.35882	0.389413	3.4894	0.0004841	0.344989	CDCA3	83461	cell division cycle associated 3
73.3882	1.35815	0.563977	2.40817	0.0160327	0.581967	UTS2R	2837	urotensin 2 receptor
94.9088	1.35772	0.613462	2.2132	0.0268835	0.616897	AOX1	316	aldehyde oxidase 1
18.569	1.35739	0.439211	3.09052	0.00199806	0.467372	CFAP161	161502	cilia and flagella associated protein 161
9.99477	1.35672	0.473345	2.86625	0.00415364	0.535798	COPRS	55352	coordinator of PRMT5 and differentiation stimulator
171.533	1.35544	0.586465	2.3112	0.0208218	0.607206	TEDC2	80178	tubulin epsilon and delta complex 2
48.7316	1.35102	0.455023	2.96913	0.00298647	0.490947	NXPH3	11248	neurexophilin 3
5.7782	1.34895	0.58119	2.32102	0.0202858	0.606849
12.1556	1.34883	0.477159	2.82678	0.00470182	0.552774
452.094	1.34867	0.451863	2.9847	0.00283855	0.490947	NDUFA9P1	266625	NADH:ubiquinone oxidoreductase subunit A9 pseudogene 1
103.715	1.34663	0.541596	2.48641	0.0129038	0.581967	CA10	56934	carbonic anhydrase 10
22.3041	1.34467	0.454325	2.9597	0.00307941	0.493022	CUBNP2	100289280	cubilin pseudogene 2
4.4415	1.3444	0.646159	2.0806	0.0374706	0.634496	FAM215A	23591	family with sequence similarity 215 member A
2.69546	1.34385	0.685138	1.96143	0.0498285	0.644134	RN7SL168P	106480491	RNA, 7SL, cytoplasmic 168, pseudogene
33.09	1.34249	0.425403	3.15582	0.00160049	0.457213	EIF2S3	1968	eukaryotic translation initiation factor 2 subunit gamma
2.47872	1.34246	0.645117	2.08096	0.0374372	0.634496	RN7SL842P	106479529	RNA, 7SL, cytoplasmic 842, pseudogene
26.9586	1.34241	0.672622	1.99579	0.0459573	0.6415	LINC00272	388719	long intergenic non-protein coding RNA 272
38.1308	1.34134	0.370523	3.62013	0.000294456	0.317056	SLC35C2	51006	solute carrier family 35 member C2
3.12864	1.34132	0.67744	1.97998	0.0477059	0.643243	OR13D3P	402374	olfactory receptor family 13 subfamily D member 3 pseudogene
229.428	1.34009	0.521286	2.57074	0.010148	0.581967	RALBP1	10928	ralA binding protein 1
326.429	1.33951	0.5265	2.54419	0.0109533	0.581967	RUVBL2	10856	RuvB like AAA ATPase 2
6.2376	1.33898	0.63529	2.10767	0.0350596	0.631508	MIR4258	100423020	microRNA 4258
7.93466	1.33714	0.59881	2.233	0.025549	0.613489
16.312	1.33698	0.479457	2.78853	0.0052948	0.552774	OR7E145P	390215	olfactory receptor family 7 subfamily E member 145 pseudogene
133.582	1.33627	0.345556	3.86702	0.000110173	0.22642	ELMO2	63916	engulfment and cell motility 2
26.2036	1.33598	0.669655	1.99503	0.0460392	0.6415
7.74872	1.33337	0.5119	2.60474	0.00919436	0.578263
14.2302	1.33259	0.552692	2.41109	0.0159051	0.581967	EXOSC3	51010	exosome component 3
11.9008	1.3316	0.519698	2.56226	0.0103994	0.581967	ARL2	402	ADP ribosylation factor like GTPase 2
18.9806	1.3304	0.475623	2.79718	0.00515507	0.552774	OR6C3	254786	olfactory receptor family 6 subfamily C member 3
127.367	1.33026	0.455292	2.92178	0.00348039	0.514151	DPP8	54878	dipeptidyl peptidase 8
178.702	1.32948	0.382402	3.47666	0.000507705	0.344989	KCTD5	54442	potassium channel tetramerization domain containing 5
46.6343	1.32947	0.456383	2.91305	0.0035792	0.518054	LOC105369306	105369306	uncharacterized LOC105369306
10.7847	1.32901	0.612344	2.17036	0.0299795	0.625912
171.489	1.32891	0.537817	2.47093	0.0134763	0.581967	DDHD2	23259	DDHD domain containing 2
33.2842	1.32752	0.457392	2.90237	0.00370345	0.51883	LINC02401	101929084	long intergenic non-protein coding RNA 2401
6.23714	1.32607	0.607485	2.18288	0.0290444	0.623234
14.5774	1.32592	0.526963	2.51615	0.0118646	0.581967
3.61187	1.32442	0.646679	2.04803	0.0405568	0.637791
3.62621	1.32436	0.606451	2.18378	0.0289781	0.622588	DPYD-AS1	100873932	DPYD antisense RNA 1
7.0662	1.32321	0.605297	2.18606	0.0288114	0.621758
36.9499	1.32303	0.42705	3.09807	0.00194787	0.466475	IFITM3	10410	interferon induced transmembrane protein 3
5.35701	1.32297	0.607735	2.17689	0.0294885	0.625912
46.8829	1.32195	0.48861	2.70553	0.00681958	0.557994	TBX10	347853	T-box transcription factor 10
49.8694	1.32148	0.445846	2.96398	0.00303686	0.490947	C14orf132	56967	chromosome 14 open reading frame 132
7.58155	1.31821	0.59444	2.21757	0.0265844	0.616897
52.3085	1.31771	0.460751	2.85993	0.00423738	0.538234	MRFAP1	93621	Morf4 family associated protein 1
172.741	1.31637	0.542099	2.42829	0.0151701	0.581967	CALD1	800	caldesmon 1
441.287	1.31612	0.403138	3.26469	0.00109586	0.425208	SMCHD1	23347	structural maintenance of chromosomes flexible hinge domain containing 1
29.4411	1.31216	0.650781	2.01628	0.0437706	0.639653	TSPAN16	26526	tetraspanin 16
24.6966	1.31213	0.38327	3.42351	0.000618174	0.362119	TP53AIP1	63970	tumor protein p53 regulated apoptosis inducing protein 1
22.2004	1.311	0.430983	3.04187	0.0023511	0.482276	TLK2P1	646202	tousled like kinase 2 pseudogene 1
78.2365	1.31099	0.36746	3.5677	0.00036013	0.317056	EFCAB11	90141	EF-hand calcium binding domain 11
14.685	1.31032	0.584847	2.24044	0.0250623	0.612212
155.124	1.30934	0.437983	2.98947	0.0027946	0.490947	KIDINS220	57498	kinase D interacting substrate 220
107.259	1.30611	0.413745	3.1568	0.00159509	0.457213	UBQLN1	29979	ubiquilin 1
33.8694	1.30295	0.455741	2.85897	0.00425022	0.538491	GATAD1	57798	GATA zinc finger domain containing 1
69.6963	1.30256	0.367364	3.54568	0.000391594	0.33116	EED	8726	embryonic ectoderm development
17.3975	1.30243	0.401251	3.24593	0.00117068	0.43113
4.88685	1.30104	0.600394	2.16698	0.0302362	0.626313
7.24961	1.30062	0.552914	2.35229	0.0186581	0.596275	MIR425	494337	microRNA 425
127.067	1.30001	0.634187	2.04989	0.0403753	0.637791	PNPLA2	57104	patatin like phospholipase domain containing 2
35.2677	1.29829	0.500715	2.59288	0.0095176	0.578263	IFT74	80173	intraflagellar transport 74
6.88929	1.29053	0.575882	2.24096	0.0250289	0.612212
29.2679	1.29035	0.50558	2.55221	0.0107041	0.581967
3.32185	1.2899	0.613569	2.10229	0.0355282	0.632481	RPS24P17	100216341	ribosomal protein S24 pseudogene 17
221.168	1.28988	0.538864	2.39371	0.0166791	0.584125	SLC38A3	10991	solute carrier family 38 member 3
883.497	1.28943	0.646798	1.99356	0.0462006	0.6415	KCNJ14	3770	potassium inwardly rectifying channel subfamily J member 14
67.3868	1.28805	0.543435	2.3702	0.0177786	0.589038	DAP	1611	death associated protein
23.9611	1.28733	0.456636	2.81915	0.00481504	0.552774
10.5518	1.28531	0.475216	2.70468	0.00683697	0.557994
5.56745	1.28173	0.581543	2.20402	0.0275228	0.617469	TRDJ1	28522	T cell receptor delta joining 1
3.11194	1.28042	0.608279	2.10499	0.0352926	0.631508	RPLP1P9	100271049	ribosomal protein lateral stalk subunit P1 pseudogene 9
8.74595	1.28032	0.531523	2.40878	0.0160057	0.581967	DHX33-DT	105371506	DHX33 divergent transcript
11.2297	1.27973	0.514261	2.48849	0.0128288	0.581967	LOC339803	339803	uncharacterized LOC339803
459.832	1.27561	0.646392	1.97343	0.0484462	0.643243	PPP4C	5531	protein phosphatase 4 catalytic subunit
6.99568	1.27509	0.596859	2.13634	0.032652	0.627942
12.0162	1.27382	0.557478	2.28497	0.0223147	0.611836	SMG1P6	100422558	SMG1 pseudogene 6
26.0371	1.27334	0.528326	2.41014	0.0159464	0.581967
4.70504	1.27066	0.625391	2.03179	0.0421751	0.639653
74.518	1.27057	0.468845	2.71	0.00672832	0.557994	FAM71D	161142	family with sequence similarity 71 member D
84.7777	1.26748	0.318631	3.97789	6.95288e-05	0.21104	TMEM87A	25963	transmembrane protein 87A
5.03468	1.26732	0.498576	2.54188	0.0110257	0.581967
15.8777	1.26615	0.539005	2.34905	0.0188216	0.597485	WASHC1	100287171	WASH complex subunit 1
30.1885	1.26439	0.472983	2.67323	0.00751255	0.560876	HAO2	51179	hydroxyacid oxidase 2
3.11413	1.26207	0.608126	2.07534	0.0379553	0.636399
209.637	1.26173	0.357307	3.53122	0.00041365	0.337647	MYH10	4628	myosin heavy chain 10
45.6747	1.26087	0.352481	3.57713	0.000347387	0.317056
25.1143	1.26055	0.521334	2.41794	0.0156087	0.581967
1.98588	1.2603	0.637043	1.97836	0.0478878	0.643243
8.00327	1.25717	0.626954	2.0052	0.0449421	0.6415
134.604	1.25648	0.406446	3.09139	0.00199221	0.467372	DPYSL5	56896	dihydropyrimidinase like 5
56.1229	1.25614	0.490604	2.5604	0.0104551	0.581967	SF3A2	8175	splicing factor 3a subunit 2
17.5569	1.25567	0.542222	2.31578	0.0205702	0.606888	LOC100500719	100500719	HPS1, biogenesis of lysosomal organelles complex 3 subunit 1 pseudogene
93.5271	1.25536	0.363114	3.4572	0.00054581	0.348423	PSIP1	11168	PC4 and SFRS1 interacting protein 1
104.039	1.25477	0.36914	3.39916	0.000675927	0.375791	JAK2	3717	Janus kinase 2
7.20263	1.25441	0.589805	2.12682	0.0334348	0.628932	RPL32P23	644020	ribosomal protein L32 pseudogene 23
33.3724	1.25173	0.402716	3.10822	0.00188218	0.460648	PIGL	9487	phosphatidylinositol glycan anchor biosynthesis class L
10.7628	1.2489	0.493845	2.52893	0.011441	0.581967	MHENCR	100505771	melanoma highly expressed competing endogenous lncRNA for miR-425 and miR-489
19.2234	1.24714	0.410695	3.03665	0.00239221	0.482276	SS18L2	51188	SS18 like 2
189.464	1.24672	0.571449	2.18168	0.0291333	0.624109	LPIN2	9663	lipin 2
95.4988	1.24585	0.400643	3.10963	0.00187322	0.460648	CHRM1	1128	cholinergic receptor muscarinic 1
15.0881	1.24454	0.451913	2.75395	0.00588811	0.556298	KLRF1	51348	killer cell lectin like receptor F1
4323.36	1.24402	0.569821	2.18317	0.0290231	0.623164	GCM1	8521	glial cells missing transcription factor 1
19.8143	1.24371	0.475306	2.61666	0.0088796	0.574946	AZGP1	563	alpha-2-glycoprotein 1, zinc-binding
92.1022	1.24238	0.583856	2.12788	0.0333469	0.628932
34.8359	1.24237	0.408703	3.03978	0.00236753	0.482276	ODR4	54953	odr-4 GPCR localization factor homolog
16.0521	1.24234	0.399797	3.10742	0.00188729	0.460648	SLC25A43	203427	solute carrier family 25 member 43
205.074	1.24039	0.621681	1.99522	0.0460189	0.6415	FAM72B	653820	family with sequence similarity 72 member B
5.36786	1.23982	0.54829	2.26124	0.0237443	0.612212
10.2009	1.23895	0.473378	2.61724	0.00886432	0.574703	IL17C	27189	interleukin 17C
36.0259	1.2384	0.397551	3.11506	0.00183907	0.460648	SLC25A17	10478	solute carrier family 25 member 17
4.37891	1.23781	0.612777	2.02	0.0433836	0.639653
92.4809	1.23633	0.322073	3.83866	0.000123706	0.22642	RICTOR	253260	RPTOR independent companion of MTOR complex 2
11.6292	1.23429	0.531592	2.32188	0.0202394	0.606849
2.42544	1.23349	0.617209	1.99849	0.0456636	0.6415	LINC02106	100287592	long intergenic non-protein coding RNA 2106
471.031	1.23282	0.37332	3.3023	0.000958947	0.420511	DOCK8	81704	dedicator of cytokinesis 8
5.80168	1.23188	0.612613	2.01086	0.0443398	0.639653	NDUFB4P8	107075246	NADH:ubiquinone oxidoreductase subunit B4 pseudogene 8
4.83625	1.23175	0.576612	2.13619	0.032664	0.627942	LINC01275	101927512	long intergenic non-protein coding RNA 1275
16.4349	1.23063	0.39464	3.11835	0.00181867	0.460648
8.07499	1.22998	0.52703	2.33379	0.0196067	0.604777
73.2102	1.22852	0.443042	2.77291	0.00555569	0.552774	ABHD18	80167	abhydrolase domain containing 18
67.9789	1.22651	0.566826	2.16382	0.0304785	0.626313	COMMD3	23412	COMM domain containing 3
9.05923	1.2215	0.524377	2.32942	0.0198368	0.606324
5.73193	1.2202	0.562282	2.17008	0.0300004	0.625912	CSE1L-DT	102723483	CSE1L divergent transcript
6.04258	1.2197	0.603881	2.01977	0.0434077	0.639653
26.24	1.21939	0.470349	2.59253	0.00952725	0.578263	DNAJB7	150353	DnaJ heat shock protein family (Hsp40) member B7
7.78306	1.21508	0.527342	2.30416	0.0212137	0.607208	MIA	8190	MIA SH3 domain containing
5.4391	1.21427	0.567942	2.13801	0.032516	0.627942	H3C4	8351	H3 clustered histone 4
43.7877	1.21286	0.502132	2.41541	0.0157174	0.581967
57.76	1.21232	0.343183	3.53256	0.000411549	0.337647	DENND4C	55667	DENN domain containing 4C
6.72486	1.21173	0.521711	2.32261	0.0202002	0.606849
33.8374	1.21017	0.405661	2.98321	0.00285243	0.490947	GABARAPL1	23710	GABA type A receptor associated protein like 1
15.0965	1.20947	0.501379	2.41229	0.0158527	0.581967
54.2065	1.20863	0.447054	2.70354	0.00686044	0.557994
6.05886	1.20456	0.571292	2.10848	0.0349894	0.631508
15.3955	1.20443	0.426037	2.82705	0.00469783	0.552774	WNT2	7472	Wnt family member 2
33.1985	1.20258	0.428516	2.80639	0.00500994	0.552774	OSBPL11	114885	oxysterol binding protein like 11
251.082	1.20131	0.380785	3.15483	0.00160593	0.457213	CHD5	26038	chromodomain helicase DNA binding protein 5
241.043	1.20067	0.45828	2.61996	0.00879407	0.574604	KANSL1	284058	KAT8 regulatory NSL complex subunit 1
63.4642	1.20023	0.399987	3.00068	0.00269377	0.490947	VAPA	9218	VAMP associated protein A
3.48671	1.20012	0.575337	2.08595	0.0369831	0.634331
132.718	1.19961	0.3768	3.18368	0.00145416	0.457213	MAP1S	55201	microtubule associated protein 1S
9.27518	1.19579	0.47476	2.51873	0.0117778	0.581967	LOC646666	646666	NAD(P)HX epimerase pseudogene
78.5191	1.19075	0.397338	2.99682	0.0027281	0.490947	TMEM151A	256472	transmembrane protein 151A
114.309	1.18869	0.410738	2.89404	0.00380319	0.520661	VCP	7415	valosin containing protein
337.313	1.18866	0.416747	2.85223	0.00434143	0.540357	ANKRD17	26057	ankyrin repeat domain 17
4.4412	1.18811	0.592652	2.00474	0.0449908	0.6415
3.91123	1.18752	0.585816	2.02712	0.0426499	0.639653
33.9928	1.18512	0.484057	2.44831	0.0143529	0.581967	DPH3	285381	diphthamide biosynthesis 3
7.07302	1.18443	0.469425	2.52315	0.0116309	0.581967	MRPL34	64981	mitochondrial ribosomal protein L34
5.9005	1.18255	0.517453	2.28533	0.0222937	0.611836
64.1193	1.18249	0.413196	2.86183	0.00421207	0.53669	ZFR	51663	zinc finger RNA binding protein
5.87862	1.18193	0.526486	2.24494	0.0247718	0.612212
4.42456	1.18075	0.580816	2.03291	0.0420619	0.639653	OR2AT1P	390225	olfactory receptor family 2 subfamily AT member 1 pseudogene
122.487	1.17936	0.396759	2.97249	0.00295396	0.490947	CEP192	55125	centrosomal protein 192
63.8893	1.17784	0.464266	2.537	0.0111808	0.581967	KRT2	3849	keratin 2
53.2054	1.17712	0.411987	2.85718	0.00427428	0.539232	KLF3	51274	Kruppel like factor 3
19.2522	1.17585	0.394499	2.98062	0.00287662	0.490947	COX6B1	1340	cytochrome c oxidase subunit 6B1
17.9375	1.17094	0.457029	2.56206	0.0104052	0.581967	RNF26	79102	ring finger protein 26
33.9869	1.17082	0.406606	2.8795	0.00398302	0.529498	MYLIP	29116	myosin regulatory light chain interacting protein
8.67537	1.16923	0.537692	2.17453	0.0296651	0.625912
95.0011	1.16733	0.420925	2.77324	0.00555016	0.552774	TLE5	166	TLE family member 5, transcriptional modulator
29.042	1.16621	0.421725	2.76532	0.00568662	0.552774	FBXL5	26234	F-box and leucine rich repeat protein 5
15.063	1.16475	0.533364	2.18378	0.0289785	0.622588
15.8701	1.16433	0.538057	2.16396	0.0304674	0.626313
8.0481	1.16351	0.563372	2.06527	0.0388978	0.637791	RPL7AP51	100271533	ribosomal protein L7a pseudogene 51
16.2183	1.16249	0.427331	2.72035	0.0065213	0.557994
43.5105	1.16062	0.413853	2.80442	0.00504065	0.552774	MRFAP1L1	114932	Morf4 family associated protein 1 like 1
228.352	1.16049	0.317936	3.65008	0.000262163	0.301732	SMARCA2	6595	SWI/SNF related, matrix associated, actin dependent regulator of chromatin, subfamily a, member 2
33.034	1.15649	0.350802	3.29669	0.000978305	0.420511	YIF1A	10897	Yip1 interacting factor homolog A, membrane trafficking protein
74.639	1.15226	0.358757	3.21181	0.001319	0.445736	GRHL3	57822	grainyhead like transcription factor 3
81.7068	1.15021	0.440438	2.61151	0.00901425	0.577779	BAIAP2L2	80115	BAR/IMD domain containing adaptor protein 2 like 2
13.9229	1.14993	0.449314	2.5593	0.0104883	0.581967	URM1	81605	ubiquitin related modifier 1
86.7277	1.1484	0.42432	2.70645	0.00680068	0.557994	PTBP1	5725	polypyrimidine tract binding protein 1
99.602	1.14747	0.476053	2.41038	0.015936	0.581967	CS	1431	citrate synthase
69.3318	1.14719	0.433428	2.64679	0.00812597	0.570031	HPCAL1	3241	hippocalcin like 1
11.0365	1.14668	0.493087	2.32551	0.0200449	0.606849	AOAH-IT1	100874264	AOAH intronic transcript 1
156.668	1.1438	0.397389	2.87828	0.00399846	0.529498	RNF41	10193	ring finger protein 41
91.0501	1.14276	0.381433	2.99596	0.00273586	0.490947	PRR14	78994	proline rich 14
9.20245	1.14114	0.557119	2.04828	0.0405323	0.637791	URB1-AS1	84996	URB1 antisense RNA 1 (head to head)
16.6099	1.14019	0.424328	2.68704	0.00720883	0.557994
7.36636	1.13979	0.536801	2.1233	0.033729	0.629995
50.1226	1.13917	0.454701	2.50531	0.0122345	0.581967	MRPL1	65008	mitochondrial ribosomal protein L1
15.4473	1.13872	0.40686	2.79881	0.00512917	0.552774
18.5583	1.13788	0.419171	2.7146	0.00663561	0.557994
56.341	1.13718	0.445801	2.55088	0.0107452	0.581967
36.0629	1.13572	0.455815	2.49163	0.012716	0.581967	OCIAD1	54940	OCIA domain containing 1
33.0127	1.13423	0.363007	3.12454	0.00178083	0.460648	CARNS1	57571	carnosine synthase 1
96.4623	1.13387	0.380481	2.9801	0.00288156	0.490947	CSNK1G2	1455	casein kinase 1 gamma 2
6.27905	1.13362	0.551238	2.0565	0.0397342	0.637791
12.2095	1.1329	0.506039	2.23876	0.0251717	0.612285	TLR8-AS1	349408	TLR8 antisense RNA 1
9.41433	1.13246	0.53554	2.11461	0.0344635	0.631116	OR6C65	403282	olfactory receptor family 6 subfamily C member 65
18.9466	1.13235	0.366228	3.09193	0.00198861	0.467372
68.3998	1.13217	0.443661	2.55188	0.0107145	0.581967	ZNF778	197320	zinc finger protein 778
16.0106	1.13158	0.52092	2.17227	0.0298351	0.625912	RNU6-97P	106480551	RNA, U6 small nuclear 97, pseudogene
213.017	1.13145	0.399324	2.83341	0.00460541	0.552774	RIPOR2	9750	RHO family interacting cell polarization regulator 2
30.078	1.13027	0.38962	2.90095	0.00372031	0.518884	C1orf131	128061	chromosome 1 open reading frame 131
132.336	1.13026	0.341544	3.30927	0.000935406	0.420511	PDZD8	118987	PDZ domain containing 8
33.852	1.1293	0.370624	3.04702	0.00231122	0.481965	CDCA2	157313	cell division cycle associated 2
23.8492	1.12868	0.43353	2.60347	0.0092285	0.578263	PDYN-AS1	727993	PDYN antisense RNA 1
27.6112	1.12728	0.419608	2.6865	0.00722054	0.557994	CEBPB	1051	CCAAT enhancer binding protein beta
68.9524	1.12543	0.351355	3.20312	0.00135949	0.445736	PMEL	6490	premelanosome protein
5.00181	1.12379	0.464731	2.41815	0.0155997	0.581967	LOC100420939	100420939	nucleosome assembly protein 1 like 5 pseudogene
20.1072	1.12342	0.380402	2.95324	0.00314453	0.498418	GEMIN6	79833	gem nuclear organelle associated protein 6
226.062	1.12313	0.563801	1.99207	0.046363	0.641572	MKNK2	2872	MAPK interacting serine/threonine kinase 2
90.5589	1.12299	0.414676	2.70812	0.00676648	0.557994	GMCL1	64395	germ cell-less 1, spermatogenesis associated
4.62298	1.12057	0.561667	1.99507	0.0460352	0.6415	LINC01913	388942	long intergenic non-protein coding RNA 1913
20.8842	1.1204	0.496592	2.25619	0.0240589	0.612212	CDK13-DT	112267983	CDK13 divergent transcript
8.44704	1.11877	0.4922	2.27299	0.0230269	0.612212
12.3117	1.11732	0.550402	2.03001	0.0423555	0.639653
24.226	1.11684	0.375242	2.97633	0.00291724	0.490947	CCAR2	57805	cell cycle and apoptosis regulator 2
8.20474	1.11551	0.515308	2.16474	0.0304079	0.626313
12.9379	1.11504	0.416987	2.67405	0.00749419	0.560876	RAB12	201475	RAB12, member RAS oncogene family
12.4021	1.115	0.452563	2.46375	0.013749	0.581967	NIFKP8	642907	nucleolar protein interacting with the FHA domain of MKI67 pseudogene 8
32.1905	1.11489	0.437456	2.54859	0.0108161	0.581967
32.5953	1.11437	0.395825	2.81532	0.00487288	0.552774	ALDH4A1	8659	aldehyde dehydrogenase 4 family member A1
4.64619	1.11413	0.524987	2.1222	0.0338213	0.629995
9.37439	1.11208	0.452179	2.45937	0.0139179	0.581967
4.23873	1.11125	0.566047	1.96317	0.049626	0.643383	TMCO2	127391	transmembrane and coiled-coil domains 2
63.1196	1.11123	0.378826	2.93334	0.00335333	0.514151	PHC1	1911	polyhomeotic homolog 1
563.672	1.11021	0.401841	2.7628	0.00573085	0.552774	HNRNPM	4670	heterogeneous nuclear ribonucleoprotein M
8.45076	1.11	0.485527	2.28617	0.0222441	0.611836
39.214	1.10973	0.453205	2.44864	0.0143397	0.581967	ZDHHC12	84885	zinc finger DHHC-type palmitoyltransferase 12
114.147	1.10925	0.428634	2.58787	0.00965724	0.579083	DHPS	1725	deoxyhypusine synthase
98.1762	1.10897	0.39471	2.80958	0.00496056	0.552774	LOC728554	728554	THO complex 3 pseudogene
85.0274	1.10711	0.368794	3.00198	0.00268228	0.490947	DENND1C	79958	DENN domain containing 1C
41.905	1.10532	0.409009	2.70244	0.0068832	0.557994	ABI3	51225	ABI family member 3
46.2675	1.10442	0.377721	2.9239	0.00345674	0.514151	POLR2E	5434	RNA polymerase II, I and III subunit E
5.93803	1.10399	0.541276	2.0396	0.0413902	0.639653
87.4556	1.10398	0.333501	3.31028	0.000932017	0.420511	PSD4	23550	pleckstrin and Sec7 domain containing 4
215.626	1.10216	0.445619	2.47332	0.0133863	0.581967	PGGHG	80162	protein-glucosylgalactosylhydroxylysine glucosidase
149.529	1.0997	0.349145	3.14968	0.00163448	0.457213	BTN3A1	11119	butyrophilin subfamily 3 member A1
78.2984	1.09941	0.324483	3.3882	0.000703525	0.375791	SLC18A2	6571	solute carrier family 18 member A2
256.204	1.09764	0.370104	2.96576	0.00301931	0.490947	SLC15A2	6565	solute carrier family 15 member 2
7.50173	1.09696	0.558312	1.96478	0.0494395	0.643243	OOSP4B	107987155	oocyte secreted protein family member 4B
6.69833	1.09576	0.525536	2.08502	0.0370671	0.634496	MTMR9	66036	myotubularin related protein 9
135.175	1.09553	0.401728	2.72705	0.00639037	0.557994	RPL37	6167	ribosomal protein L37
23.8369	1.09479	0.415646	2.63395	0.00843986	0.571335	MFSD2B	388931	major facilitator superfamily domain containing 2B
209.728	1.09449	0.362949	3.01554	0.00256525	0.487255	MOV10L1	54456	Mov10 like RISC complex RNA helicase 1
9.06979	1.0938	0.506287	2.16044	0.0307388	0.626313	PINK1-AS	100861548	PINK1 antisense RNA
16.581	1.09266	0.511245	2.13725	0.0325781	0.627942
39.918	1.0922	0.455446	2.39808	0.0164813	0.584125	CAVIN1	284119	caveolae associated protein 1
13.2818	1.092	0.422499	2.58462	0.00974853	0.580704	PPIGP1	100131033	peptidylprolyl isomerase G pseudogene 1
10.4447	1.08941	0.534221	2.03926	0.0414243	0.639653
112.399	1.0868	0.332929	3.26437	0.0010971	0.425208	ACAP1	9744	ArfGAP with coiled-coil, ankyrin repeat and PH domains 1
99.6972	1.08637	0.358498	3.03034	0.00244282	0.482276	KIAA2026	158358	KIAA2026
46.2066	1.08485	0.441938	2.45475	0.0140984	0.581967
37.7725	1.08354	0.351147	3.08572	0.00203059	0.468089	CDK6	1021	cyclin dependent kinase 6
11.7703	1.08261	0.461358	2.34657	0.0189469	0.597485
21.7595	1.08073	0.406524	2.65846	0.00784979	0.564043	PLCE1-AS2	101927049	PLCE1 antisense RNA 2
33.8376	1.08018	0.436784	2.47303	0.0133973	0.581967	LINC00605	100131366	long intergenic non-protein coding RNA 605
21.5785	1.07959	0.38522	2.80252	0.00507048	0.552774
89.5148	1.07785	0.465197	2.31697	0.0205054	0.606849	ZBTB7A	51341	zinc finger and BTB domain containing 7A
55.9908	1.0756	0.298973	3.59766	0.00032109	0.317056	DDX58	23586	DExD/H-box helicase 58
22.5206	1.07445	0.430541	2.49558	0.0125751	0.581967	OLR1	4973	oxidized low density lipoprotein receptor 1
172.757	1.07386	0.378184	2.83953	0.00451802	0.551376
27.856	1.07339	0.419553	2.55842	0.0105148	0.581967	RAB11B	9230	RAB11B, member RAS oncogene family
9.24794	1.07298	0.462454	2.32019	0.0203308	0.606849	WDR89	112840	WD repeat domain 89
17.0418	1.07186	0.365653	2.93135	0.00337496	0.514151	CDC37L1	55664	cell division cycle 37 like 1
47.4423	1.07155	0.464462	2.30709	0.0210499	0.607208
50.3389	1.07049	0.378298	2.82975	0.00465848	0.552774	SERPINB1	1992	serpin family B member 1
8.95303	1.07029	0.48836	2.1916	0.0284087	0.621473
6.1003	1.06975	0.522345	2.04797	0.0405631	0.637791
22.8911	1.06948	0.439861	2.4314	0.0150404	0.581967	IGFL1	374918	IGF like family member 1
27.3367	1.06947	0.422296	2.53251	0.011325	0.581967	CHST11	50515	carbohydrate sulfotransferase 11
11.1339	1.06712	0.431737	2.47169	0.0134475	0.581967	IL22	50616	interleukin 22
181.775	1.06489	0.364795	2.91913	0.00351008	0.514151	FNDC1	84624	fibronectin type III domain containing 1
22.0274	1.06416	0.477095	2.23049	0.0257149	0.614394
151.228	1.06383	0.401209	2.65155	0.00801229	0.568566	TMEM259	91304	transmembrane protein 259
42.4509	1.06366	0.430713	2.46954	0.0135287	0.581967	GML	2765	glycosylphosphatidylinositol anchored molecule like
11.787	1.06276	0.511511	2.0777	0.0377374	0.635878	PTPRC	5788	protein tyrosine phosphatase receptor type C
140.886	1.06271	0.409784	2.59335	0.00950464	0.578263	HHIPL1	84439	HHIP like 1
6.84959	1.06267	0.429604	2.47362	0.0133753	0.581967
26.3772	1.06157	0.338223	3.13866	0.00169724	0.459289	TMEM170B	100113407	transmembrane protein 170B
16.8296	1.06117	0.441876	2.40151	0.0163276	0.582785	PEX7	5191	peroxisomal biogenesis factor 7
97.6029	1.06017	0.420921	2.51868	0.0117795	0.581967	SLC37A4	2542	solute carrier family 37 member 4
66.9633	1.05928	0.298797	3.54514	0.000392401	0.33116	SLC25A30	253512	solute carrier family 25 member 30
227.58	1.05845	0.426943	2.47914	0.0131699	0.581967	SMC1A	8243	structural maintenance of chromosomes 1A
158.424	1.05832	0.520149	2.03465	0.0418866	0.639653	CNN2	1265	calponin 2
147.838	1.05813	0.386126	2.74037	0.00613707	0.557994	CIRBP	1153	cold inducible RNA binding protein
39.8078	1.0547	0.370406	2.84742	0.0044075	0.544561	MRPL51	51258	mitochondrial ribosomal protein L51
44.8309	1.05418	0.435202	2.42227	0.0154238	0.581967
33.2969	1.05334	0.492718	2.13781	0.0325318	0.627942	UCK1	83549	uridine-cytidine kinase 1
11.7684	1.05237	0.480739	2.18907	0.028592	0.621473	GPR152	390212	G protein-coupled receptor 152
109.418	1.05195	0.32876	3.19976	0.00137541	0.445736	GPD2	2820	glycerol-3-phosphate dehydrogenase 2
11.8031	1.05003	0.489701	2.14422	0.0320154	0.627942	HMGN4	10473	high mobility group nucleosomal binding domain 4
71.0797	1.04837	0.430646	2.43442	0.0149156	0.581967
85.1436	1.04742	0.471629	2.22085	0.0263613	0.616897	NYX	60506	nyctalopin
117.589	1.0474	0.360202	2.90782	0.00363961	0.518054	ZBED4	9889	zinc finger BED-type containing 4
106.501	1.04696	0.336609	3.11031	0.00186889	0.460648	ABCB8	11194	ATP binding cassette subfamily B member 8
86.5204	1.04629	0.41737	2.50686	0.0121809	0.581967	PMM2	5373	phosphomannomutase 2
80.0166	1.04621	0.320029	3.2691	0.00107892	0.425208	HEXD	284004	hexosaminidase D
27.6853	1.04608	0.459641	2.27586	0.0228541	0.612212	CGB7	94027	chorionic gonadotropin subunit beta 7
126.622	1.04317	0.289806	3.59956	0.000318754	0.317056	RHBDF2	79651	rhomboid 5 homolog 2
104.698	1.0423	0.442648	2.3547	0.0185376	0.594703	SULT2B1	6820	sulfotransferase family 2B member 1
103.575	1.04165	0.353175	2.9494	0.00318389	0.501684	MVD	4597	mevalonate diphosphate decarboxylase
32.2598	1.04045	0.388862	2.67563	0.0074589	0.560876	PUS7	54517	pseudouridine synthase 7
10.098	1.04002	0.443058	2.34736	0.0189069	0.597485	PTX3	5806	pentraxin 3
10.4732	1.03927	0.488602	2.12702	0.0334183	0.628932	PCDHB3	56132	protocadherin beta 3
50.5849	1.03859	0.453333	2.29101	0.0219629	0.610066	CHMP5	51510	charged multivesicular body protein 5
233.01	1.03789	0.318947	3.25412	0.00113743	0.425826	BOD1L1	259282	biorientation of chromosomes in cell division 1 like 1
18.2436	1.03712	0.424807	2.44138	0.0146311	0.581967	BMT2	154743	base methyltransferase of 25S rRNA 2 homolog
6.11469	1.03676	0.5036	2.0587	0.0395231	0.637791	OR8T1P	282791	olfactory receptor family 8 subfamily T member 1 pseudogene
35.7985	1.03559	0.465454	2.2249	0.0260881	0.616897
10.9557	1.03519	0.436587	2.3711	0.0177353	0.589038
5.75382	1.0351	0.52774	1.96139	0.0498336	0.644134	FAM41C	284593	family with sequence similarity 41 member C
119.563	1.03393	0.396451	2.60795	0.0091086	0.577856	TAF8	129685	TATA-box binding protein associated factor 8
16.6434	1.03362	0.474249	2.17948	0.0292963	0.624988	ZSWIM3	140831	zinc finger SWIM-type containing 3
11.4202	1.03345	0.460591	2.24376	0.0248481	0.612212	LOC107984285	107984285	uncharacterized LOC107984285
10.6832	1.03315	0.497167	2.07809	0.0377015	0.635523
35.9945	1.03136	0.351599	2.93333	0.00335345	0.514151	PGA5	5222	pepsinogen A5
3.54942	1.03048	0.50112	2.05635	0.039749	0.637791
75.9677	1.02983	0.345354	2.98195	0.00286421	0.490947	VPS39	23339	VPS39 subunit of HOPS complex
16.0112	1.02968	0.489771	2.10238	0.0355203	0.632481
21.3774	1.02968	0.37282	2.76186	0.00574726	0.552774	KRT33B	3884	keratin 33B
10.0322	1.02889	0.353856	2.90765	0.00364153	0.518054	TMUB2	79089	transmembrane and ubiquitin like domain containing 2
58.317	1.02871	0.433246	2.37442	0.0175766	0.589038	CCT5	22948	chaperonin containing TCP1 subunit 5
13.4685	1.02778	0.507486	2.02523	0.0428435	0.639653
14.1647	1.02762	0.428893	2.39598	0.0165758	0.584125	ZNF697	90874	zinc finger protein 697
27.4232	1.02757	0.350838	2.92891	0.00340153	0.514151	ESAM	90952	endothelial cell adhesion molecule
40.0801	1.02605	0.413942	2.47873	0.0131852	0.581967	ZDHHC15	158866	zinc finger DHHC-type palmitoyltransferase 15
30.1852	1.02449	0.419453	2.44244	0.0145884	0.581967
173.468	1.0234	0.439423	2.32895	0.0198616	0.606324	SPARC	6678	secreted protein acidic and cysteine rich
19.2206	1.02332	0.393717	2.59912	0.0093463	0.578263	TTC33	23548	tetratricopeptide repeat domain 33
50.1315	1.02331	0.470461	2.17512	0.0296212	0.625912	HAUS6	54801	HAUS augmin like complex subunit 6
126.376	1.02225	0.341458	2.99377	0.0027555	0.490947	AHDC1	27245	AT-hook DNA binding motif containing 1
54.3007	1.02173	0.410835	2.48695	0.0128844	0.581967	LINC00661	126536	long intergenic non-protein coding RNA 661
87.161	1.01717	0.457447	2.22358	0.0261767	0.616897	S100A7A	338324	S100 calcium binding protein A7A
14.0797	1.01709	0.429335	2.36898	0.0178373	0.589038	LINC02381	400043	long intergenic non-protein coding RNA 2381
115.73	1.01666	0.337416	3.01308	0.00258612	0.487758	JARID2	3720	jumonji and AT-rich interaction domain containing 2
42.1777	1.01663	0.371667	2.73533	0.0062318	0.557994	TMEM262	100130348	transmembrane protein 262
18.6406	1.01576	0.387613	2.62055	0.00877882	0.574604	RNASE1	6035	ribonuclease A family member 1, pancreatic
14.4172	1.01552	0.435835	2.33005	0.0198034	0.606324	IFITM1	8519	interferon induced transmembrane protein 1
14.4732	1.01482	0.460461	2.20392	0.0275299	0.617469	ZBTB6	10773	zinc finger and BTB domain containing 6
48.4412	1.01368	0.478733	2.11743	0.0342236	0.630858
34.3065	1.01309	0.418126	2.42294	0.0153954	0.581967	SLC30A1	7779	solute carrier family 30 member 1
36.2333	1.01184	0.386301	2.61929	0.00881132	0.574604	HSD17B6	8630	hydroxysteroid 17-beta dehydrogenase 6
24.2295	1.01131	0.51069	1.98028	0.0476725	0.643243
29.6402	1.01087	0.416612	2.42641	0.0152489	0.581967
52.8543	1.00886	0.461041	2.18821	0.0286541	0.621473	ADAT1	23536	adenosine deaminase tRNA specific 1
43.5469	1.00724	0.355333	2.83463	0.00458789	0.552774
10.5524	1.00648	0.403365	2.49521	0.0125883	0.581967	LINC00297	100874059	long intergenic non-protein coding RNA 297
7.36013	1.00545	0.482594	2.08343	0.0372124	0.634496	IBSP	3381	integrin binding sialoprotein
64.8279	1.00509	0.37151	2.70541	0.00682205	0.557994	UBE2R2	54926	ubiquitin conjugating enzyme E2 R2
19.9421	1.00354	0.398629	2.51749	0.0118193	0.581967	PSME1	5720	proteasome activator subunit 1
109.441	1.0034	0.414337	2.42171	0.0154477	0.581967	TUBA3C	7278	tubulin alpha 3c
26.3409	1.00272	0.407996	2.45767	0.0139842	0.581967
16.8173	1.00101	0.496853	2.0147	0.0439359	0.639653	RRAGA	10670	Ras related GTP binding A
170.651	1.0008	0.353604	2.83029	0.00465054	0.552774	BTN3A2	11118	butyrophilin subfamily 3 member A2
217.795	0.998688	0.325324	3.06983	0.00214182	0.471347	SH3BP2	6452	SH3 domain binding protein 2
7.521	0.997827	0.49485	2.01642	0.0437559	0.639653	FAM89B	23625	family with sequence similarity 89 member B
30.0054	0.99724	0.42037	2.37229	0.0176783	0.589038	C11orf21	29125	chromosome 11 open reading frame 21
18.8532	0.996739	0.423521	2.35346	0.0185998	0.595743
317.293	0.99585	0.399506	2.49271	0.0126774	0.581967	MYBPC3	4607	myosin binding protein C3
14.2973	0.995209	0.441288	2.25524	0.0241184	0.612212	TNFSF10	8743	TNF superfamily member 10
20.1166	0.995148	0.494533	2.0123	0.0441886	0.639653	RPL7AP22	100271039	ribosomal protein L7a pseudogene 22
40.0295	0.994054	0.442669	2.24559	0.0247302	0.612212	AIP	9049	aryl hydrocarbon receptor interacting protein
64.7126	0.992354	0.38239	2.59514	0.00945532	0.578263	TRIM38	10475	tripartite motif containing 38
11.0598	0.99138	0.483214	2.05164	0.040205	0.637791	MTND5P19	100873270	MT-ND5 pseudogene 19
60.8245	0.991186	0.296845	3.33907	0.000840598	0.399356	PDE8A	5151	phosphodiesterase 8A
42.4517	0.990954	0.482388	2.05427	0.0399497	0.637791	SIGIRR	59307	single Ig and TIR domain containing
36.908	0.990863	0.456773	2.16927	0.0300623	0.626301
13.7085	0.990862	0.467021	2.12167	0.0338657	0.630135	CCDC85B	11007	coiled-coil domain containing 85B
8.80414	0.990807	0.41012	2.4159	0.0156964	0.581967
23.7781	0.989695	0.380604	2.60033	0.00931351	0.578263	NAPG	8774	NSF attachment protein gamma
27.5823	0.989109	0.43353	2.28153	0.0225173	0.612212	PGP	283871	phosphoglycolate phosphatase
13.9868	0.98874	0.464421	2.12897	0.0332565	0.628826
16.5653	0.98874	0.48072	2.05679	0.0397065	0.637791
31.528	0.987908	0.413642	2.38832	0.0169258	0.586206	POLD4	57804	DNA polymerase delta 4, accessory subunit
47.7661	0.987458	0.284332	3.47291	0.000514856	0.344989	CERS5	91012	ceramide synthase 5
262.924	0.986292	0.436991	2.25701	0.0240077	0.612212	MARCHF6	10299	membrane associated ring-CH-type finger 6
11.9538	0.98434	0.455662	2.16024	0.0307539	0.626313	OR1J1	347168	olfactory receptor family 1 subfamily J member 1
40.1242	0.984011	0.406759	2.41915	0.0155568	0.581967	MAPKAPK2	9261	MAPK activated protein kinase 2
51.9991	0.983269	0.408271	2.40837	0.0160238	0.581967	WDR45	11152	WD repeat domain 45
17.5096	0.98185	0.447332	2.1949	0.0281707	0.621473
20.0164	0.980453	0.31224	3.14007	0.00168908	0.459289	MPND	84954	MPN domain containing
271.016	0.980256	0.425631	2.30307	0.0212751	0.607208	DNAJC7	7266	DnaJ heat shock protein family (Hsp40) member C7
42.4779	0.979897	0.377311	2.59705	0.00940269	0.578263	PSMD13	5719	proteasome 26S subunit, non-ATPase 13
66.1763	0.97969	0.410915	2.38417	0.0171178	0.587885	RNF38	152006	ring finger protein 38
37.7655	0.97965	0.350852	2.7922	0.00523512	0.552774	UST	10090	uronyl 2-sulfotransferase
40.6984	0.979265	0.404613	2.42025	0.0155097	0.581967	BET1L	51272	Bet1 golgi vesicular membrane trafficking protein like
25.0676	0.978577	0.415537	2.35497	0.0185241	0.594703	GNGT2	2793	G protein subunit gamma transducin 2
15.3245	0.977675	0.459624	2.12712	0.0334101	0.628932
16.2176	0.977108	0.479263	2.03877	0.0414727	0.639653	POLR2L	5441	RNA polymerase II, I and III subunit L
50.3165	0.977033	0.380365	2.56867	0.010209	0.581967	COP1	64326	COP1 E3 ubiquitin ligase
39.3224	0.976908	0.349956	2.79151	0.00524623	0.552774	CXXC1P1	392459	CXXC finger protein 1 pseudogene 1
69.6994	0.974466	0.314552	3.09795	0.00194864	0.466475	KIF18B	146909	kinesin family member 18B
192.86	0.974137	0.371814	2.61996	0.00879403	0.574604	VAV1	7409	vav guanine nucleotide exchange factor 1
75.4243	0.971371	0.387205	2.50867	0.0121186	0.581967	TLR6	10333	toll like receptor 6
76.0293	0.971165	0.360436	2.69442	0.00705111	0.557994	SLC4A1	6521	solute carrier family 4 member 1 (Diego blood group)
28.6377	0.971081	0.46069	2.10788	0.0350412	0.631508	DIO3	1735	iodothyronine deiodinase 3
118.054	0.970484	0.314039	3.09033	0.00199932	0.467372	LCP2	3937	lymphocyte cytosolic protein 2
55.2887	0.970329	0.426934	2.27278	0.0230394	0.612212	CABP2	51475	calcium binding protein 2
118.354	0.969186	0.38349	2.52728	0.011495	0.581967	MCF2L2	23101	MCF.2 cell line derived transforming sequence-like 2
6.73231	0.968149	0.469226	2.06329	0.0390853	0.637791
554.726	0.968073	0.437263	2.21394	0.026833	0.616897	ARHGAP45	23526	Rho GTPase activating protein 45
116.281	0.967728	0.382478	2.53015	0.0114013	0.581967	LINC01531	100128682	long intergenic non-protein coding RNA 1531
6.78919	0.966659	0.380808	2.53844	0.0111347	0.581967	RN7SL656P	106481760	RNA, 7SL, cytoplasmic 656, pseudogene
36.0473	0.966611	0.482434	2.00361	0.0451116	0.6415
30.471	0.965753	0.473389	2.04008	0.041342	0.639653
70.5313	0.965604	0.472958	2.04163	0.0411883	0.639653	BICDL2	146439	BICD family like cargo adaptor 2
16.8343	0.964911	0.405334	2.38053	0.0172876	0.588998	IRF9	10379	interferon regulatory factor 9
31.3844	0.964457	0.364988	2.64243	0.00823129	0.570031	HIKESHI	51501	heat shock protein nuclear import factor hikeshi
19.3656	0.964182	0.309094	3.11938	0.00181232	0.460648
56.6346	0.963662	0.387897	2.48432	0.0129798	0.581967	KLHDC9	126823	kelch domain containing 9
42.2287	0.963608	0.360058	2.67626	0.00744493	0.560876	ABHD8	79575	abhydrolase domain containing 8
26.2574	0.962523	0.479202	2.0086	0.04458	0.639875	RECQL	5965	RecQ like helicase
8.02318	0.96236	0.410008	2.34717	0.0189164	0.597485
241.707	0.960989	0.451666	2.12766	0.0333656	0.628932	CHMP7	91782	charged multivesicular body protein 7
18.9583	0.960601	0.387917	2.47631	0.0132749	0.581967
20.2664	0.96021	0.438809	2.18822	0.0286536	0.621473
10.081	0.959707	0.47719	2.01116	0.0443081	0.639653
225.207	0.959037	0.367662	2.60848	0.00909459	0.577856	PLD2	5338	phospholipase D2
88.3126	0.958233	0.337586	2.83849	0.00453275	0.551821	RAB31	11031	RAB31, member RAS oncogene family
90.4608	0.956599	0.333463	2.86868	0.00412183	0.534294	PHKG2	5261	phosphorylase kinase catalytic subunit gamma 2
20.5511	0.955881	0.380043	2.51519	0.0118968	0.581967	LINC01411	101928176	long intergenic non-protein coding RNA 1411
170.093	0.95583	0.454337	2.10379	0.0353968	0.631939
82.977	0.954895	0.267804	3.56565	0.000362954	0.317056	HMGXB4	10042	HMG-box containing 4
116.441	0.953791	0.391044	2.43909	0.0147242	0.581967	EXOSC5	56915	exosome component 5
34.5209	0.953443	0.356883	2.67158	0.00754943	0.560876	WDCP	80304	WD repeat and coiled coil containing
16.4412	0.952992	0.406132	2.34651	0.0189503	0.597485
51.5221	0.952852	0.320537	2.97267	0.0029522	0.490947	SYT1	6857	synaptotagmin 1
37.1768	0.951685	0.430379	2.21127	0.0270169	0.616897	RASEF	158158	RAS and EF-hand domain containing
23.147	0.951626	0.455445	2.08944	0.0366679	0.633507
97.9675	0.949579	0.296043	3.20757	0.00133863	0.445736	ATXN2L	11273	ataxin 2 like
17.2856	0.949404	0.336243	2.82356	0.00474928	0.552774	ARL6IP1	23204	ADP ribosylation factor like GTPase 6 interacting protein 1
187.888	0.947178	0.351518	2.69453	0.00704871	0.557994	AP3D1	8943	adaptor related protein complex 3 subunit delta 1
44.2087	0.945301	0.418204	2.26038	0.0237974	0.612212	VBP1	7411	VHL binding protein 1
26.7159	0.945152	0.432811	2.18375	0.0289807	0.622588	RPS10	6204	ribosomal protein S10
67.7723	0.943959	0.367938	2.56554	0.0103016	0.581967	MVK	4598	mevalonate kinase
91.5079	0.942849	0.446515	2.11157	0.0347232	0.631508	CNTLN	54875	centlein
79.83	0.94083	0.440019	2.13816	0.032504	0.627942	NDUFA13	51079	NADH:ubiquinone oxidoreductase subunit A13
26.4962	0.940479	0.394963	2.38118	0.0172572	0.588997	C2orf88	84281	chromosome 2 open reading frame 88
26.1216	0.940137	0.42458	2.21427	0.02681	0.616897	COQ10A	93058	coenzyme Q10A
7.83154	0.939848	0.474785	1.97952	0.0477573	0.643243
51.7377	0.939757	0.30525	3.07864	0.00207945	0.471347	RCBTB1	55213	RCC1 and BTB domain containing protein 1
84.076	0.937422	0.315939	2.9671	0.00300627	0.490947	CTR9	9646	CTR9 homolog, Paf1/RNA polymerase II complex component
13.9427	0.935022	0.474224	1.97169	0.048645	0.643243	OR1D2	4991	olfactory receptor family 1 subfamily D member 2
33.7136	0.934479	0.412599	2.26486	0.0235213	0.612212	ERAS	3266	ES cell expressed Ras
95.1376	0.933832	0.334643	2.79053	0.00526222	0.552774	BTN3A3	10384	butyrophilin subfamily 3 member A3
109.492	0.933685	0.383418	2.43516	0.0148851	0.581967	UBR2	23304	ubiquitin protein ligase E3 component n-recognin 2
234.107	0.933249	0.344893	2.70591	0.00681177	0.557994	SAFB	6294	scaffold attachment factor B
20.5764	0.932039	0.444416	2.09722	0.0359737	0.633261	SETD6	79918	SET domain containing 6, protein lysine methyltransferase
142.03	0.931896	0.385318	2.41851	0.0155841	0.581967	MIDN	90007	midnolin
35.2094	0.929742	0.351847	2.64246	0.0082306	0.570031	CD3G	917	CD3g molecule
61.1077	0.929309	0.410965	2.26128	0.0237417	0.612212	HSPBAP1	79663	HSPB1 associated protein 1
16.8395	0.928341	0.457602	2.02871	0.0424879	0.639653	RTEL1	51750	regulator of telomere elongation helicase 1
27.7202	0.928226	0.394427	2.35335	0.018605	0.595743
9.71507	0.927667	0.464412	1.99751	0.0457702	0.6415
25.711	0.927539	0.453578	2.04494	0.0408609	0.638728	OR1F1	4992	olfactory receptor family 1 subfamily F member 1
48.457	0.92675	0.284564	3.25673	0.00112702	0.425826	SMU1	55234	SMU1 DNA replication regulator and spliceosomal factor
15.8956	0.925501	0.460097	2.01154	0.0442689	0.639653	CMTM6	54918	CKLF like MARVEL transmembrane domain containing 6
67.9723	0.924438	0.41172	2.24531	0.0247483	0.612212	ALDH5A1	7915	aldehyde dehydrogenase 5 family member A1
6.41745	0.924159	0.394607	2.34197	0.0191821	0.601079	LOC100129456	100129456	heat shock protein 90 alpha family class B member 1 pseudogene
16.7744	0.920302	0.424045	2.17029	0.0299848	0.625912	TMEM30B	161291	transmembrane protein 30B
60.3383	0.919624	0.337204	2.7272	0.00638736	0.557994	PSMD6	9861	proteasome 26S subunit, non-ATPase 6
27.287	0.919584	0.337898	2.72149	0.00649892	0.557994	INCA1	388324	inhibitor of CDK, cyclin A1 interacting protein 1
159.706	0.918877	0.455021	2.01942	0.0434439	0.639653	FCGR3B	2215	Fc fragment of IgG receptor IIIb
21.97	0.918455	0.375199	2.44791	0.0143686	0.581967	FGF11	2256	fibroblast growth factor 11
40.3732	0.91738	0.320388	2.86334	0.00419196	0.53669	TOPORS	10210	TOP1 binding arginine/serine rich protein, E3 ubiquitin ligase
22.6241	0.917018	0.332633	2.75685	0.00583611	0.554564	NBPF4	148545	NBPF member 4
10.5039	0.915586	0.408859	2.23937	0.0251318	0.612212
23.9879	0.912159	0.348452	2.61775	0.00885125	0.574604	LOC730183	730183	uncharacterized LOC730183
30.0017	0.910446	0.440067	2.06888	0.0385574	0.637791	NANOGNB	360030	NANOG neighbor homeobox
34.9916	0.908665	0.339646	2.67533	0.00746564	0.560876
28.3903	0.90764	0.451621	2.00974	0.0444591	0.639653	HYAL3	8372	hyaluronidase 3
83.4836	0.907146	0.427782	2.12058	0.033957	0.63042
54.5997	0.907099	0.333109	2.72313	0.00646673	0.557994	GLIPR2	152007	GLI pathogenesis related 2
42.5328	0.906139	0.409609	2.2122	0.0269527	0.616897
40.2049	0.905639	0.335983	2.69549	0.00702844	0.557994	CLTA	1211	clathrin light chain A
127.375	0.90168	0.437583	2.06059	0.0393422	0.637791	ABHD4	63874	abhydrolase domain containing 4, N-acyl phospholipase B
111.713	0.899406	0.319719	2.81311	0.00490642	0.552774	CEPT1	10390	choline/ethanolamine phosphotransferase 1
100.947	0.898685	0.44371	2.02539	0.0428278	0.639653	EIF4A3	9775	eukaryotic translation initiation factor 4A3
78.5655	0.897455	0.342809	2.61794	0.00884618	0.574604	ABHD17A	81926	abhydrolase domain containing 17A, depalmitoylase
8.88007	0.897332	0.444162	2.02028	0.0433543	0.639653	ACTG1P14	100418910	actin gamma 1 pseudogene 14
58.8204	0.896835	0.359729	2.49309	0.0126638	0.581967	RIC1	57589	RIC1 homolog, RAB6A GEF complex partner 1
22.1494	0.896432	0.422068	2.12391	0.0336781	0.629995	TNNI3	7137	troponin I3, cardiac type
63.385	0.896231	0.292703	3.06191	0.00219926	0.471347	AKT1S1	84335	AKT1 substrate 1
61.0873	0.894163	0.360687	2.47906	0.013173	0.581967	NLGN2	57555	neuroligin 2
74.7021	0.892971	0.362928	2.46047	0.0138757	0.581967	ARL17A	51326	ADP ribosylation factor like GTPase 17A
157.242	0.892527	0.449848	1.98406	0.0472488	0.643243	TRA2B	6434	transformer 2 beta homolog
119.18	0.891867	0.370359	2.40811	0.0160353	0.581967	MVP	9961	major vault protein
65.0899	0.890686	0.398591	2.23458	0.0254447	0.613489	TRAP1	10131	TNF receptor associated protein 1
19.3605	0.890366	0.379239	2.34777	0.0188861	0.597485	EHD4	30844	EH domain containing 4
32.3081	0.884005	0.33615	2.62979	0.00854374	0.573823	RIOK3	8780	RIO kinase 3
40.0517	0.883241	0.309203	2.85651	0.00428331	0.539232	AP3M2	10947	adaptor related protein complex 3 subunit mu 2
18.7931	0.883017	0.379965	2.32394	0.0201287	0.606849	SIGLECL1	284369	SIGLEC family like 1
22.264	0.882971	0.328672	2.68648	0.007221	0.557994	RTL9	57529	retrotransposon Gag like 9
60.7681	0.88163	0.447215	1.97138	0.0486807	0.643243
63.5672	0.881576	0.424221	2.07811	0.0376996	0.635523	SELE	6401	selectin E
68.441	0.881466	0.314069	2.8066	0.00500676	0.552774	METTL7A	25840	methyltransferase like 7A
34.2969	0.879442	0.404951	2.17172	0.0298764	0.625912	ARL5A	26225	ADP ribosylation factor like GTPase 5A
111.509	0.878583	0.335313	2.62019	0.00878804	0.574604	PPP4R1	9989	protein phosphatase 4 regulatory subunit 1
7.39812	0.876641	0.446305	1.96422	0.0495048	0.643247	ZNF330	27309	zinc finger protein 330
114.169	0.87351	0.348011	2.51001	0.0120729	0.581967	TRIM66	9866	tripartite motif containing 66
84.1291	0.866699	0.309872	2.79696	0.00515867	0.552774	CD44	960	CD44 molecule (Indian blood group)
192.369	0.866344	0.380511	2.27679	0.0227986	0.612212	MOB3A	126308	MOB kinase activator 3A
50.1739	0.863827	0.320802	2.69271	0.00708739	0.557994	LRRC20	55222	leucine rich repeat containing 20
44.4032	0.863816	0.307554	2.80867	0.00497473	0.552774	SUB1	10923	SUB1 regulator of transcription
80.193	0.863613	0.297558	2.90234	0.00370386	0.51883	SANBR	84542	SANT and BTB domain regulator of CSR
31.2893	0.862173	0.350956	2.45664	0.0140243	0.581967	DMAC2L	27109	distal membrane arm assembly component 2 like
50.8445	0.861861	0.403011	2.13856	0.0324717	0.627942	PRKAA1	5562	protein kinase AMP-activated catalytic subunit alpha 1
43.2388	0.861225	0.357259	2.41065	0.0159242	0.581967	USP14	9097	ubiquitin specific peptidase 14
129.223	0.858228	0.325896	2.63344	0.00845241	0.571335	WDR1	9948	WD repeat domain 1
61.9994	0.85772	0.318343	2.69433	0.00705313	0.557994	HDGFL2	84717	HDGF like 2
13.0611	0.857026	0.417381	2.05334	0.0400395	0.637791	KLF4	9314	Kruppel like factor 4
57.2465	0.856556	0.367204	2.33264	0.0196669	0.605226	DPF2	5977	double PHD fingers 2
22.9284	0.85336	0.390207	2.18694	0.0287468	0.621473	ANKRD40CL	55018	ANKRD40 C-terminal like
178.027	0.852751	0.295712	2.88373	0.00393002	0.52603	SMG1	23049	SMG1 nonsense mediated mRNA decay associated PI3K related kinase
10.067	0.852301	0.43258	1.97027	0.0488069	0.643243
22.7364	0.850648	0.422366	2.01401	0.0440086	0.639653	LINC01844	101926975	long intergenic non-protein coding RNA 1844
45.5101	0.846622	0.312876	2.70594	0.00681123	0.557994	DHX9	1660	DExH-box helicase 9
65.1729	0.845822	0.397668	2.12696	0.0334238	0.628932	ZCCHC7	84186	zinc finger CCHC-type containing 7
39.2689	0.845797	0.351474	2.40643	0.0161095	0.581967	SNAPC3	6619	small nuclear RNA activating complex polypeptide 3
37.8329	0.84424	0.415372	2.03249	0.0421041	0.639653	BCKDK	10295	branched chain keto acid dehydrogenase kinase
74.4396	0.843641	0.314453	2.68288	0.00729904	0.559991	ZNF791	163049	zinc finger protein 791
16.2769	0.843108	0.347978	2.42287	0.0153983	0.581967
50.3543	0.842427	0.32898	2.56073	0.0104454	0.581967	REXO1	57455	RNA exonuclease 1 homolog
13.0706	0.840939	0.393324	2.13803	0.032514	0.627942
19.1174	0.840488	0.350905	2.3952	0.0166114	0.584125	TRIM55	84675	tripartite motif containing 55
26.1926	0.840291	0.390761	2.1504	0.0315237	0.627517	PROC	5624	protein C, inactivator of coagulation factors Va and VIIIa
88.5055	0.839903	0.417757	2.0105	0.0443779	0.639653	TEPP	374739	testis, prostate and placenta expressed
33.4616	0.837379	0.401182	2.08728	0.036863	0.634331	HEYL	26508	hes related family bHLH transcription factor with YRPW motif like
224.752	0.837223	0.360111	2.3249	0.0200772	0.606849	SAFB2	9667	scaffold attachment factor B2
12.1811	0.835303	0.422689	1.97616	0.0481362	0.643243	POLR1D	51082	RNA polymerase I and III subunit D
72.482	0.834699	0.28831	2.89515	0.00378982	0.520661	NEURL1B	54492	neuralized E3 ubiquitin protein ligase 1B
109.656	0.833511	0.374755	2.22415	0.0261383	0.616897	TMEM91	641649	transmembrane protein 91
87.18	0.832792	0.301853	2.75894	0.00579898	0.552774	SDHA	6389	succinate dehydrogenase complex flavoprotein subunit A
19.5147	0.831868	0.422532	1.96877	0.0489795	0.643243	OR11M1P	121270	olfactory receptor family 11 subfamily M member 1 pseudogene
51.0961	0.830857	0.375636	2.21187	0.0269757	0.616897	EFEMP2	30008	EGF containing fibulin extracellular matrix protein 2
31.9069	0.830189	0.418089	1.98567	0.0470697	0.643243	MLLT1	4298	MLLT1 super elongation complex subunit
46.374	0.828755	0.325185	2.54856	0.0108168	0.581967	KRI1	65095	KRI1 homolog
44.1894	0.827617	0.356013	2.32468	0.0200891	0.606849	NPAS4	266743	neuronal PAS domain protein 4
146.885	0.825301	0.343259	2.40431	0.0162031	0.581967	LSP1	4046	lymphocyte specific protein 1
88.8035	0.823209	0.32176	2.55846	0.0105138	0.581967	CHAF1A	10036	chromatin assembly factor 1 subunit A
19.7947	0.822488	0.338527	2.42961	0.0151152	0.581967	APOD	347	apolipoprotein D
17.2675	0.820628	0.387937	2.11536	0.034399	0.630858	CYB5D2	124936	cytochrome b5 domain containing 2
15.1146	0.818519	0.362931	2.2553	0.0241143	0.612212	TMEM234	56063	transmembrane protein 234
78.8046	0.818199	0.33759	2.42364	0.0153657	0.581967	OGG1	4968	8-oxoguanine DNA glycosylase
122.466	0.818106	0.332368	2.46145	0.0138378	0.581967	GNB1	2782	G protein subunit beta 1
52.0549	0.817759	0.343275	2.38222	0.0172084	0.588864	GKAP1	80318	G kinase anchoring protein 1
55.5106	0.814981	0.337959	2.41148	0.015888	0.581967	SKIL	6498	SKI like proto-oncogene
100.668	0.814587	0.361952	2.25054	0.0244149	0.612212	ARRDC2	27106	arrestin domain containing 2
28.1207	0.813691	0.406864	1.99991	0.04551	0.6415
32.0615	0.813088	0.35487	2.29123	0.0219504	0.610066	UBA3	9039	ubiquitin like modifier activating enzyme 3
11.6496	0.812221	0.409636	1.98279	0.0473911	0.643243	NDUFV2	4729	NADH:ubiquinone oxidoreductase core subunit V2
33.3387	0.812072	0.398665	2.03698	0.0416522	0.639653	LINC00885	401109	long intergenic non-protein coding RNA 885
131.931	0.811712	0.405628	2.00112	0.0453791	0.6415	XPO6	23214	exportin 6
54.3684	0.810962	0.374327	2.16645	0.0302767	0.626313	ATAD3C	219293	ATPase family AAA domain containing 3C
59.7577	0.809474	0.378253	2.14003	0.032352	0.627942	SPOUT1	51490	SPOUT domain containing methyltransferase 1
53.7922	0.808218	0.312318	2.5878	0.00965907	0.579083	NSUN2	54888	NOP2/Sun RNA methyltransferase 2
55.3509	0.807746	0.290711	2.77852	0.00546071	0.552774	SPATA33	124045	spermatogenesis associated 33
12.4457	0.804214	0.365686	2.19919	0.0278641	0.620209	LINC01273	101927541	long intergenic non-protein coding RNA 1273
110.217	0.803909	0.32812	2.45004	0.0142839	0.581967	NECTIN4	81607	nectin cell adhesion molecule 4
76.5241	0.803663	0.343643	2.33866	0.0193533	0.603028	SLC22A11	55867	solute carrier family 22 member 11
34.8861	0.803065	0.294534	2.72656	0.00639981	0.557994	C14orf119	55017	chromosome 14 open reading frame 119
31.0752	0.80285	0.403832	1.98808	0.0468026	0.643243	GADD45B	4616	growth arrest and DNA damage inducible beta
25.7269	0.801995	0.402266	1.9937	0.0461854	0.6415	BCKDHA	593	branched chain keto acid dehydrogenase E1 subunit alpha
36.2361	0.80177	0.317463	2.52556	0.0115516	0.581967	PPM1F	9647	protein phosphatase, Mg2+/Mn2+ dependent 1F
40.5992	0.798011	0.389079	2.05102	0.0402647	0.637791	PRUNE1	58497	prune exopolyphosphatase 1
62.3101	0.797756	0.280596	2.84308	0.00446798	0.548471	PELI3	246330	pellino E3 ubiquitin protein ligase family member 3
10.6838	0.79653	0.39627	2.01007	0.0444241	0.639653	FAM200B	285550	family with sequence similarity 200 member B
43.4107	0.796145	0.323915	2.45788	0.0139758	0.581967	PRDM1	639	PR/SET domain 1
8.73449	0.79397	0.387369	2.04965	0.040399	0.637791
46.8735	0.793695	0.292056	2.71761	0.00657547	0.557994	ORC4	5000	origin recognition complex subunit 4
17.8638	0.792594	0.384134	2.06333	0.0390816	0.637791	AGTRAP	57085	angiotensin II receptor associated protein
127.57	0.792535	0.225019	3.52209	0.000428164	0.341433	CREBBP	1387	CREB binding protein
38.0647	0.790459	0.378815	2.08666	0.0369189	0.634331	CREG1	8804	cellular repressor of E1A stimulated genes 1
42.321	0.789917	0.339042	2.32985	0.019814	0.606324	HSD17B14	51171	hydroxysteroid 17-beta dehydrogenase 14
40.7804	0.789303	0.365856	2.15742	0.0309731	0.626313	EGLN2	112398	egl-9 family hypoxia inducible factor 2
82.1056	0.788415	0.277339	2.84278	0.00447219	0.548471	UBTFL3	129870	UBTF like 3 (pseudogene)
42.0678	0.787722	0.302067	2.60777	0.00911339	0.577856	THOC1	9984	THO complex 1
35.2664	0.786994	0.393053	2.00226	0.0452571	0.6415	DHX15	1665	DEAH-box helicase 15
49.1895	0.786543	0.271919	2.89256	0.00382119	0.520661	VPS54	51542	VPS54 subunit of GARP complex
63.0862	0.786311	0.31806	2.47221	0.0134282	0.581967	PHACTR2	9749	phosphatase and actin regulator 2
16.8443	0.785334	0.373047	2.10519	0.035275	0.631508
64.8089	0.784992	0.32793	2.39378	0.0166759	0.584125	ODF2	4957	outer dense fiber of sperm tails 2
17.5209	0.783728	0.342233	2.29004	0.0220191	0.61034	OXCT1	5019	3-oxoacid CoA-transferase 1
92.6938	0.781698	0.322874	2.42107	0.0154751	0.581967	GATB	5188	glutamyl-tRNA amidotransferase subunit B
44.4663	0.781125	0.287119	2.72056	0.00651714	0.557994	NFYB	4801	nuclear transcription factor Y subunit beta
38.261	0.780954	0.396988	1.9672	0.0491605	0.643243	HOXC8	3224	homeobox C8
119.791	0.780249	0.36939	2.11226	0.034664	0.631508	PRAM1	84106	PML-RARA regulated adaptor molecule 1
18.4469	0.777115	0.287652	2.70158	0.00690105	0.557994	TMLHE-AS1	100507404	TMLHE antisense RNA 1
41.5232	0.77646	0.333734	2.32658	0.0199874	0.606849	AP1M2	10053	adaptor related protein complex 1 subunit mu 2
132.478	0.775154	0.378408	2.04846	0.0405148	0.637791	ALDOA	226	aldolase, fructose-bisphosphate A
59.5606	0.773497	0.353299	2.18936	0.0285709	0.621473	GNB3	2784	G protein subunit beta 3
38.1832	0.772444	0.254341	3.03704	0.00238915	0.482276	TOR1AIP1	26092	torsin 1A interacting protein 1
28.2905	0.772205	0.277161	2.78612	0.00533431	0.552774	PDLIM7	9260	PDZ and LIM domain 7
31.8442	0.765426	0.35873	2.13371	0.0328665	0.627942	RNF126	55658	ring finger protein 126
102.848	0.764623	0.367227	2.08216	0.0373283	0.634496	ICAM1	3383	intercellular adhesion molecule 1
17.2555	0.763938	0.312403	2.44536	0.0144708	0.581967	DPM2	8818	dolichyl-phosphate mannosyltransferase subunit 2, regulatory
120.736	0.763414	0.294877	2.58892	0.00962774	0.579045	PRRC2C	23215	proline rich coiled-coil 2C
41.7919	0.762881	0.295636	2.58047	0.00986656	0.580704	PLS1	5357	plastin 1
17.3115	0.761159	0.322134	2.36287	0.0181343	0.590544	HAUS3	79441	HAUS augmin like complex subunit 3
35.9971	0.75669	0.311482	2.42932	0.0151271	0.581967	DIO3OS	64150	DIO3 opposite strand upstream RNA
8.06537	0.754282	0.373264	2.02077	0.0433034	0.639653	PTENP1	11191	phosphatase and tensin homolog pseudogene 1
59.8388	0.753958	0.29461	2.55918	0.0104921	0.581967	NDFIP1	80762	Nedd4 family interacting protein 1
22.4239	0.753032	0.368409	2.04401	0.0409523	0.638815	FOXA3	3171	forkhead box A3
61.826	0.752766	0.258715	2.90963	0.00361852	0.518054	RFWD3	55159	ring finger and WD repeat domain 3
12.0447	0.752458	0.318871	2.35976	0.0182869	0.593186
34.8164	0.75219	0.325227	2.31281	0.020733	0.607206	CLDN15	24146	claudin 15
34.179	0.751523	0.376474	1.99621	0.0459109	0.6415	PTGER4	5734	prostaglandin E receptor 4
92.456	0.751184	0.293867	2.5562	0.0105822	0.581967	CLPB	81570	caseinolytic mitochondrial matrix peptidase chaperone subunit B
17.6005	0.750717	0.381647	1.96705	0.0491779	0.643243	FANCD2OS	115795	FANCD2 opposite strand
140.514	0.750216	0.304754	2.46171	0.0138277	0.581967	WDTC1	23038	WD and tetratricopeptide repeats 1
20.5279	0.749798	0.359106	2.08796	0.0368016	0.634331
22.9109	0.749164	0.307814	2.43382	0.0149404	0.581967	ERICH6B	220081	glutamate rich 6B
47.7866	0.746877	0.270022	2.76598	0.0056752	0.552774	PLEKHA2	59339	pleckstrin homology domain containing A2
102.573	0.746324	0.287962	2.59175	0.00954891	0.578263	SMG7	9887	SMG7 nonsense mediated mRNA decay factor
42.9332	0.746149	0.288426	2.58696	0.00968256	0.579166	SCAMP1	9522	secretory carrier membrane protein 1
56.8908	0.744808	0.270849	2.7499	0.0059613	0.557994	PCMTD2	55251	protein-L-isoaspartate (D-aspartate) O-methyltransferase domain containing 2
36.4788	0.743804	0.355492	2.09232	0.0364096	0.633483	TARS1	6897	threonyl-tRNA synthetase 1
51.2319	0.743756	0.297632	2.49891	0.0124577	0.581967	ARCN1	372	archain 1
47.3297	0.741426	0.335967	2.20684	0.0273251	0.616897	IL1RN	3557	interleukin 1 receptor antagonist
46.3668	0.741053	0.272471	2.71975	0.00653312	0.557994	DAB2	1601	DAB adaptor protein 2
140.051	0.739437	0.371133	1.99238	0.0463295	0.641572	CNP	1267	2',3'-cyclic nucleotide 3' phosphodiesterase
16	0.738338	0.369471	1.99837	0.0456769	0.6415	SARNP	84324	SAP domain containing ribonucleoprotein
50.0112	0.738273	0.304942	2.42102	0.0154769	0.581967	SLC6A12	6539	solute carrier family 6 member 12
61.2391	0.738051	0.332324	2.22088	0.0263592	0.616897	TNPO3	23534	transportin 3
89.5299	0.734518	0.295085	2.48918	0.0128038	0.581967	CFL1	1072	cofilin 1
126.856	0.733881	0.349782	2.09811	0.0358956	0.633261	DDX46	9879	DEAD-box helicase 46
35.7845	0.733867	0.317064	2.31457	0.0206365	0.607206	ENTPD3	956	ectonucleoside triphosphate diphosphohydrolase 3
62.7922	0.733384	0.312567	2.34633	0.0189594	0.597485	ALDH3B2	222	aldehyde dehydrogenase 3 family member B2
44.1962	0.732452	0.345101	2.12243	0.0338019	0.629995	FLRT1	23769	fibronectin leucine rich transmembrane protein 1
245.894	0.73242	0.32653	2.24304	0.0248944	0.612212	MUC17	140453	mucin 17, cell surface associated
49.6419	0.732159	0.36528	2.00438	0.0450297	0.6415	PES1	23481	pescadillo ribosomal biogenesis factor 1
96.5369	0.730884	0.306378	2.38557	0.0170529	0.587885	ZMIZ2	83637	zinc finger MIZ-type containing 2
29.0294	0.729651	0.325453	2.24195	0.0249645	0.612212	CTSS	1520	cathepsin S
250.532	0.72809	0.228215	3.19038	0.00142088	0.450628	NF1	4763	neurofibromin 1
9.30482	0.727975	0.360359	2.02014	0.0433689	0.639653	RPS20	6224	ribosomal protein S20
17.857	0.727796	0.320785	2.26879	0.0232808	0.612212	USP41	373856	ubiquitin specific peptidase 41
37.2425	0.726387	0.26574	2.73345	0.00626753	0.557994	AOAH	313	acyloxyacyl hydrolase
43.7678	0.726289	0.334579	2.17075	0.0299499	0.625912	FAM83E	54854	family with sequence similarity 83 member E
63.8587	0.724997	0.367106	1.9749	0.0482796	0.643243	ZNF131	7690	zinc finger protein 131
37.7651	0.723207	0.294362	2.45686	0.0140156	0.581967	GAB3	139716	GRB2 associated binding protein 3
66.6633	0.721127	0.319136	2.25962	0.0238446	0.612212	SPOCD1	90853	SPOC domain containing 1
76.9789	0.720714	0.286098	2.51912	0.011765	0.581967	APLF	200558	aprataxin and PNKP like factor
31.5701	0.720545	0.325998	2.21028	0.0270861	0.616897	PAFAH1B2	5049	platelet activating factor acetylhydrolase 1b catalytic subunit 2
43.2659	0.719989	0.35067	2.05318	0.040055	0.637791	SLC39A1	27173	solute carrier family 39 member 1
48.4195	0.719896	0.287928	2.50026	0.0124101	0.581967	KANSL2	54934	KAT8 regulatory NSL complex subunit 2
8.20664	0.717359	0.35616	2.01415	0.043994	0.639653	EPM2A	7957	EPM2A glucan phosphatase, laforin
70.8573	0.716676	0.324969	2.20537	0.0274284	0.617469	TMEM201	199953	transmembrane protein 201
94.2696	0.714968	0.309326	2.31137	0.0208122	0.607206	UTP20	27340	UTP20 small subunit processome component
43.9218	0.713943	0.339059	2.10566	0.0352338	0.631508	LOC101927060	101927060	uncharacterized LOC101927060
27.4775	0.713033	0.344834	2.06775	0.0386632	0.637791	TCF23	150921	transcription factor 23
215.085	0.711329	0.269437	2.64006	0.0082892	0.570077	HUWE1	10075	HECT, UBA and WWE domain containing E3 ubiquitin protein ligase 1
81.7165	0.709597	0.31695	2.23883	0.025167	0.612285	FCHO1	23149	FCH and mu domain containing endocytic adaptor 1
13.6221	0.706897	0.293423	2.40914	0.0159904	0.581967	CLGN	1047	calmegin
49.1947	0.70521	0.311168	2.26633	0.0234309	0.612212	RNF24	11237	ring finger protein 24
42.5013	0.704455	0.29266	2.40707	0.016081	0.581967	COPS3	8533	COP9 signalosome subunit 3
83.5632	0.704449	0.309109	2.27896	0.0226692	0.612212	DAZAP1	26528	DAZ associated protein 1
40.7718	0.703575	0.34421	2.04403	0.0409508	0.638815	TMEM43	79188	transmembrane protein 43
35.7594	0.703247	0.349613	2.0115	0.0442725	0.639653	HMG20B	10362	high mobility group 20B
59.3949	0.699825	0.313076	2.23532	0.0253963	0.613489	REEP1	65055	receptor accessory protein 1
179.804	0.697081	0.346594	2.01123	0.0443008	0.639653	KDM4B	23030	lysine demethylase 4B
37.5968	0.695666	0.300178	2.31751	0.0204759	0.606849	ZNF514	84874	zinc finger protein 514
45.2051	0.695441	0.293837	2.36676	0.0179447	0.589106	MFSD2A	84879	major facilitator superfamily domain containing 2A
69.6216	0.69401	0.310299	2.23658	0.0253137	0.613489	TGFBI	7045	transforming growth factor beta induced
94.2629	0.692187	0.27921	2.47909	0.013172	0.581967	MIR646HG	284757	MIR646 host gene
37.6475	0.690757	0.33435	2.06597	0.0388315	0.637791	STARD3NL	83930	STARD3 N-terminal like
68.7787	0.687646	0.277505	2.47796	0.0132136	0.581967	SPOP	8405	speckle type BTB/POZ protein
48.4811	0.687429	0.313118	2.19543	0.0281326	0.621473	MTMR12	54545	myotubularin related protein 12
52.9807	0.687134	0.302467	2.27176	0.0231008	0.612212	SERPINH1	871	serpin family H member 1
90.5403	0.686781	0.307611	2.23263	0.0255733	0.613489	PI4KB	5298	phosphatidylinositol 4-kinase beta
22.7201	0.68662	0.291519	2.35532	0.018507	0.594703	CORO1B	57175	coronin 1B
57.2015	0.686395	0.3421	2.00642	0.0448117	0.6415	NKIRAS2	28511	NFKB inhibitor interacting Ras like 2
65.5287	0.684348	0.296287	2.30974	0.0209023	0.607206	DPP3	10072	dipeptidyl peptidase 3
40.578	0.683861	0.29569	2.31277	0.0207355	0.607206	KDM7A-DT	100134229	KDM7A divergent transcript
45.7116	0.681907	0.330871	2.06094	0.0393086	0.637791	RAB8B	51762	RAB8B, member RAS oncogene family
10.1359	0.681759	0.342315	1.99161	0.0464135	0.641572	TNFRSF17	608	TNF receptor superfamily member 17
142.959	0.681448	0.259978	2.62118	0.0087626	0.574604	PHLDB1	23187	pleckstrin homology like domain family B member 1
22.7597	0.679231	0.33179	2.04717	0.0406411	0.637791	NAA80	24142	N-alpha-acetyltransferase 80, NatH catalytic subunit
15.407	0.679051	0.30015	2.26237	0.0236746	0.612212	PKDCC	91461	protein kinase domain containing, cytoplasmic
100.53	0.678259	0.288821	2.34837	0.0188557	0.597485	LUC7L2	51631	LUC7 like 2, pre-mRNA splicing factor
89.2848	0.678237	0.248964	2.72424	0.00644505	0.557994	NEDD9	4739	neural precursor cell expressed, developmentally down-regulated 9
103.499	0.677733	0.213317	3.17712	0.00148747	0.457213	HECW2	57520	HECT, C2 and WW domain containing E3 ubiquitin protein ligase 2
51.5124	0.676355	0.266454	2.53836	0.0111373	0.581967	KCNMB1	3779	potassium calcium-activated channel subfamily M regulatory beta subunit 1
53.7112	0.675342	0.296168	2.28027	0.0225919	0.612212	PLA2G4F	255189	phospholipase A2 group IVF
81.8234	0.67508	0.337875	1.99802	0.0457148	0.6415	GRIN2D	2906	glutamate ionotropic receptor NMDA type subunit 2D
25.0943	0.672482	0.333231	2.01806	0.0435848	0.639653	SLAMF9	89886	SLAM family member 9
39.4268	0.670795	0.315959	2.12305	0.0337501	0.629995	ISL1-DT	642366	ISL1 divergent transcript
35.0313	0.67077	0.300377	2.2331	0.0255426	0.613489	CCDC191	57577	coiled-coil domain containing 191
21.4643	0.670471	0.310275	2.16089	0.0307035	0.626313	SKOR1	390598	SKI family transcriptional corepressor 1
53.1887	0.669365	0.336841	1.98718	0.046902	0.643243	FNDC5	252995	fibronectin type III domain containing 5
40.1054	0.668999	0.292233	2.28926	0.022064	0.61034	MAPK14	1432	mitogen-activated protein kinase 14
18.8779	0.667456	0.33081	2.01764	0.043629	0.639653	PCDHB17P	54661	protocadherin beta 17 pseudogene
38.1788	0.666374	0.314865	2.11638	0.0343125	0.630858	RNF144B	255488	ring finger protein 144B
35.1884	0.664494	0.310854	2.13764	0.0325463	0.627942	LARGE2	120071	LARGE xylosyl- and glucuronyltransferase 2
57.6255	0.663007	0.325686	2.03572	0.0417782	0.639653	NDRG4	65009	NDRG family member 4
34.3514	0.662939	0.32293	2.05289	0.0400834	0.637791	TMEM26	219623	transmembrane protein 26
53.2263	0.661016	0.234552	2.81821	0.00482926	0.552774	AAAS	8086	aladin WD repeat nucleoporin
43.8063	0.658321	0.273424	2.40769	0.0160538	0.581967	PUM3	9933	pumilio RNA binding family member 3
73.3425	0.657656	0.284659	2.31033	0.0208699	0.607206	HEMK1	51409	HemK methyltransferase family member 1
77.6633	0.656131	0.270491	2.4257	0.0152789	0.581967	CERS4	79603	ceramide synthase 4
31.3449	0.65578	0.306126	2.14219	0.0321784	0.627942	SERINC2	347735	serine incorporator 2
102.662	0.655765	0.243486	2.69324	0.00707614	0.557994	PAPLN	89932	papilin, proteoglycan like sulfated glycoprotein
76.2774	0.655426	0.315699	2.07611	0.0378835	0.636383	KHSRP	8570	KH-type splicing regulatory protein
45.3432	0.655059	0.318038	2.05969	0.0394285	0.637791	KCNJ1	3758	potassium inwardly rectifying channel subfamily J member 1
47.8911	0.653925	0.295489	2.21303	0.0268959	0.616897	DRAM2	128338	DNA damage regulated autophagy modulator 2
73.0242	0.651773	0.285435	2.28344	0.0224047	0.612212	KIF22	3835	kinesin family member 22
90.0389	0.651733	0.320333	2.03455	0.0418966	0.639653	CD33	945	CD33 molecule
54.8546	0.651447	0.258364	2.52143	0.011688	0.581967	CMTR1	23070	cap methyltransferase 1
20.0795	0.651056	0.273062	2.38428	0.0171124	0.587885	GNPAT	8443	glyceronephosphate O-acyltransferase
45.8404	0.651016	0.29493	2.20736	0.0272892	0.616897	UHRF2	115426	ubiquitin like with PHD and ring finger domains 2
96.5618	0.650955	0.291328	2.23444	0.0254541	0.613489	TBC1D10B	26000	TBC1 domain family member 10B
119.222	0.649545	0.31169	2.08395	0.0371651	0.634496	EML1	2009	EMAP like 1
66.6764	0.647814	0.235089	2.75561	0.0058583	0.555603	HCFC2	29915	host cell factor C2
90.5382	0.646535	0.325379	1.98703	0.0469196	0.643243	FIS1	51024	fission, mitochondrial 1
81.373	0.645039	0.258718	2.49321	0.0126594	0.581967	OSBP2	23762	oxysterol binding protein 2
134.322	0.641574	0.296362	2.16484	0.0304003	0.626313	ITGAL	3683	integrin subunit alpha L
60.1345	0.641136	0.243352	2.6346	0.00842361	0.571335	GLG1	2734	golgi glycoprotein 1
30.4959	0.640628	0.312957	2.04702	0.0406561	0.637791	ADAP2	55803	ArfGAP with dual PH domains 2
62.6103	0.636456	0.249676	2.54913	0.0107992	0.581967	ANKRD13A	88455	ankyrin repeat domain 13A
32.6855	0.635768	0.287392	2.2122	0.0269532	0.616897	HIBCH	26275	3-hydroxyisobutyryl-CoA hydrolase
21.1428	0.634848	0.320268	1.98224	0.0474527	0.643243	GPR137C	283554	G protein-coupled receptor 137C
93.3018	0.633584	0.262397	2.4146	0.0157524	0.581967	CDC27	996	cell division cycle 27
17.9064	0.631414	0.308544	2.04643	0.0407143	0.638232	RAD51AP1	10635	RAD51 associated protein 1
48.8806	0.628621	0.271929	2.31171	0.0207937	0.607206	DNAJC21	134218	DnaJ heat shock protein family (Hsp40) member C21
49.9156	0.627983	0.28427	2.2091	0.0271675	0.616897	MPP1	4354	membrane palmitoylated protein 1
172.077	0.627724	0.300638	2.08798	0.0367999	0.634331	ZAN	7455	zonadhesin
226.641	0.625253	0.243546	2.56729	0.0102495	0.581967	SORL1	6653	sortilin related receptor 1
34.8404	0.620622	0.252969	2.45336	0.0141529	0.581967	MLC1	23209	modulator of VRAC current 1
113.652	0.620546	0.247459	2.50768	0.0121528	0.581967	REV3L	5980	REV3 like, DNA directed polymerase zeta catalytic subunit
50.1253	0.619936	0.249544	2.48428	0.0129815	0.581967	HSPA4	3308	heat shock protein family A (Hsp70) member 4
59.9039	0.619819	0.254982	2.43084	0.015064	0.581967	ABCA10	10349	ATP binding cassette subfamily A member 10
74.5725	0.619367	0.253815	2.44023	0.014678	0.581967	TPR	7175	translocated promoter region, nuclear basket protein
112.552	0.619153	0.301346	2.05462	0.0399153	0.637791	KDM4C	23081	lysine demethylase 4C
51.2959	0.619139	0.243075	2.54711	0.010862	0.581967	ZBTB44	29068	zinc finger and BTB domain containing 44
58.6055	0.617994	0.268652	2.30035	0.0214286	0.607208	STK3	6788	serine/threonine kinase 3
106.186	0.617057	0.236137	2.61313	0.00897169	0.577779	PCSK7	9159	proprotein convertase subtilisin/kexin type 7
111.172	0.61441	0.291985	2.10425	0.0353566	0.631668	RASGEF1B	153020	RasGEF domain family member 1B
51.9088	0.614396	0.287907	2.13401	0.0328421	0.627942	EXD2	55218	exonuclease 3'-5' domain containing 2
80.0331	0.612857	0.29587	2.07137	0.0383238	0.637791	BRD1	23774	bromodomain containing 1
42.5548	0.612581	0.298618	2.05139	0.0402294	0.637791	C1orf216	127703	chromosome 1 open reading frame 216
34.8806	0.612327	0.283239	2.16187	0.030628	0.626313	C11orf24	53838	chromosome 11 open reading frame 24
138.047	0.609221	0.257713	2.36395	0.0180814	0.590366	RREB1	6239	ras responsive element binding protein 1
50.2989	0.607293	0.281167	2.1599	0.0307802	0.626313	ANKS6	203286	ankyrin repeat and sterile alpha motif domain containing 6
48.5815	0.607145	0.252156	2.40782	0.0160481	0.581967	NOP53	29997	NOP53 ribosome biogenesis factor
94.3029	0.607103	0.301684	2.01238	0.0441801	0.639653	SETD2	29072	SET domain containing 2, histone lysine methyltransferase
48.4387	0.605626	0.243377	2.48842	0.0128311	0.581967	OTULIN	90268	OTU deubiquitinase with linear linkage specificity
65.0071	0.602931	0.289549	2.08231	0.0373141	0.634496	DELE1	9812	DAP3 binding cell death enhancer 1
62.7622	0.602928	0.29309	2.05714	0.0396728	0.637791	TRIM5	85363	tripartite motif containing 5
30.1525	0.602084	0.267498	2.2508	0.0243983	0.612212	THUMPD3-AS1	440944	THUMPD3 antisense RNA 1
71.1594	0.598926	0.252762	2.36952	0.017811	0.589038	CEP350	9857	centrosomal protein 350
26.6085	0.598615	0.283992	2.10786	0.0350431	0.631508	SLC49A4	84925	solute carrier family 49 member 4
28.6441	0.598586	0.294636	2.03161	0.042193	0.639653	TARS2	80222	threonyl-tRNA synthetase 2, mitochondrial
37.125	0.598043	0.264318	2.26259	0.0236611	0.612212	CD27-AS1	678655	CD27 antisense RNA 1
47.8185	0.596179	0.255864	2.33006	0.0198029	0.606324	RIPOR3	140876	RIPOR family member 3
60.6059	0.595883	0.263048	2.2653	0.0234941	0.612212	RBM6	10180	RNA binding motif protein 6
83.56	0.595164	0.202278	2.9423	0.00325779	0.508501	SNX29	92017	sorting nexin 29
101.535	0.592606	0.292907	2.02319	0.0430538	0.639653	MAU2	23383	MAU2 sister chromatid cohesion factor
67.6505	0.592311	0.252802	2.34298	0.0191304	0.600593	RCSD1	92241	RCSD domain containing 1
190.166	0.588825	0.250087	2.35448	0.0185486	0.594703	MYO9A	4649	myosin IXA
176.176	0.58861	0.239295	2.45976	0.0139028	0.581967	NLRC5	84166	NLR family CARD domain containing 5
111.83	0.587083	0.267646	2.1935	0.0282711	0.621473	CEP164	22897	centrosomal protein 164
163.106	0.585756	0.296147	1.97793	0.0479369	0.643243	ILF3	3609	interleukin enhancer binding factor 3
43.5025	0.584194	0.235723	2.47831	0.0132006	0.581967	SETD4	54093	SET domain containing 4
36.207	0.583733	0.289703	2.01493	0.0439117	0.639653	ANXA9	8416	annexin A9
67.6984	0.58237	0.282281	2.06308	0.0391046	0.637791	TFDP1	7027	transcription factor Dp-1
45.024	0.581717	0.228474	2.5461	0.0108935	0.581967	PPP2R5E	5529	protein phosphatase 2 regulatory subunit B'epsilon
71.9426	0.578608	0.269476	2.14716	0.0317807	0.627903	NR3C1	2908	nuclear receptor subfamily 3 group C member 1
48.3058	0.578598	0.261839	2.20974	0.027123	0.616897	RUNDC3A	10900	RUN domain containing 3A
61.4335	0.57842	0.287943	2.0088	0.0445583	0.639875	RIC8A	60626	RIC8 guanine nucleotide exchange factor A
109.326	0.574416	0.271817	2.11324	0.0345799	0.631508	NISCH	11188	nischarin
72.3339	0.574134	0.291893	1.96693	0.0491909	0.643243	GTF2F1	2962	general transcription factor IIF subunit 1
89.5251	0.573594	0.287677	1.99388	0.0461649	0.6415	CHST3	9469	carbohydrate sulfotransferase 3
98.3529	0.569656	0.25659	2.2201	0.0264119	0.616897	ADARB1	104	adenosine deaminase RNA specific B1
45.3018	0.569476	0.244605	2.32814	0.0199046	0.606566	PHTF2	57157	putative homeodomain transcription factor 2
35.2362	0.56894	0.266667	2.13352	0.0328819	0.627942	CYP19A1	1588	cytochrome P450 family 19 subfamily A member 1
109.375	0.568615	0.286304	1.98606	0.047027	0.643243	EXOC3	11336	exocyst complex component 3
39.7053	0.568174	0.278574	2.03958	0.0413919	0.639653	SNX13	23161	sorting nexin 13
73.63	0.567266	0.232646	2.43832	0.0147558	0.581967	ABCA6	23460	ATP binding cassette subfamily A member 6
43.8852	0.566646	0.285989	1.98135	0.0475515	0.643243	BTBD2	55643	BTB domain containing 2
16.8457	0.565828	0.276709	2.04485	0.0408698	0.638728	OBSCN-AS1	574407	OBSCN antisense RNA 1
47.7335	0.565815	0.249471	2.26806	0.0233255	0.612212	CNOT6	57472	CCR4-NOT transcription complex subunit 6
81.2422	0.562981	0.281071	2.00299	0.0451788	0.6415	SLC37A3	84255	solute carrier family 37 member 3
92.5981	0.561282	0.233926	2.39939	0.0164222	0.584125	DPF3	8110	double PHD fingers 3
111.302	0.556947	0.249969	2.22807	0.0258761	0.616177	ATM	472	ATM serine/threonine kinase
25.6951	0.552708	0.254029	2.17577	0.0295727	0.625912	PRELID3B	51012	PRELI domain containing 3B
167.649	0.550936	0.226691	2.43034	0.0150845	0.581967	CIT	11113	citron rho-interacting serine/threonine kinase
48.2688	0.550137	0.278162	1.97776	0.047956	0.643243	ICE1	23379	interactor of little elongation complex ELL subunit 1
31.4406	0.550018	0.259469	2.11978	0.0340245	0.630498	GAD1	2571	glutamate decarboxylase 1
36.0867	0.547815	0.277396	1.97485	0.0482855	0.643243	ARHGAP8	23779	Rho GTPase activating protein 8
32.9203	0.544734	0.264919	2.05623	0.0397607	0.637791	LINC01588	283551	long intergenic non-protein coding RNA 1588
88.6831	0.543039	0.214586	2.53063	0.0113857	0.581967	CACNA1I	8911	calcium voltage-gated channel subunit alpha1 I
71.5152	0.542636	0.203899	2.6613	0.00778404	0.564043	ZC3H11A	9877	zinc finger CCCH-type containing 11A
34.3381	0.541906	0.239865	2.25921	0.0238703	0.612212	CREM	1390	cAMP responsive element modulator
53.125	0.540809	0.244364	2.21313	0.0268889	0.616897	PC	5091	pyruvate carboxylase
37.0164	0.538635	0.239088	2.25287	0.0242672	0.612212	RBPJ	3516	recombination signal binding protein for immunoglobulin kappa J region
32.5355	0.538394	0.261725	2.0571	0.0396769	0.637791	LANCL2	55915	LanC like 2
37.2468	0.536041	0.266065	2.0147	0.0439362	0.639653	NFKBIZ	64332	NFKB inhibitor zeta
65.0114	0.53313	0.263239	2.02527	0.0428396	0.639653	NUP98	4928	nucleoporin 98 and 96 precursor
93.0348	0.532654	0.212359	2.50828	0.0121321	0.581967	MYO3A	53904	myosin IIIA
59.2557	0.52655	0.268397	1.96183	0.0497822	0.644134	B4GALT1	2683	beta-1,4-galactosyltransferase 1
26.8835	0.522604	0.261905	1.99539	0.0460001	0.6415	RHBDL2	54933	rhomboid like 2
87.6928	0.518373	0.202878	2.55509	0.0106159	0.581967	NLRP1	22861	NLR family pyrin domain containing 1
67.8002	0.51705	0.262274	1.97141	0.0486769	0.643243	COL1A1	1277	collagen type I alpha 1 chain
41.4301	0.515255	0.251614	2.0478	0.0405794	0.637791	CAPN8	388743	calpain 8
70.2269	0.511711	0.227666	2.24764	0.0245991	0.612212	UBAP2L	9898	ubiquitin associated protein 2 like
79.8595	0.500965	0.24308	2.06091	0.039312	0.637791	STAT5B	6777	signal transducer and activator of transcription 5B
32.3767	0.49941	0.246397	2.02685	0.0426773	0.639653	CDK15	65061	cyclin dependent kinase 15
82.5428	0.496239	0.219589	2.25986	0.0238301	0.612212	ACSL6	23305	acyl-CoA synthetase long chain family member 6
32.6399	0.494997	0.249625	1.98296	0.0473721	0.643243	RTF1	23168	RTF1 homolog, Paf1/RNA polymerase II complex component
68.0609	0.487265	0.2442	1.99535	0.0460043	0.6415	LOC440300	440300	chondroitin sulfate proteoglycan 4 pseudogene
82.1225	0.482309	0.218165	2.21075	0.0270531	0.616897	NUP210	23225	nucleoporin 210
130.034	0.481455	0.2448	1.96673	0.0492148	0.643243	ATXN1	6310	ataxin 1
72.4809	0.476571	0.219086	2.17527	0.02961	0.625912	SPOCK2	9806	SPARC (osteonectin), cwcv and kazal like domains proteoglycan 2
43.5578	0.473005	0.240584	1.96607	0.0492906	0.643243	NAP1L1	4673	nucleosome assembly protein 1 like 1
63.2502	0.462734	0.235697	1.96326	0.0496163	0.643383	CELF1	10658	CUGBP Elav-like family member 1
75.4843	0.460744	0.180557	2.5518	0.0107168	0.581967	PRKCB	5579	protein kinase C beta
61.2939	0.455727	0.225841	2.01791	0.0436005	0.639653	CAMTA2	23125	calmodulin binding transcription activator 2
152.25	0.435147	0.220756	1.97117	0.0487044	0.643243	KMT2A	4297	lysine methyltransferase 2A
72.6071	0.403366	0.204912	1.96848	0.049013	0.643243	TNIP1	10318	TNFAIP3 interacting protein 1
118.683	0.402847	0.193922	2.07737	0.0377674	0.635954	SVEP1	79987	sushi, von Willebrand factor type A, EGF and pentraxin domain containing 1
93.942	-0.343958	0.170986	-2.01162	0.0442599	0.639653
66.6962	-0.376388	0.188966	-1.99182	0.0463903	0.641572	ANKRD36C	400986	ankyrin repeat domain 36C
76.9805	-0.413997	0.202186	-2.0476	0.0405988	0.637791	COL22A1	169044	collagen type XXII alpha 1 chain
124.132	-0.417842	0.180288	-2.31764	0.0204691	0.606849	DNAH2	146754	dynein axonemal heavy chain 2
43.4051	-0.42403	0.196266	-2.16048	0.0307352	0.626313	MCAM	4162	melanoma cell adhesion molecule
63.6571	-0.428551	0.188385	-2.27487	0.0229139	0.612212	SFXN5	94097	sideroflexin 5
70.3078	-0.439248	0.205839	-2.13394	0.0328479	0.627942	GTF3C1	2975	general transcription factor IIIC subunit 1
73.5649	-0.444225	0.220046	-2.01878	0.04351	0.639653	CDH23	64072	cadherin related 23
37.7436	-0.445884	0.203763	-2.18824	0.0286518	0.621473	LOXL2	4017	lysyl oxidase like 2
62.3514	-0.447436	0.175201	-2.55384	0.0106543	0.581967	INTS1	26173	integrator complex subunit 1
68.2277	-0.448825	0.199758	-2.24684	0.0246501	0.612212	ARHGEF1	9138	Rho guanine nucleotide exchange factor 1
88.9134	-0.45047	0.187915	-2.39721	0.0165206	0.584125	MPRIP	23164	myosin phosphatase Rho interacting protein
55.0904	-0.458987	0.229564	-1.99938	0.0455672	0.6415	ZFYVE28	57732	zinc finger FYVE-type containing 28
42.3209	-0.466861	0.221797	-2.1049	0.0353001	0.631508	MED15	51586	mediator complex subunit 15
78.9653	-0.467357	0.235005	-1.98871	0.0467331	0.643243	TNS1	7145	tensin 1
40.4381	-0.469595	0.221756	-2.11762	0.0342076	0.630858	FLNC	2318	filamin C
58.3214	-0.472125	0.236747	-1.99422	0.0461284	0.6415	CRACR2A	84766	calcium release activated channel regulator 2A
41.9005	-0.476044	0.232868	-2.04426	0.0409276	0.638815	CTNNBL1	56259	catenin beta like 1
77.9898	-0.482195	0.216437	-2.22788	0.0258887	0.616181	PTCH1	5727	patched 1
50.052	-0.487443	0.237877	-2.04914	0.0404482	0.637791	WIPI2	26100	WD repeat domain, phosphoinositide interacting 2
42.6891	-0.488013	0.221878	-2.19946	0.0278451	0.620209	NTRK3	4916	neurotrophic receptor tyrosine kinase 3
29.0422	-0.490555	0.247537	-1.98174	0.0475084	0.643243	ANKS3	124401	ankyrin repeat and sterile alpha motif domain containing 3
48.037	-0.492744	0.234397	-2.10218	0.0355375	0.632481	ARMC9	80210	armadillo repeat containing 9
39.4325	-0.494059	0.227997	-2.16696	0.030238	0.626313	IBA57	200205	iron-sulfur cluster assembly factor IBA57
51.5229	-0.495857	0.251437	-1.97209	0.0485995	0.643243	C3	718	complement C3
46.5589	-0.497552	0.245334	-2.02806	0.0425543	0.639653	PPARA	5465	peroxisome proliferator activated receptor alpha
77.5778	-0.500843	0.248042	-2.01919	0.0434679	0.639653	TNRC6B	23112	trinucleotide repeat containing adaptor 6B
37.4798	-0.500935	0.232713	-2.15259	0.0313512	0.627517	FAM20B	9917	FAM20B glycosaminoglycan xylosylkinase
52.5671	-0.505378	0.232391	-2.17469	0.0296536	0.625912	TENM3	55714	teneurin transmembrane protein 3
45.926	-0.506394	0.228969	-2.21162	0.0269928	0.616897	SLC2A14	144195	solute carrier family 2 member 14
65.8236	-0.507253	0.236008	-2.14931	0.0316101	0.627517	TRIP12	9320	thyroid hormone receptor interactor 12
59.9138	-0.507393	0.233664	-2.17146	0.0298965	0.625912	RGS12	6002	regulator of G protein signaling 12
64.716	-0.5097	0.236727	-2.15311	0.0313102	0.627517	PDXK	8566	pyridoxal kinase
22.3664	-0.510673	0.249287	-2.04854	0.0405075	0.637791	LOC648987	648987	uncharacterized LOC648987
57.1445	-0.511782	0.220938	-2.3164	0.0205362	0.606854	NSD3	54904	nuclear receptor binding SET domain protein 3
36.9547	-0.513593	0.245663	-2.09064	0.0365605	0.633483	TMEM184A	202915	transmembrane protein 184A
58.0435	-0.516378	0.232742	-2.21867	0.0265089	0.616897	BIRC6	57448	baculoviral IAP repeat containing 6
37.4994	-0.51765	0.262686	-1.9706	0.0487697	0.643243	RNF216P1	441191	ring finger protein 216 pseudogene 1
24.5234	-0.519748	0.263418	-1.97309	0.0484849	0.643243	HEPHL1	341208	hephaestin like 1
31.203	-0.519953	0.234696	-2.21543	0.0267306	0.616897	NTRK1	4914	neurotrophic receptor tyrosine kinase 1
40.9801	-0.520426	0.263936	-1.97179	0.0486336	0.643243	SEMA4A	64218	semaphorin 4A
26.1839	-0.521311	0.249793	-2.08697	0.0368909	0.634331	ZBTB17	7709	zinc finger and BTB domain containing 17
31.1094	-0.524983	0.264779	-1.98272	0.0473985	0.643243	CFTR	1080	CF transmembrane conductance regulator
46.3228	-0.525541	0.25191	-2.08623	0.0369581	0.634331	MYO1H	283446	myosin IH
35.5372	-0.525677	0.263806	-1.99266	0.0462983	0.641572	ENPP2	5168	ectonucleotide pyrophosphatase/phosphodiesterase 2
56.6178	-0.525919	0.233404	-2.25326	0.0242429	0.612212	AHNAK2	113146	AHNAK nucleoprotein 2
49.7142	-0.528228	0.212376	-2.48723	0.0128744	0.581967	DNAAF9	25943	dynein axonemal assembly factor 9
37.0071	-0.529049	0.256953	-2.05893	0.0395009	0.637791	LYRM4	57128	LYR motif containing 4
46.4359	-0.530632	0.248598	-2.1345	0.032802	0.627942	RBM25	58517	RNA binding motif protein 25
68.0491	-0.531145	0.268826	-1.9758	0.0481777	0.643243	LOC100133252	100133252	zinc finger protein 131 pseudogene
49.6209	-0.53205	0.221178	-2.40553	0.0161492	0.581967	KANK1	23189	KN motif and ankyrin repeat domains 1
58.9202	-0.53207	0.237013	-2.24489	0.024775	0.612212	VAC14	55697	VAC14 component of PIKFYVE complex
47.7135	-0.532637	0.221489	-2.4048	0.0161814	0.581967	PRKAG2	51422	protein kinase AMP-activated non-catalytic subunit gamma 2
69.9105	-0.533997	0.263314	-2.02798	0.0425618	0.639653	PDZD2	23037	PDZ domain containing 2
44.9134	-0.534215	0.270399	-1.97566	0.0481937	0.643243	ELAPOR1	57535	endosome-lysosome associated apoptosis and autophagy regulator 1
27.5445	-0.536797	0.263326	-2.03852	0.0414976	0.639653	KCTD20	222658	potassium channel tetramerization domain containing 20
64.8164	-0.537009	0.260827	-2.05887	0.0395068	0.637791	RUNX1	861	RUNX family transcription factor 1
41.5548	-0.537216	0.252441	-2.12808	0.0333303	0.628932	GRID1	2894	glutamate ionotropic receptor delta type subunit 1
34.9502	-0.543232	0.258977	-2.0976	0.0359403	0.633261	ROCK2	9475	Rho associated coiled-coil containing protein kinase 2
34.8583	-0.544151	0.270015	-2.01526	0.0438771	0.639653	SYT12	91683	synaptotagmin 12
64.9857	-0.544212	0.220505	-2.46803	0.013586	0.581967	ANK1	286	ankyrin 1
41.2219	-0.544939	0.258042	-2.11182	0.034702	0.631508	PCNX2	80003	pecanex 2
42.581	-0.54534	0.273247	-1.99577	0.0459586	0.6415	NME7	29922	NME/NM23 family member 7
53.4585	-0.547437	0.263028	-2.08129	0.0374073	0.634496	TIAM1	7074	TIAM Rac1 associated GEF 1
46.9045	-0.547667	0.264669	-2.06925	0.0385226	0.637791	ICE2	79664	interactor of little elongation complex ELL subunit 2
49.257	-0.550248	0.245147	-2.24456	0.0247963	0.612212	ATP2A2	488	ATPase sarcoplasmic/endoplasmic reticulum Ca2+ transporting 2
33.0068	-0.550826	0.27194	-2.02554	0.0428118	0.639653	RBMS1	5937	RNA binding motif single stranded interacting protein 1
35.6934	-0.551987	0.280506	-1.96783	0.0490881	0.643243	RAI1	10743	retinoic acid induced 1
42.181	-0.552432	0.237724	-2.32384	0.020134	0.606849	NFATC2	4773	nuclear factor of activated T cells 2
58.9826	-0.553466	0.268002	-2.06516	0.0389079	0.637791	MAST2	23139	microtubule associated serine/threonine kinase 2
47.9742	-0.555007	0.275583	-2.01394	0.0440162	0.639653	UNC13B	10497	unc-13 homolog B
32.2573	-0.555911	0.23413	-2.37437	0.0175788	0.589038	ST6GAL1	6480	ST6 beta-galactoside alpha-2,6-sialyltransferase 1
29.525	-0.557686	0.275322	-2.02558	0.0428077	0.639653	WNT2B	7482	Wnt family member 2B
53.0025	-0.558069	0.213529	-2.61355	0.00896063	0.577779	CBL	867	Cbl proto-oncogene
44.8948	-0.558587	0.281576	-1.98379	0.0472796	0.643243	PLA2G4C	8605	phospholipase A2 group IVC
38.0867	-0.558685	0.267054	-2.09203	0.0364357	0.633483	BRWD3	254065	bromodomain and WD repeat domain containing 3
19.3174	-0.559898	0.261509	-2.14103	0.0322715	0.627942	RNF44	22838	ring finger protein 44
38.1699	-0.561356	0.224036	-2.50565	0.0122226	0.581967	MAP3K2	10746	mitogen-activated protein kinase kinase kinase 2
27.2532	-0.563568	0.242165	-2.32721	0.0199541	0.606566	PPP1R13L	10848	protein phosphatase 1 regulatory subunit 13 like
29.1697	-0.563745	0.259467	-2.1727	0.0298027	0.625912	SNRNP70	6625	small nuclear ribonucleoprotein U1 subunit 70
47.6005	-0.56391	0.244299	-2.30828	0.0209838	0.607208	ALS2	57679	alsin Rho guanine nucleotide exchange factor ALS2
42.911	-0.565089	0.286125	-1.97497	0.0482715	0.643243	CCDC171	203238	coiled-coil domain containing 171
34.9264	-0.566762	0.238071	-2.38065	0.0172822	0.588998	PEG3	5178	paternally expressed 3
30.618	-0.568136	0.238422	-2.3829	0.0171769	0.588219	SSR2	6746	signal sequence receptor subunit 2
27.7181	-0.568618	0.270884	-2.09913	0.0358059	0.633261	TRAK2	66008	trafficking kinesin protein 2
59.045	-0.569156	0.283766	-2.00572	0.0448861	0.6415
24.8277	-0.569474	0.262408	-2.17019	0.0299926	0.625912	PSMG3-AS1	114796	PSMG3 antisense RNA 1 (head to head)
72.7864	-0.57074	0.210632	-2.70965	0.00673546	0.557994	ANAPC5	51433	anaphase promoting complex subunit 5
31.0211	-0.572417	0.25285	-2.26386	0.0235826	0.612212	PRRC1	133619	proline rich coiled-coil 1
31.969	-0.573376	0.27464	-2.08773	0.0368218	0.634331	HSP90AA1	3320	heat shock protein 90 alpha family class A member 1
42.4725	-0.573508	0.25321	-2.26495	0.0235159	0.612212	TDRD12	91646	tudor domain containing 12
28.4146	-0.576373	0.287427	-2.00528	0.0449328	0.6415	ABCA17P	650655	ATP binding cassette subfamily A member 17, pseudogene
56.8777	-0.577529	0.252063	-2.29121	0.0219515	0.610066	FAM153B	202134	family with sequence similarity 153 member B
23.955	-0.577545	0.27729	-2.08282	0.0372678	0.634496	EGLN3	112399	egl-9 family hypoxia inducible factor 3
55.3733	-0.577667	0.275136	-2.09957	0.0357664	0.633261	GDPD5	81544	glycerophosphodiester phosphodiesterase domain containing 5
46.9337	-0.578756	0.245143	-2.36089	0.018231	0.592288	UBE4B	10277	ubiquitination factor E4B
46.8454	-0.580198	0.271797	-2.13468	0.0327874	0.627942	CYLD	1540	CYLD lysine 63 deubiquitinase
26.5295	-0.580263	0.280731	-2.06697	0.0387367	0.637791	MXRA7	439921	matrix remodeling associated 7
29.1141	-0.580748	0.224864	-2.58266	0.00980412	0.580704	KIAA1614	57710	KIAA1614
43.5149	-0.581644	0.251795	-2.30999	0.0208886	0.607206	TCOF1	6949	treacle ribosome biogenesis factor 1
57.4004	-0.58225	0.296087	-1.96648	0.0492432	0.643243	LAMA3	3909	laminin subunit alpha 3
21.8364	-0.582455	0.27915	-2.08653	0.0369302	0.634331	SLC38A7	55238	solute carrier family 38 member 7
28.4422	-0.582482	0.235363	-2.47482	0.0133302	0.581967	OSBPL8	114882	oxysterol binding protein like 8
23.7338	-0.582683	0.279329	-2.08601	0.0369779	0.634331	NMNAT1	64802	nicotinamide nucleotide adenylyltransferase 1
25.2719	-0.583664	0.271369	-2.15081	0.0314908	0.627517	CAPZB	832	capping actin protein of muscle Z-line subunit beta
72.7041	-0.583888	0.269616	-2.16563	0.0303394	0.626313	VWF	7450	von Willebrand factor
69.6484	-0.584965	0.197825	-2.95698	0.00310671	0.494214	PTPRS	5802	protein tyrosine phosphatase receptor type S
42.5138	-0.585632	0.29119	-2.01117	0.0443076	0.639653	FBLN5	10516	fibulin 5
186.774	-0.586066	0.292755	-2.0019	0.0452956	0.6415	SLC35E2B	728661	solute carrier family 35 member E2B
32.1688	-0.586326	0.292278	-2.00605	0.0448504	0.6415	ZNF614	80110	zinc finger protein 614
26.0974	-0.586978	0.281598	-2.08445	0.037119	0.634496	FLII	2314	FLII actin remodeling protein
20.7317	-0.587498	0.262172	-2.24089	0.0250335	0.612212	LTA4H	4048	leukotriene A4 hydrolase
36.2113	-0.587803	0.238176	-2.46793	0.0135896	0.581967	EXOG	9941	exo/endonuclease G
33.542	-0.587951	0.284969	-2.06321	0.0390928	0.637791	CRY2	1408	cryptochrome circadian regulator 2
80.6082	-0.589319	0.278927	-2.11281	0.0346172	0.631508	EP400P1	347918	EP400 pseudogene 1
30.7715	-0.589799	0.274777	-2.14646	0.0318359	0.627903	SND1	27044	staphylococcal nuclease and tudor domain containing 1
32.6493	-0.591203	0.248418	-2.37987	0.0173187	0.588998	TGM2	7052	transglutaminase 2
28.0262	-0.592116	0.298605	-1.98294	0.0473743	0.643243	AQP12B	653437	aquaporin 12B
42.0033	-0.592137	0.274991	-2.1533	0.0312954	0.627517	FGD4	121512	FYVE, RhoGEF and PH domain containing 4
38.9786	-0.592207	0.270525	-2.1891	0.0285894	0.621473	U2AF1	7307	U2 small nuclear RNA auxiliary factor 1
24.1769	-0.59347	0.300792	-1.97303	0.0484927	0.643243	FENDRR	400550	FOXF1 adjacent non-coding developmental regulatory RNA
42.9676	-0.5941	0.244488	-2.42997	0.0151001	0.581967	ZYG11B	79699	zyg-11 family member B, cell cycle regulator
21.7652	-0.59426	0.271419	-2.18946	0.0285637	0.621473	LARS2	23395	leucyl-tRNA synthetase 2, mitochondrial
30.3766	-0.59437	0.280463	-2.11925	0.0340695	0.630717	MSANTD1	345222	Myb/SANT DNA binding domain containing 1
18.7322	-0.595779	0.278897	-2.1362	0.0326635	0.627942	SYNGR2	9144	synaptogyrin 2
64.6507	-0.596612	0.278706	-2.14065	0.0323023	0.627942	ALKBH8	91801	alkB homolog 8, tRNA methyltransferase
28.3537	-0.597054	0.275383	-2.16808	0.0301524	0.626313	WDR37	22884	WD repeat domain 37
23.8599	-0.597264	0.25949	-2.30169	0.0213526	0.607208	CNOT10	25904	CCR4-NOT transcription complex subunit 10
46.3865	-0.598076	0.289401	-2.0666	0.0387719	0.637791	KIF26B	55083	kinesin family member 26B
20.841	-0.598282	0.304494	-1.96484	0.0494327	0.643243	ATMIN	23300	ATM interactor
39.2208	-0.599109	0.265971	-2.25253	0.0242885	0.612212	CCDC138	165055	coiled-coil domain containing 138
37.6177	-0.599356	0.287133	-2.08738	0.036854	0.634331	GOSR1	9527	golgi SNAP receptor complex member 1
39.8078	-0.599575	0.283379	-2.11581	0.0343611	0.630858	SLC6A2	6530	solute carrier family 6 member 2
69.1163	-0.599631	0.26932	-2.22646	0.0259832	0.616897	KMT2D	8085	lysine methyltransferase 2D
31.3999	-0.599636	0.2716	-2.20779	0.0272588	0.616897	RPGRIP1L	23322	RPGRIP1 like
29.9992	-0.600577	0.257296	-2.33419	0.0195859	0.604777	SCMH1	22955	Scm polycomb group protein homolog 1
43.7861	-0.600827	0.273795	-2.19444	0.0282036	0.621473	USP6NL	9712	USP6 N-terminal like
34.8899	-0.603548	0.248562	-2.42816	0.0151756	0.581967	MAST3	23031	microtubule associated serine/threonine kinase 3
32.2491	-0.604709	0.307425	-1.96702	0.0491813	0.643243	POLR1B	84172	RNA polymerase I subunit B
24.4064	-0.605884	0.30635	-1.97775	0.0479568	0.643243	ITGB2	3689	integrin subunit beta 2
23.7635	-0.606341	0.249485	-2.43037	0.0150835	0.581967	URGCP	55665	upregulator of cell proliferation
25.0256	-0.608552	0.307838	-1.97686	0.0480573	0.643243	CRY1	1407	cryptochrome circadian regulator 1
32.7863	-0.608822	0.279928	-2.17493	0.0296356	0.625912	CEP170B	283638	centrosomal protein 170B
152.511	-0.609454	0.219605	-2.77523	0.00551634	0.552774	RNF213	57674	ring finger protein 213
31.9552	-0.609818	0.274011	-2.22553	0.026046	0.616897	ADGRA3	166647	adhesion G protein-coupled receptor A3
41.2884	-0.609944	0.290106	-2.10249	0.0355108	0.632481	EIF4E	1977	eukaryotic translation initiation factor 4E
18.8461	-0.610861	0.274385	-2.22629	0.0259947	0.616897	SIRT5	23408	sirtuin 5
24.1918	-0.611225	0.308604	-1.98061	0.047635	0.643243	GRK6	2870	G protein-coupled receptor kinase 6
34.0029	-0.611304	0.278424	-2.19559	0.0281216	0.621473	MAPK1	5594	mitogen-activated protein kinase 1
68.819	-0.612066	0.298059	-2.05351	0.0400234	0.637791	SIN3A	25942	SIN3 transcription regulator family member A
14.9107	-0.612243	0.298896	-2.04834	0.0405263	0.637791	SGSM3	27352	small G protein signaling modulator 3
23.3682	-0.612889	0.298636	-2.0523	0.0401408	0.637791	MCM10	55388	minichromosome maintenance 10 replication initiation factor
20.4313	-0.613041	0.307378	-1.99442	0.0461058	0.6415	CYP4F11	57834	cytochrome P450 family 4 subfamily F member 11
41.5889	-0.614059	0.293581	-2.09162	0.0364725	0.633483	UPF1	5976	UPF1 RNA helicase and ATPase
22.2506	-0.615963	0.294414	-2.09217	0.0364234	0.633483	FBXO11	80204	F-box protein 11
31.2429	-0.615979	0.27039	-2.27811	0.02272	0.612212	FAAP20	199990	FA core complex associated protein 20
56.1622	-0.617472	0.235062	-2.62685	0.008618	0.573823	PLCH2	9651	phospholipase C eta 2
25.5412	-0.617521	0.306145	-2.01708	0.0436867	0.639653	NCKAP5L	57701	NCK associated protein 5 like
99.8519	-0.618144	0.312008	-1.98118	0.0475709	0.643243	TUBGCP4	27229	tubulin gamma complex associated protein 4
63.4067	-0.619078	0.304216	-2.035	0.0418511	0.639653	IGFN1	91156	immunoglobulin like and fibronectin type III domain containing 1
34.3038	-0.619458	0.30073	-2.05985	0.0394128	0.637791	ZNRF3	84133	zinc and ring finger 3
17.9869	-0.619765	0.313884	-1.97451	0.0483242	0.643243
24.0907	-0.619822	0.315152	-1.96674	0.0492132	0.643243	SH3BP4	23677	SH3 domain binding protein 4
39.671	-0.619876	0.311214	-1.9918	0.0463932	0.641572	NEK9	91754	NIMA related kinase 9
29.2503	-0.620023	0.276805	-2.23993	0.0250958	0.612212	CDH24	64403	cadherin 24
37.9681	-0.62015	0.308605	-2.00953	0.0444812	0.639653	MYCBPAP	84073	MYCBP associated protein
15.5084	-0.620233	0.314662	-1.97111	0.0487115	0.643243	EMG1	10436	EMG1 N1-specific pseudouridine methyltransferase
20.1403	-0.620615	0.310269	-2.00025	0.0454736	0.6415	CDH20	28316	cadherin 20
55.4427	-0.620713	0.295609	-2.09978	0.0357485	0.633222	SIK3	23387	SIK family kinase 3
24.0982	-0.620774	0.299937	-2.06968	0.0384823	0.637791	CDCP1	64866	CUB domain containing protein 1
25.595	-0.621557	0.293575	-2.11719	0.0342433	0.630858	FANCG	2189	FA complementation group G
58.2098	-0.622477	0.277859	-2.24026	0.025074	0.612212	NTRK2	4915	neurotrophic receptor tyrosine kinase 2
45.9837	-0.622952	0.306141	-2.03485	0.0418659	0.639653	LONRF2	164832	LON peptidase N-terminal domain and ring finger 2
52.6192	-0.623237	0.309321	-2.01486	0.0439197	0.639653	TCF12	6938	transcription factor 12
29.2655	-0.623296	0.294627	-2.11554	0.0343839	0.630858	SMOC1	64093	SPARC related modular calcium binding 1
15.5546	-0.623662	0.303458	-2.05519	0.0398608	0.637791	HGFAC	3083	HGF activator
25.633	-0.623905	0.309083	-2.01857	0.043532	0.639653	SCRN1	9805	secernin 1
59.0745	-0.624104	0.309665	-2.01542	0.0438609	0.639653	CACNA1D	776	calcium voltage-gated channel subunit alpha1 D
92.6208	-0.624667	0.260997	-2.39339	0.0166937	0.584125	CPAMD8	27151	C3 and PZP like alpha-2-macroglobulin domain containing 8
54.8925	-0.625119	0.302396	-2.06722	0.0387135	0.637791	SLCO1A2	6579	solute carrier organic anion transporter family member 1A2
43.0399	-0.625764	0.238461	-2.62418	0.00868581	0.573823	IFT140	9742	intraflagellar transport 140
35.4529	-0.626365	0.305149	-2.05265	0.0401063	0.637791	DYRK4	8798	dual specificity tyrosine phosphorylation regulated kinase 4
41.6228	-0.626518	0.282428	-2.21832	0.0265328	0.616897	CCDC27	148870	coiled-coil domain containing 27
35.3518	-0.627446	0.268803	-2.33423	0.0195838	0.604777	SIDT1	54847	SID1 transmembrane family member 1
15.1758	-0.627711	0.304963	-2.05832	0.0395592	0.637791	TMEM41B	440026	transmembrane protein 41B
29.9528	-0.627786	0.293017	-2.14249	0.0321543	0.627942	PSEN1	5663	presenilin 1
36.5286	-0.627842	0.300799	-2.08725	0.0368656	0.634331	CAPN13	92291	calpain 13
34.6953	-0.629456	0.319508	-1.97008	0.0488292	0.643243	ABL1	25	ABL proto-oncogene 1, non-receptor tyrosine kinase
38.5183	-0.62977	0.299014	-2.10615	0.0351909	0.631508	SOX13	9580	SRY-box transcription factor 13
28.9229	-0.630335	0.305349	-2.06431	0.0389882	0.637791	TTLL3	26140	tubulin tyrosine ligase like 3
32.0083	-0.630824	0.267738	-2.35612	0.0184668	0.594424	LRRC28	123355	leucine rich repeat containing 28
45.0327	-0.631743	0.282062	-2.23973	0.0251085	0.612212	TBC1D16	125058	TBC1 domain family member 16
31.785	-0.632798	0.312864	-2.0226	0.0431145	0.639653	FBXW12	285231	F-box and WD repeat domain containing 12
51.1548	-0.633013	0.305646	-2.07106	0.0383527	0.637791	PEAR1	375033	platelet endothelial aggregation receptor 1
50.3369	-0.633321	0.281051	-2.25341	0.0242335	0.612212	AK9	221264	adenylate kinase 9
28.6654	-0.633936	0.314959	-2.01276	0.0441398	0.639653	HAPLN1	1404	hyaluronan and proteoglycan link protein 1
56.4906	-0.633949	0.28872	-2.19572	0.0281117	0.621473	PZP	5858	PZP alpha-2-macroglobulin like
87.8572	-0.634334	0.292363	-2.16968	0.0300311	0.626177	MEGF8	1954	multiple EGF like domains 8
27.7756	-0.636134	0.301895	-2.10713	0.0351061	0.631508	NKPD1	284353	NTPase KAP family P-loop domain containing 1
12.6605	-0.637509	0.315848	-2.01841	0.0435488	0.639653
15.7554	-0.63761	0.321043	-1.98606	0.047027	0.643243	CCDC60	160777	coiled-coil domain containing 60
21.55	-0.637938	0.314363	-2.0293	0.0424275	0.639653
43.014	-0.638053	0.296681	-2.15064	0.0315048	0.627517	USP49	25862	ubiquitin specific peptidase 49
48.6568	-0.639294	0.311983	-2.04913	0.0404494	0.637791	TPCN1	53373	two pore segment channel 1
29.7884	-0.639434	0.302345	-2.11491	0.0344375	0.630873	PACSIN2	11252	protein kinase C and casein kinase substrate in neurons 2
16.1131	-0.640462	0.317863	-2.0149	0.043915	0.639653	DAB1-AS1	101926890	DAB1 antisense RNA 1
31.1688	-0.640749	0.304137	-2.10678	0.0351369	0.631508	SAR1A	56681	secretion associated Ras related GTPase 1A
35.4287	-0.640794	0.314737	-2.03597	0.0417538	0.639653	POLN	353497	DNA polymerase nu
32.9805	-0.64114	0.302971	-2.11618	0.0343297	0.630858	PALD1	27143	phosphatase domain containing paladin 1
35.8312	-0.641286	0.305652	-2.09809	0.035897	0.633261	PPP4R4	57718	protein phosphatase 4 regulatory subunit 4
40.3051	-0.641565	0.258346	-2.48336	0.013015	0.581967	MAN2C1	4123	mannosidase alpha class 2C member 1
19.803	-0.642338	0.303883	-2.11377	0.0345353	0.631508	FBXO46	23403	F-box protein 46
15.8927	-0.643034	0.293702	-2.18941	0.0285671	0.621473	TLCD3B	83723	TLC domain containing 3B
29.8582	-0.643509	0.315273	-2.04112	0.0412391	0.639653	TSPEAR	54084	thrombospondin type laminin G domain and EAR repeats
18.51	-0.643538	0.32538	-1.97781	0.0479505	0.643243	EIF3K	27335	eukaryotic translation initiation factor 3 subunit K
23.8975	-0.643636	0.312508	-2.05958	0.0394384	0.637791	LINC01043	101928752	long intergenic non-protein coding RNA 1043
13.9824	-0.644008	0.323717	-1.98941	0.0466556	0.643243	HAAO	23498	3-hydroxyanthranilate 3,4-dioxygenase
47.1438	-0.644009	0.315203	-2.04316	0.0410368	0.639653	EMSY	56946	EMSY transcriptional repressor, BRCA2 interacting
38.3685	-0.644177	0.260933	-2.46874	0.0135588	0.581967	OARD1	221443	O-acyl-ADP-ribose deacylase 1
26.3505	-0.644378	0.326484	-1.97369	0.0484175	0.643243	P3H4	10609	prolyl 3-hydroxylase family member 4 (inactive)
50.9124	-0.644459	0.301161	-2.13991	0.0323617	0.627942	TSC1	7248	TSC complex subunit 1
61.0372	-0.645147	0.322947	-1.99769	0.0457502	0.6415	ARHGEF10L	55160	Rho guanine nucleotide exchange factor 10 like
29.336	-0.6455	0.322979	-1.99858	0.0456535	0.6415	POLA1	5422	DNA polymerase alpha 1, catalytic subunit
21.894	-0.645701	0.317602	-2.03305	0.0420478	0.639653	CCDC73	493860	coiled-coil domain containing 73
33.5459	-0.646459	0.261128	-2.47564	0.0132997	0.581967	WDR90	197335	WD repeat domain 90
39.2626	-0.646642	0.283031	-2.2847	0.0223305	0.611932	DCAF1	9730	DDB1 and CUL4 associated factor 1
29.8078	-0.646747	0.319556	-2.02389	0.042981	0.639653	B3GAT1-DT	283177	B3GAT1 divergent transcript
31.6265	-0.647146	0.31714	-2.04057	0.041294	0.639653	SAMM50	25813	SAMM50 sorting and assembly machinery component
31.4515	-0.647715	0.322911	-2.00586	0.0448708	0.6415	IDE	3416	insulin degrading enzyme
32.4107	-0.648053	0.316479	-2.0477	0.0405897	0.637791	LILRB4	11006	leukocyte immunoglobulin like receptor B4
20.5723	-0.648334	0.285043	-2.27452	0.022935	0.612212	MAG	4099	myelin associated glycoprotein
37.328	-0.649404	0.247083	-2.62829	0.00858163	0.573823	MGRN1	23295	mahogunin ring finger 1
34.6331	-0.649477	0.260292	-2.49519	0.0125891	0.581967	CYB5R3	1727	cytochrome b5 reductase 3
47.1486	-0.649751	0.322074	-2.01739	0.0436544	0.639653	SLC4A8	9498	solute carrier family 4 member 8
62.9398	-0.649782	0.317267	-2.04806	0.0405542	0.637791	CASKIN2	57513	CASK interacting protein 2
30.1938	-0.649814	0.315134	-2.06202	0.0392055	0.637791	TMC8	147138	transmembrane channel like 8
51.1807	-0.649903	0.268001	-2.42501	0.0153081	0.581967	ADCY9	115	adenylate cyclase 9
59.3794	-0.649947	0.294875	-2.20414	0.0275143	0.617469	LTBP4	8425	latent transforming growth factor beta binding protein 4
12.28	-0.650084	0.328537	-1.97873	0.0478469	0.643243	LINC00466	199899	long intergenic non-protein coding RNA 466
19.7679	-0.650347	0.306155	-2.12424	0.0336499	0.629995	UQCRC1	7384	ubiquinol-cytochrome c reductase core protein 1
41.8215	-0.650378	0.25995	-2.50194	0.0123515	0.581967	SEMA4D	10507	semaphorin 4D
29.7722	-0.65098	0.305928	-2.12789	0.0333466	0.628932	RB1CC1	9821	RB1 inducible coiled-coil 1
63.8783	-0.651365	0.26492	-2.45872	0.0139434	0.581967	TET3	200424	tet methylcytosine dioxygenase 3
16.7991	-0.652221	0.297808	-2.19007	0.0285192	0.621473	FTCDNL1	348751	formiminotransferase cyclodeaminase N-terminal like
23.2197	-0.653073	0.326404	-2.00081	0.0454125	0.6415	GPR155	151556	G protein-coupled receptor 155
31.9398	-0.653165	0.272371	-2.39807	0.0164816	0.584125	C1QTNF6	114904	C1q and TNF related 6
16.9184	-0.653175	0.316666	-2.06266	0.0391446	0.637791	C5AR1	728	complement C5a receptor 1
25.0051	-0.654398	0.274928	-2.38025	0.0173007	0.588998	CARM1	10498	coactivator associated arginine methyltransferase 1
46.245	-0.655073	0.311526	-2.10279	0.035484	0.632481	ATP8A2	51761	ATPase phospholipid transporting 8A2
22.456	-0.65534	0.297941	-2.19956	0.0278378	0.620209	SESN2	83667	sestrin 2
29.7995	-0.655759	0.305503	-2.14649	0.0318341	0.627903	ZFP28	140612	ZFP28 zinc finger protein
46.7435	-0.655881	0.267739	-2.44971	0.0142973	0.581967	ASPSCR1	79058	ASPSCR1 tether for SLC2A4, UBX domain containing
20.9959	-0.656053	0.333458	-1.96742	0.0491346	0.643243	GSK3A	2931	glycogen synthase kinase 3 alpha
35.5211	-0.658335	0.304746	-2.16027	0.0307514	0.626313	SLC23A2	9962	solute carrier family 23 member 2
23.1212	-0.658753	0.303644	-2.16949	0.0300456	0.626217
31.6612	-0.659091	0.27146	-2.42795	0.0151846	0.581967	CLCN6	1185	chloride voltage-gated channel 6
30.4512	-0.659447	0.285938	-2.30626	0.0210963	0.607208	RBSN	64145	rabenosyn, RAB effector
22.5698	-0.65948	0.31042	-2.12448	0.0336302	0.629995	C7orf50	84310	chromosome 7 open reading frame 50
67.8644	-0.659576	0.324296	-2.03387	0.0419647	0.639653	KIAA0930	23313	KIAA0930
27.4827	-0.659938	0.324435	-2.03411	0.0419401	0.639653	ARHGAP22	58504	Rho GTPase activating protein 22
58.3188	-0.660491	0.311216	-2.12229	0.0338131	0.629995	SIPA1L1	26037	signal induced proliferation associated 1 like 1
21.7884	-0.66076	0.285894	-2.31121	0.0208214	0.607206	TMOD3	29766	tropomodulin 3
33.0681	-0.661628	0.240602	-2.74989	0.00596155	0.557994	C1orf35	79169	chromosome 1 open reading frame 35
80.9533	-0.661755	0.32054	-2.0645	0.0389699	0.637791	ACACB	32	acetyl-CoA carboxylase beta
18.3805	-0.662022	0.330988	-2.00014	0.0454854	0.6415	GLP1R	2740	glucagon like peptide 1 receptor
30.9322	-0.662179	0.298572	-2.21782	0.026567	0.616897	EGFLAM	133584	EGF like, fibronectin type III and laminin G domains
40.0435	-0.662205	0.293433	-2.25675	0.0240238	0.612212	MYH4	4622	myosin heavy chain 4
18.4277	-0.662281	0.295179	-2.24366	0.0248542	0.612212
66.515	-0.662665	0.337479	-1.96357	0.0495796	0.643383	SDK1	221935	sidekick cell adhesion molecule 1
11.6467	-0.663689	0.321229	-2.0661	0.0388193	0.637791	KIR2DS4	3809	killer cell immunoglobulin like receptor, two Ig domains and short cytoplasmic tail 4
34.9358	-0.663797	0.317567	-2.09026	0.0365944	0.633507	IRS1	3667	insulin receptor substrate 1
34.3592	-0.664423	0.322116	-2.06268	0.039143	0.637791	SYNE3	161176	spectrin repeat containing nuclear envelope family member 3
35.0438	-0.664583	0.331919	-2.00224	0.0452586	0.6415	ERMARD	55780	ER membrane associated RNA degradation
27.2788	-0.66462	0.336509	-1.97504	0.0482634	0.643243	OLFML2A	169611	olfactomedin like 2A
23.7968	-0.664822	0.324221	-2.05052	0.0403138	0.637791	LIPJ	142910	lipase family member J
27.6251	-0.665286	0.291863	-2.27944	0.0226407	0.612212	MROH5	389690	maestro heat like repeat family member 5 (gene/pseudogene)
37.8017	-0.666588	0.329863	-2.0208	0.0433002	0.639653	ERG	2078	ETS transcription factor ERG
45.7644	-0.66678	0.336077	-1.98401	0.0472547	0.643243	ENAH	55740	ENAH actin regulator
29.9074	-0.667467	0.290472	-2.29787	0.0215692	0.60745	VANGL2	57216	VANGL planar cell polarity protein 2
37.6078	-0.667532	0.271989	-2.45426	0.0141176	0.581967	SDF4	51150	stromal cell derived factor 4
33.0254	-0.667535	0.333747	-2.00012	0.0454872	0.6415	NT5DC3	51559	5'-nucleotidase domain containing 3
33.4209	-0.667976	0.325768	-2.05046	0.0403194	0.637791
16.5102	-0.668101	0.29712	-2.24859	0.0245384	0.612212	KCTD7	154881	potassium channel tetramerization domain containing 7
60.739	-0.668237	0.2824	-2.36628	0.017968	0.589106	PLXNA1	5361	plexin A1
153.671	-0.668302	0.331333	-2.01701	0.0436947	0.639653	ZNF528	84436	zinc finger protein 528
21.5233	-0.668328	0.326077	-2.0496	0.0404034	0.637791	AATK	9625	apoptosis associated tyrosine kinase
55.5904	-0.668569	0.304158	-2.1981	0.0279422	0.620561	EML6	400954	EMAP like 6
35.8396	-0.668743	0.276598	-2.41774	0.0156172	0.581967	PLXDC2	84898	plexin domain containing 2
24.7344	-0.670053	0.286059	-2.34236	0.0191623	0.601079	A2MP1	3	alpha-2-macroglobulin pseudogene 1
81.9273	-0.670613	0.329088	-2.03779	0.0415708	0.639653	VPS13C	54832	vacuolar protein sorting 13 homolog C
26.3623	-0.67121	0.331295	-2.02602	0.0427629	0.639653	CFAP99	402160	cilia and flagella associated protein 99
38.2266	-0.671331	0.276479	-2.42814	0.0151764	0.581967	COL12A1	1303	collagen type XII alpha 1 chain
24.125	-0.671445	0.321165	-2.09066	0.0365588	0.633483	MED23	9439	mediator complex subunit 23
23.9004	-0.671595	0.339765	-1.97665	0.0480814	0.643243	SLC39A13	91252	solute carrier family 39 member 13
17.0964	-0.671767	0.33138	-2.02718	0.0426442	0.639653	EPPIN	57119	epididymal peptidase inhibitor
38.5544	-0.671777	0.300299	-2.23702	0.0252847	0.613489	STRIP1	85369	striatin interacting protein 1
15.6991	-0.672048	0.328302	-2.04704	0.0406541	0.637791	PAK2	5062	p21 (RAC1) activated kinase 2
46.5442	-0.67268	0.281028	-2.39364	0.016682	0.584125	EVC	2121	EvC ciliary complex subunit 1
17.9333	-0.67268	0.341104	-1.97207	0.0486019	0.643243	IFT52	51098	intraflagellar transport 52
27.6907	-0.672746	0.32112	-2.095	0.0361713	0.633261	SLFN13	146857	schlafen family member 13
26.2083	-0.67308	0.296996	-2.26629	0.0234335	0.612212	TATDN1	83940	TatD DNase domain containing 1
48.0723	-0.674135	0.315983	-2.13346	0.0328874	0.627942	CDC42BPG	55561	CDC42 binding protein kinase gamma
140.475	-0.674296	0.34198	-1.97174	0.048639	0.643243	MYO6	4646	myosin VI
22.4328	-0.67635	0.322434	-2.09763	0.0359375	0.633261	HS1BP3	64342	HCLS1 binding protein 3
33.2622	-0.676843	0.30492	-2.21974	0.0264363	0.616897	CSF2RB	1439	colony stimulating factor 2 receptor subunit beta
25.79	-0.678449	0.302223	-2.24486	0.0247768	0.612212	TFAM	7019	transcription factor A, mitochondrial
12.5317	-0.678495	0.338857	-2.00231	0.0452518	0.6415
60.9463	-0.678732	0.318521	-2.13088	0.0330988	0.627942	LINC01559	283422	long intergenic non-protein coding RNA 1559
29.1997	-0.679152	0.305422	-2.22365	0.0261721	0.616897	FAM120C	54954	family with sequence similarity 120C
27.0896	-0.679219	0.343686	-1.97628	0.0481236	0.643243	FYN	2534	FYN proto-oncogene, Src family tyrosine kinase
44.3871	-0.679412	0.304731	-2.22955	0.0257774	0.615305	PFKL	5211	phosphofructokinase, liver type
48.2625	-0.680128	0.305344	-2.22742	0.0259194	0.616617	STAT3	6774	signal transducer and activator of transcription 3
20.7641	-0.680407	0.327269	-2.07904	0.0376135	0.635436	PLCH1	23007	phospholipase C eta 1
20.0356	-0.680737	0.331158	-2.05563	0.0398185	0.637791	SCLT1	132320	sodium channel and clathrin linker 1
16.6954	-0.680778	0.303824	-2.2407	0.0250457	0.612212	PPP4R3A	55671	protein phosphatase 4 regulatory subunit 3A
16.3209	-0.680872	0.339508	-2.00547	0.0449134	0.6415
44.4502	-0.680931	0.337109	-2.01991	0.0433924	0.639653	SERTAD3	29946	SERTA domain containing 3
31.6711	-0.681402	0.342783	-1.98785	0.046828	0.643243	WWC2	80014	WW and C2 domain containing 2
30.2082	-0.681626	0.321891	-2.11757	0.0342117	0.630858	BCAP31	10134	B cell receptor associated protein 31
61.9696	-0.681641	0.267071	-2.55228	0.0107019	0.581967	SPTAN1	6709	spectrin alpha, non-erythrocytic 1
38.1447	-0.681733	0.301773	-2.2591	0.0238774	0.612212	CGN	57530	cingulin
34.1029	-0.681888	0.329015	-2.07251	0.0382177	0.637329	BCYRN1	618	brain cytoplasmic RNA 1
19.9235	-0.68194	0.327476	-2.08241	0.0373046	0.634496	ZBED5	58486	zinc finger BED-type containing 5
44.0091	-0.682177	0.327454	-2.08328	0.0372259	0.634496	MEG3	55384	maternally expressed 3
24.1047	-0.682469	0.309637	-2.20409	0.0275179	0.617469	USP31	57478	ubiquitin specific peptidase 31
29.8659	-0.683309	0.289806	-2.35781	0.018383	0.594363	MEF2A	4205	myocyte enhancer factor 2A
17.9848	-0.683422	0.346139	-1.97441	0.0483349	0.643243	PRPF6	24148	pre-mRNA processing factor 6
64.7253	-0.684747	0.300346	-2.27986	0.0226161	0.612212	PLD3	23646	phospholipase D family member 3
29.9899	-0.684849	0.30857	-2.21943	0.0264575	0.616897	ADAMTS17	170691	ADAM metallopeptidase with thrombospondin type 1 motif 17
61.0958	-0.685082	0.324833	-2.10903	0.0349423	0.631508	CNOT2	4848	CCR4-NOT transcription complex subunit 2
30.0635	-0.685185	0.271217	-2.52633	0.011526	0.581967	TLK1	9874	tousled like kinase 1
23.0795	-0.685439	0.306955	-2.23303	0.0255473	0.613489	GMEB2	26205	glucocorticoid modulatory element binding protein 2
12.0438	-0.686321	0.337267	-2.03495	0.041856	0.639653	MUL1	79594	mitochondrial E3 ubiquitin protein ligase 1
16.419	-0.686457	0.349675	-1.96313	0.0496311	0.643383	PTGIR	5739	prostaglandin I2 receptor
19.9542	-0.686482	0.286162	-2.39893	0.016443	0.584125	GPC6	10082	glypican 6
63.8592	-0.68681	0.325376	-2.11082	0.0347879	0.631508	ADAMTSL1	92949	ADAMTS like 1
37.55	-0.6869	0.324681	-2.11562	0.0343774	0.630858	OIP5-AS1	729082	OIP5 antisense RNA 1
13.8963	-0.687129	0.347995	-1.97454	0.0483205	0.643243	SCNN1G	6340	sodium channel epithelial 1 subunit gamma
51.1503	-0.687768	0.338197	-2.03363	0.0419886	0.639653	MYO7B	4648	myosin VIIB
21.6597	-0.687889	0.335788	-2.04858	0.0405032	0.637791	CYB5B	80777	cytochrome b5 type B
21.1989	-0.688003	0.306019	-2.24823	0.0245613	0.612212	MPST	4357	mercaptopyruvate sulfurtransferase
24.3137	-0.688794	0.348457	-1.9767	0.0480758	0.643243	TTN-AS1	100506866	TTN antisense RNA 1
29.1713	-0.688814	0.344756	-1.99798	0.0457193	0.6415	COL4A4	1286	collagen type IV alpha 4 chain
14.1539	-0.688855	0.32717	-2.10549	0.0352483	0.631508	SPATA7	55812	spermatogenesis associated 7
23.9244	-0.688959	0.335651	-2.05261	0.0401106	0.637791	C11orf58	10944	chromosome 11 open reading frame 58
34.8012	-0.690039	0.306906	-2.24837	0.0245525	0.612212	ESRRG	2104	estrogen related receptor gamma
20.2924	-0.69074	0.32137	-2.14936	0.0316057	0.627517	FBXW11	23291	F-box and WD repeat domain containing 11
76.7417	-0.691336	0.325785	-2.12206	0.0338329	0.629995	MYO15B	80022	myosin XVB
25.2769	-0.691337	0.318832	-2.16834	0.0301325	0.626313	DDX10	1662	DEAD-box helicase 10
45.1343	-0.691978	0.303201	-2.28224	0.022475	0.612212	MIR9-1HG	10485	MIR9-1 host gene
17.0614	-0.692077	0.322146	-2.14834	0.0316871	0.627903	ZNF624	57547	zinc finger protein 624
57.9832	-0.69238	0.294983	-2.34719	0.0189159	0.597485	CADPS	8618	calcium dependent secretion activator
40.806	-0.692472	0.306125	-2.26206	0.0236939	0.612212	PRMT7	54496	protein arginine methyltransferase 7
37.8565	-0.692793	0.328308	-2.11019	0.0348417	0.631508	SLFN5	162394	schlafen family member 5
37.0743	-0.692796	0.304577	-2.27462	0.022929	0.612212	PABPC1L	80336	poly(A) binding protein cytoplasmic 1 like
23.859	-0.692948	0.307453	-2.25384	0.0242065	0.612212	RMST	196475	rhabdomyosarcoma 2 associated transcript
34.0291	-0.693163	0.314565	-2.20356	0.0275555	0.617469	SLCO3A1	28232	solute carrier organic anion transporter family member 3A1
64.5186	-0.693179	0.332949	-2.08193	0.0373484	0.634496	ATG2A	23130	autophagy related 2A
29.0926	-0.693439	0.347178	-1.99736	0.0457865	0.6415	ZNF280C	55609	zinc finger protein 280C
29.313	-0.693787	0.330016	-2.10228	0.0355287	0.632481
44.9057	-0.693976	0.303325	-2.2879	0.0221436	0.611184	AGFG1	3267	ArfGAP with FG repeats 1
35.3717	-0.694367	0.301379	-2.30397	0.0212246	0.607208	RAPGEF1	2889	Rap guanine nucleotide exchange factor 1
16.305	-0.694512	0.318544	-2.18027	0.0292373	0.624799	ZNF749	388567	zinc finger protein 749
34.8077	-0.69474	0.257078	-2.70245	0.00688316	0.557994	CTNND1	1500	catenin delta 1
42.3637	-0.694747	0.302072	-2.29994	0.0214518	0.607208	TAOK1	57551	TAO kinase 1
57.2635	-0.694935	0.34979	-1.98672	0.0469535	0.643243	TCTN1	79600	tectonic family member 1
28.7097	-0.69497	0.353209	-1.96759	0.0491152	0.643243	SUPV3L1	6832	Suv3 like RNA helicase
52.8804	-0.696256	0.291341	-2.38983	0.0168562	0.585711	CFLAR	8837	CASP8 and FADD like apoptosis regulator
23.5659	-0.696697	0.252339	-2.76095	0.00576333	0.552774	SP110	3431	SP110 nuclear body protein
10.9265	-0.696883	0.343352	-2.02965	0.0423922	0.639653	LIPE-AS1	100996307	LIPE antisense RNA 1
25.1206	-0.697404	0.353067	-1.97527	0.048237	0.643243	BEND7	222389	BEN domain containing 7
16.7058	-0.69804	0.305064	-2.28818	0.0221272	0.611069	CLIP3	25999	CAP-Gly domain containing linker protein 3
23.8969	-0.698263	0.325926	-2.14239	0.0321618	0.627942	MAN1A2	10905	mannosidase alpha class 1A member 2
25.5231	-0.698575	0.292525	-2.38809	0.0169362	0.586206	GTPBP1	9567	GTP binding protein 1
32.806	-0.699146	0.311898	-2.24158	0.0249883	0.612212	IP6K2	51447	inositol hexakisphosphate kinase 2
55.3876	-0.699271	0.346561	-2.01774	0.043618	0.639653	SETX	23064	senataxin
22.8294	-0.699457	0.289952	-2.41232	0.0158512	0.581967	TSGA10	80705	testis specific 10
50.1435	-0.699742	0.297417	-2.35273	0.0186361	0.596087	TRAK1	22906	trafficking kinesin protein 1
23.0504	-0.699785	0.302182	-2.31577	0.0205709	0.606888	PITPNC1	26207	phosphatidylinositol transfer protein cytoplasmic 1
60.0348	-0.699911	0.251472	-2.78325	0.00538169	0.552774	NUP214	8021	nucleoporin 214
31.5769	-0.700044	0.347498	-2.01453	0.0439543	0.639653	DUXAP10	503639	double homeobox A pseudogene 10
29.2719	-0.70012	0.355076	-1.97175	0.0486384	0.643243	KIF19	124602	kinesin family member 19
17.4173	-0.700227	0.356747	-1.96281	0.0496684	0.643531	PPP2CA	5515	protein phosphatase 2 catalytic subunit alpha
20.4286	-0.70261	0.322009	-2.18195	0.0291129	0.624016	FYB2	199920	FYN binding protein 2
50.5584	-0.703049	0.319099	-2.20323	0.0275783	0.617469	MAP3K9	4293	mitogen-activated protein kinase kinase kinase 9
47.5412	-0.703284	0.342315	-2.05449	0.0399278	0.637791	INO80D	54891	INO80 complex subunit D
30.085	-0.703779	0.302179	-2.32902	0.0198582	0.606324	CLIP4	79745	CAP-Gly domain containing linker protein family member 4
16.3314	-0.704704	0.310881	-2.2668	0.0234025	0.612212	FKBP10	60681	FKBP prolyl isomerase 10
27.6906	-0.704721	0.34638	-2.03454	0.0418976	0.639653	PRSS40B	646743	serine protease 40B (pseudogene)
23.0857	-0.705133	0.335057	-2.10452	0.0353334	0.631668	MLH3	27030	mutL homolog 3
23.2613	-0.705388	0.352947	-1.99857	0.0456551	0.6415	DIAPH1	1729	diaphanous related formin 1
58.8895	-0.705651	0.305943	-2.30648	0.0210841	0.607208	MX2	4600	MX dynamin like GTPase 2
15.2361	-0.705755	0.349636	-2.01854	0.043535	0.639653	C14orf39	317761	chromosome 14 open reading frame 39
19.7439	-0.706076	0.303616	-2.32555	0.0200424	0.606849	BCL7C	9274	BAF chromatin remodeling complex subunit BCL7C
18.4019	-0.706289	0.325751	-2.16819	0.0301443	0.626313	JDP2	122953	Jun dimerization protein 2
13.3217	-0.707163	0.359137	-1.96906	0.0489463	0.643243	POMC	5443	proopiomelanocortin
50.6117	-0.707503	0.340754	-2.07629	0.0378672	0.636344
14.4419	-0.707905	0.348829	-2.02938	0.04242	0.639653	IGF2BP2	10644	insulin like growth factor 2 mRNA binding protein 2
29.3232	-0.707938	0.343504	-2.06093	0.0393095	0.637791	ARHGEF16	27237	Rho guanine nucleotide exchange factor 16
10.0997	-0.708107	0.343011	-2.06439	0.038981	0.637791	HORMAD1	84072	HORMA domain containing 1
27.4574	-0.708184	0.328147	-2.15813	0.0309176	0.626313	AKAP8L	26993	A-kinase anchoring protein 8 like
17.9412	-0.708245	0.345971	-2.04712	0.0406462	0.637791	SVIL-AS1	102724316	SVIL antisense RNA 1
103.374	-0.708508	0.30937	-2.29016	0.022012	0.61034	MDN1	23195	midasin AAA ATPase 1
42.078	-0.708546	0.23137	-3.06239	0.00219575	0.471347	TOP3B	8940	DNA topoisomerase III beta
17.3773	-0.708704	0.338439	-2.09404	0.0362568	0.633261	TMEM105	284186	TMEM105 long non-coding RNA
32.4938	-0.710537	0.358119	-1.98408	0.047247	0.643243	PLCB4	5332	phospholipase C beta 4
11.8621	-0.710856	0.361342	-1.96727	0.0491523	0.643243	MOCS2	4338	molybdenum cofactor synthesis 2
46.8313	-0.711235	0.318245	-2.23486	0.0254262	0.613489	NUMA1	4926	nuclear mitotic apparatus protein 1
31.7526	-0.711335	0.3586	-1.98365	0.0472954	0.643243	HNF4A	3172	hepatocyte nuclear factor 4 alpha
17.443	-0.71195	0.360829	-1.9731	0.0484845	0.643243	SPATA6	54558	spermatogenesis associated 6
15.527	-0.712205	0.326376	-2.18216	0.0290976	0.623956	STRN3	29966	striatin 3
29.7204	-0.712749	0.329274	-2.16461	0.0304179	0.626313	SLC35D1	23169	solute carrier family 35 member D1
27.0426	-0.713174	0.296901	-2.40206	0.0163033	0.582495	PLA2G6	8398	phospholipase A2 group VI
98.2259	-0.713901	0.327521	-2.17971	0.0292789	0.624884	MYLK	4638	myosin light chain kinase
48.1137	-0.714096	0.333941	-2.13839	0.0324852	0.627942	CASZ1	54897	castor zinc finger 1
23.0646	-0.714108	0.340222	-2.09895	0.0358215	0.633261	TRAIP	10293	TRAF interacting protein
54.1832	-0.714294	0.323941	-2.20501	0.0274534	0.617469
22.2889	-0.714389	0.360907	-1.97943	0.0477682	0.643243
17.4404	-0.714416	0.345798	-2.06599	0.0388293	0.637791	TP53INP2	58476	tumor protein p53 inducible nuclear protein 2
17.1643	-0.714533	0.343782	-2.07845	0.0376681	0.635523	PARP3	10039	poly(ADP-ribose) polymerase family member 3
99.4986	-0.714551	0.258588	-2.76328	0.00572231	0.552774	WWP2	11060	WW domain containing E3 ubiquitin protein ligase 2
28.608	-0.714712	0.355405	-2.01098	0.0443279	0.639653	ADCY4	196883	adenylate cyclase 4
18.6685	-0.715287	0.346313	-2.06544	0.0388816	0.637791
37.2842	-0.715312	0.305842	-2.33883	0.0193442	0.603028	TP53I11	9537	tumor protein p53 inducible protein 11
45.1566	-0.715798	0.337031	-2.12384	0.0336838	0.629995	ADAMTS7	11173	ADAM metallopeptidase with thrombospondin type 1 motif 7
117.032	-0.71589	0.330546	-2.16578	0.0303282	0.626313	PPP1R13B	23368	protein phosphatase 1 regulatory subunit 13B
22.8026	-0.716028	0.354176	-2.02167	0.0432105	0.639653	EFHC1	114327	EF-hand domain containing 1
27.8825	-0.716586	0.319239	-2.24467	0.0247896	0.612212	OSGEP	55644	O-sialoglycoprotein endopeptidase
11.2591	-0.716652	0.328642	-2.18065	0.0292097	0.624571	ZNF785	146540	zinc finger protein 785
14.0927	-0.71697	0.363403	-1.97293	0.0485034	0.643243	KIT	3815	KIT proto-oncogene, receptor tyrosine kinase
18.6052	-0.717062	0.337618	-2.12388	0.03368	0.629995	ZNF319	57567	zinc finger protein 319
20.4561	-0.717417	0.342231	-2.09629	0.0360561	0.633261	LAMB3	3914	laminin subunit beta 3
9.71371	-0.717497	0.345038	-2.07947	0.0375739	0.635436	GFY	100507003	golgi associated olfactory signaling regulator
29.9521	-0.718026	0.354007	-2.02828	0.0425317	0.639653	CYB5RL	606495	cytochrome b5 reductase like
13.2236	-0.718164	0.364392	-1.97086	0.0487404	0.643243	ANKRD46	157567	ankyrin repeat domain 46
7.9258	-0.718481	0.359048	-2.00107	0.0453849	0.6415	NEUROG3	50674	neurogenin 3
11.2785	-0.718539	0.345963	-2.07693	0.0378084	0.636223	PRSS8	5652	serine protease 8
22.7516	-0.718708	0.356118	-2.01817	0.0435732	0.639653	SHISA6	388336	shisa family member 6
27.0535	-0.718804	0.357379	-2.01132	0.0442919	0.639653	TAF1B	9014	TATA-box binding protein associated factor, RNA polymerase I subunit B
28.2713	-0.719047	0.318339	-2.25874	0.0238993	0.612212	PRKCH	5583	protein kinase C eta
14.9732	-0.719103	0.344408	-2.08794	0.036803	0.634331	NAMA	100996569	non-protein coding RNA, associated with MAP kinase pathway and growth arrest
12.6217	-0.719891	0.363228	-1.98193	0.0474873	0.643243	RRAS2	22800	RAS related 2
26.9326	-0.719956	0.36618	-1.96612	0.0492843	0.643243	LRP8	7804	LDL receptor related protein 8
16.6665	-0.720387	0.313053	-2.30117	0.0213821	0.607208	SHC2	25759	SHC adaptor protein 2
48.6281	-0.720466	0.27825	-2.58927	0.00961787	0.579045	VEGFA	7422	vascular endothelial growth factor A
43.3855	-0.720712	0.352436	-2.04494	0.0408603	0.638728	POU6F2	11281	POU class 6 homeobox 2
20.6317	-0.720832	0.332652	-2.16693	0.0302404	0.626313	HS6ST2	90161	heparan sulfate 6-O-sulfotransferase 2
18.76	-0.721017	0.290588	-2.48124	0.0130928	0.581967	ZNF880	400713	zinc finger protein 880
12.2428	-0.721726	0.362399	-1.99152	0.0464237	0.641572	KLHL42	57542	kelch like family member 42
19.5268	-0.72176	0.316213	-2.28251	0.0224591	0.612212	ARPC2	10109	actin related protein 2/3 complex subunit 2
13.3955	-0.722472	0.352162	-2.05153	0.0402149	0.637791	DUSP16	80824	dual specificity phosphatase 16
22.0725	-0.722476	0.320986	-2.2508	0.0243979	0.612212	HIC1	3090	HIC ZBTB transcriptional repressor 1
32.5546	-0.722506	0.321838	-2.24494	0.0247721	0.612212	TNKS2	80351	tankyrase 2
25.8796	-0.722819	0.368661	-1.96066	0.0499184	0.644134	POLK	51426	DNA polymerase kappa
21.028	-0.723078	0.346803	-2.08498	0.0370708	0.634496	STK33	65975	serine/threonine kinase 33
12.1056	-0.723957	0.341934	-2.11724	0.0342392	0.630858	CCDC169	728591	coiled-coil domain containing 169
34.9516	-0.723967	0.356001	-2.03361	0.0419907	0.639653	CENPF	1063	centromere protein F
18.1223	-0.725229	0.273442	-2.65222	0.0079965	0.568566	TRPC4AP	26133	transient receptor potential cation channel subfamily C member 4 associated protein
35.3025	-0.725242	0.355542	-2.03982	0.0413681	0.639653	CNNM2	54805	cyclin and CBS domain divalent metal cation transport mediator 2
72.2515	-0.72544	0.289534	-2.50555	0.0122263	0.581967	ADCY2	108	adenylate cyclase 2
10.4671	-0.726103	0.355654	-2.0416	0.0411911	0.639653	LINC00974	147093	long intergenic non-protein coding RNA 974
229.722	-0.726133	0.369055	-1.96755	0.04912	0.643243	TTN	7273	titin
15.6234	-0.72631	0.340316	-2.13422	0.0328247	0.627942	LINC02701	105369364	long intergenic non-protein coding RNA 2701
18.9462	-0.72662	0.306704	-2.36912	0.0178304	0.589038	RTN2	6253	reticulon 2
15.4765	-0.726645	0.346736	-2.09567	0.0361111	0.633261	PEX14	5195	peroxisomal biogenesis factor 14
22.3263	-0.726741	0.356863	-2.03647	0.0417032	0.639653	FUT3	2525	fucosyltransferase 3 (Lewis blood group)
10.7458	-0.72686	0.329374	-2.20679	0.0273284	0.616897	IL32	9235	interleukin 32
22.8423	-0.726981	0.34273	-2.12115	0.0339095	0.630166	RMDN1	51115	regulator of microtubule dynamics 1
53.5987	-0.727031	0.253402	-2.86908	0.00411669	0.534294	SMG6	23293	SMG6 nonsense mediated mRNA decay factor
30.9306	-0.727115	0.346642	-2.09759	0.035941	0.633261	HELLS	3070	helicase, lymphoid specific
32.7301	-0.727182	0.32306	-2.25092	0.0243904	0.612212	PRDM16	63976	PR/SET domain 16
37.7436	-0.727225	0.2761	-2.63392	0.00844062	0.571335	SCAF11	9169	SR-related CTD associated factor 11
28.3192	-0.727313	0.330071	-2.2035	0.0275593	0.617469	LRRN2	10446	leucine rich repeat neuronal 2
38.1061	-0.727838	0.338207	-2.15205	0.0313937	0.627517	FLT1	2321	fms related receptor tyrosine kinase 1
48.6066	-0.728015	0.336962	-2.16053	0.030732	0.626313	NUP205	23165	nucleoporin 205
25.6772	-0.728071	0.31935	-2.27985	0.0226163	0.612212	DNAJC18	202052	DnaJ heat shock protein family (Hsp40) member C18
32.5171	-0.728522	0.3447	-2.1135	0.0345583	0.631508	NPAS3	64067	neuronal PAS domain protein 3
17.4942	-0.728803	0.315981	-2.30648	0.0210838	0.607208	FLJ40288	286023	uncharacterized FLJ40288
26.9954	-0.729115	0.319496	-2.28208	0.0224848	0.612212	PAFAH1B1	5048	platelet activating factor acetylhydrolase 1b regulatory subunit 1
14.1179	-0.729231	0.355001	-2.05417	0.0399596	0.637791	GALNT18	374378	polypeptide N-acetylgalactosaminyltransferase 18
31.4215	-0.729314	0.328502	-2.22012	0.0264106	0.616897	CTCFL	140690	CCCTC-binding factor like
12.3908	-0.729638	0.294205	-2.48003	0.0131371	0.581967	ZNF579	163033	zinc finger protein 579
11.4256	-0.730422	0.358259	-2.03881	0.0414691	0.639653	PDHX	8050	pyruvate dehydrogenase complex component X
14.1937	-0.730738	0.356786	-2.04811	0.0405488	0.637791	PLA1A	51365	phospholipase A1 member A
31.2726	-0.730946	0.365523	-1.99973	0.0455296	0.6415	CNTN1	1272	contactin 1
48.2219	-0.73099	0.330458	-2.21205	0.0269631	0.616897	ACAN	176	aggrecan
52.1173	-0.731003	0.305297	-2.3944	0.0166475	0.584125	MYRF	745	myelin regulatory factor
46.0551	-0.731286	0.326246	-2.24151	0.0249927	0.612212	LRRK1	79705	leucine rich repeat kinase 1
20.2623	-0.731347	0.344355	-2.12382	0.0336855	0.629995	NDUFV1	4723	NADH:ubiquinone oxidoreductase core subunit V1
15.3614	-0.731512	0.361819	-2.02176	0.0432008	0.639653	MRPS25	64432	mitochondrial ribosomal protein S25
10.9318	-0.731535	0.363896	-2.01028	0.0444011	0.639653
17.0391	-0.732976	0.353443	-2.07382	0.038096	0.637107	ANXA7	310	annexin A7
20.8251	-0.733028	0.367843	-1.99277	0.0462862	0.641572	TTK	7272	TTK protein kinase
36.8858	-0.733609	0.347335	-2.1121	0.0346775	0.631508	COL9A1	1297	collagen type IX alpha 1 chain
12.4889	-0.733738	0.358776	-2.04512	0.0408435	0.638728	TRIB1	10221	tribbles pseudokinase 1
63.058	-0.734087	0.294	-2.49689	0.0125287	0.581967	FRMD4A	55691	FERM domain containing 4A
11.1013	-0.734111	0.3647	-2.01292	0.0441231	0.639653	PCDHB13	56123	protocadherin beta 13
28.1005	-0.734697	0.34244	-2.14548	0.0319149	0.627903	ALK	238	ALK receptor tyrosine kinase
25.9278	-0.734699	0.362223	-2.0283	0.0425294	0.639653	GTF2A1	2957	general transcription factor IIA subunit 1
16.5674	-0.734731	0.363046	-2.0238	0.042991	0.639653
14.0039	-0.735002	0.365382	-2.0116	0.0442621	0.639653
63.0971	-0.735008	0.304643	-2.41269	0.0158354	0.581967	GRIP2	80852	glutamate receptor interacting protein 2
36.9818	-0.735484	0.370037	-1.9876	0.0468565	0.643243	EVPL	2125	envoplakin
26.0389	-0.735537	0.28563	-2.57514	0.01002	0.581967	CDC25A	993	cell division cycle 25A
21.3857	-0.735615	0.352652	-2.08595	0.0369831	0.634331	ZWILCH	55055	zwilch kinetochore protein
51.6986	-0.735754	0.328956	-2.23663	0.0253103	0.613489	MGA	23269	MAX dimerization protein MGA
27.0339	-0.736291	0.37247	-1.97678	0.0480666	0.643243	PPP2R5B	5526	protein phosphatase 2 regulatory subunit B'beta
18.5216	-0.736517	0.371964	-1.98008	0.047695	0.643243	FRS3	10817	fibroblast growth factor receptor substrate 3
116.669	-0.736681	0.310845	-2.36993	0.0177916	0.589038	FIGN	55137	fidgetin, microtubule severing factor
20.6414	-0.736736	0.325808	-2.26126	0.0237431	0.612212	UBA5	79876	ubiquitin like modifier activating enzyme 5
36.5245	-0.737123	0.296615	-2.48511	0.012951	0.581967	KCNC1	3746	potassium voltage-gated channel subfamily C member 1
22.7738	-0.737753	0.349435	-2.11127	0.0347487	0.631508	FUT8	2530	fucosyltransferase 8
32.1722	-0.738098	0.358197	-2.06059	0.0393418	0.637791
43.6126	-0.738485	0.321845	-2.29454	0.0217596	0.608682	CDK18	5129	cyclin dependent kinase 18
16.2438	-0.73895	0.368565	-2.00494	0.0449695	0.6415
9.69417	-0.739257	0.374318	-1.97495	0.0482743	0.643243	RAD9B	144715	RAD9 checkpoint clamp component B
21.5041	-0.739321	0.306305	-2.41368	0.0157925	0.581967
23.0074	-0.739503	0.372684	-1.98426	0.0472267	0.643243	SMO	6608	smoothened, frizzled class receptor
21.655	-0.739538	0.308453	-2.39757	0.0165042	0.584125	PDGFA	5154	platelet derived growth factor subunit A
22.6358	-0.739595	0.366739	-2.01668	0.0437289	0.639653	OS9	10956	OS9 endoplasmic reticulum lectin
44.3594	-0.739614	0.330894	-2.2352	0.0254044	0.613489	DISP3	57540	dispatched RND transporter family member 3
18.7114	-0.740014	0.275274	-2.68828	0.0071821	0.557994	LOC100128164	100128164	four and a half LIM domains 1 pseudogene
30.3743	-0.740124	0.301616	-2.45386	0.0141331	0.581967	CDH3	1001	cadherin 3
17.9221	-0.740189	0.335322	-2.2074	0.0272862	0.616897
20.1323	-0.740315	0.376526	-1.96617	0.0492786	0.643243	PTDSS1	9791	phosphatidylserine synthase 1
29.4802	-0.740885	0.338669	-2.18763	0.0286962	0.621473	CRYBG1	202	crystallin beta-gamma domain containing 1
21.281	-0.741074	0.346428	-2.13919	0.0324203	0.627942	CCN5	8839	cellular communication network factor 5
19.3277	-0.7411	0.3383	-2.19066	0.0284767	0.621473	HKDC1	80201	hexokinase domain containing 1
47.8591	-0.741313	0.373302	-1.98583	0.0470526	0.643243	UGGT1	56886	UDP-glucose glycoprotein glucosyltransferase 1
32.707	-0.741509	0.30612	-2.42228	0.0154234	0.581967	VSIG10	54621	V-set and immunoglobulin domain containing 10
42.5786	-0.741515	0.334177	-2.21892	0.0264918	0.616897	STXBP5L	9515	syntaxin binding protein 5L
31.3226	-0.741647	0.374838	-1.97858	0.0478634	0.643243	GRHL1	29841	grainyhead like transcription factor 1
24.7738	-0.742177	0.306687	-2.41998	0.0155213	0.581967	TNFRSF10D	8793	TNF receptor superfamily member 10d
11.9558	-0.742179	0.34793	-2.13313	0.0329142	0.627942	WARS2	10352	tryptophanyl tRNA synthetase 2, mitochondrial
73.784	-0.742347	0.280063	-2.65064	0.00803398	0.568566	DENND3	22898	DENN domain containing 3
43.0658	-0.742511	0.278832	-2.66293	0.00774635	0.564043	PRKCZ	5590	protein kinase C zeta
34.8982	-0.742521	0.302965	-2.45085	0.0142521	0.581967	ADCY5	111	adenylate cyclase 5
31.6741	-0.742639	0.32099	-2.31359	0.0206901	0.607206	TH	7054	tyrosine hydroxylase
34.1777	-0.742663	0.371272	-2.00032	0.0454657	0.6415	GSPT1	2935	G1 to S phase transition 1
35.6259	-0.742961	0.336465	-2.20814	0.0272346	0.616897	SLC6A11	6538	solute carrier family 6 member 11
14.4827	-0.743031	0.304247	-2.4422	0.014598	0.581967	NAA60	79903	N-alpha-acetyltransferase 60, NatF catalytic subunit
27.8402	-0.743156	0.343915	-2.16087	0.0307053	0.626313	GTF3C3	9330	general transcription factor IIIC subunit 3
27.5672	-0.743299	0.336284	-2.21033	0.027082	0.616897	ZNF541	84215	zinc finger protein 541
48.4253	-0.743358	0.315471	-2.35634	0.0184559	0.594424	USP40	55230	ubiquitin specific peptidase 40
41.5293	-0.743533	0.287956	-2.58211	0.00981983	0.580704	PTCD3	55037	pentatricopeptide repeat domain 3
23.7109	-0.743587	0.28845	-2.57787	0.00994116	0.581967	SENP2	59343	SUMO specific peptidase 2
17.1956	-0.74394	0.354434	-2.09896	0.0358209	0.633261	TMEM45B	120224	transmembrane protein 45B
54.7435	-0.744582	0.286831	-2.59589	0.00943469	0.578263	PML	5371	PML nuclear body scaffold
33.9837	-0.74466	0.298063	-2.49833	0.0124778	0.581967	ACVRL1	94	activin A receptor like type 1
59.255	-0.744923	0.371799	-2.00356	0.045117	0.6415	TRIM29	23650	tripartite motif containing 29
24.6098	-0.745253	0.367798	-2.02625	0.0427388	0.639653	DTX4	23220	deltex E3 ubiquitin ligase 4
13.3927	-0.745543	0.363765	-2.04952	0.0404117	0.637791	SMDT1	91689	single-pass membrane protein with aspartate rich tail 1
29.4567	-0.745543	0.344353	-2.16506	0.0303834	0.626313	NRDE2	55051	NRDE-2, necessary for RNA interference, domain containing
20.3178	-0.7456	0.375839	-1.98383	0.0472746	0.643243
37.007	-0.745636	0.263466	-2.8301	0.00465329	0.552774	MAN1C1	57134	mannosidase alpha class 1C member 1
47.1808	-0.745647	0.341415	-2.18399	0.0289632	0.622588	DOP1B	9980	DOP1 leucine zipper like protein B
22.8745	-0.745837	0.334955	-2.22668	0.0259689	0.616897	LSG1	55341	large 60S subunit nuclear export GTPase 1
23.0225	-0.746405	0.356426	-2.09414	0.0362479	0.633261	ZIC1	7545	Zic family member 1
29.1757	-0.746557	0.362991	-2.05668	0.0397167	0.637791	VPS26C	10311	VPS26 endosomal protein sorting factor C
14.8193	-0.746973	0.379757	-1.96697	0.0491862	0.643243	INTS6L	203522	integrator complex subunit 6 like
33.4501	-0.747007	0.364853	-2.04742	0.0406173	0.637791	ALDH3A2	224	aldehyde dehydrogenase 3 family member A2
43.3615	-0.747656	0.279021	-2.67957	0.00737167	0.560876	FOSL2	2355	FOS like 2, AP-1 transcription factor subunit
15.2615	-0.747877	0.347889	-2.14976	0.0315744	0.627517	SREK1IP1	285672	SREK1 interacting protein 1
29.8152	-0.748044	0.321207	-2.32886	0.0198667	0.606324	HMCN2	256158	hemicentin 2
16.1606	-0.748304	0.367718	-2.03499	0.0418517	0.639653	LDLRAD3	143458	low density lipoprotein receptor class A domain containing 3
51.366	-0.748467	0.364029	-2.05606	0.0397765	0.637791	MED14	9282	mediator complex subunit 14
14.8773	-0.748479	0.344919	-2.17001	0.0300059	0.625912	COL23A1	91522	collagen type XXIII alpha 1 chain
25.9334	-0.749017	0.325503	-2.30111	0.0213856	0.607208	GCDH	2639	glutaryl-CoA dehydrogenase
76.367	-0.749696	0.318866	-2.35113	0.0187166	0.596705	SRGAP3	9901	SLIT-ROBO Rho GTPase activating protein 3
29.1428	-0.749758	0.352807	-2.12512	0.0335762	0.629995	ANPEP	290	alanyl aminopeptidase, membrane
39.7786	-0.750239	0.34737	-2.15977	0.0307906	0.626313	ZNF780B	163131	zinc finger protein 780B
14.2433	-0.750354	0.372405	-2.01489	0.0439163	0.639653	NYNRIN	57523	NYN domain and retroviral integrase containing
27.2086	-0.750361	0.369549	-2.03047	0.0423084	0.639653	RAD51C	5889	RAD51 paralog C
19.9161	-0.750819	0.34886	-2.15221	0.0313808	0.627517
13.0051	-0.751065	0.335052	-2.24163	0.0249851	0.612212	LINC02055	107986980	long intergenic non-protein coding RNA 2055
18.3381	-0.751128	0.370905	-2.02512	0.0428547	0.639653	CLTB	1212	clathrin light chain B
16.6959	-0.75116	0.381023	-1.97143	0.0486747	0.643243	LIN28B	389421	lin-28 homolog B
37.8605	-0.751374	0.323979	-2.31921	0.0203837	0.606849	HDAC7	51564	histone deacetylase 7
23.3577	-0.75144	0.370909	-2.02594	0.0427706	0.639653	KIAA1522	57648	KIAA1522
13.7721	-0.752004	0.350099	-2.14798	0.0317155	0.627903	RSPO3	84870	R-spondin 3
22.5358	-0.752174	0.362845	-2.07299	0.038173	0.637295	SGCD	6444	sarcoglycan delta
18.6013	-0.752967	0.377004	-1.99724	0.0457991	0.6415	C1orf112	55732	chromosome 1 open reading frame 112
36.4461	-0.753033	0.366162	-2.05656	0.0397288	0.637791	DAPK1	1612	death associated protein kinase 1
21.8837	-0.753444	0.344531	-2.18687	0.0287521	0.621473	AKAP12	9590	A-kinase anchoring protein 12
24.3302	-0.753563	0.331567	-2.27273	0.0230423	0.612212	CREB3L3	84699	cAMP responsive element binding protein 3 like 3
27.357	-0.753659	0.281474	-2.67755	0.00741638	0.560876	MSTO1	55154	misato mitochondrial distribution and morphology regulator 1
50.1168	-0.754118	0.313621	-2.40455	0.0161923	0.581967	DSP	1832	desmoplakin
19.5609	-0.754471	0.328528	-2.29652	0.0216463	0.607571	MYORG	57462	myogenesis regulating glycosidase (putative)
35.979	-0.75449	0.285668	-2.64115	0.00826262	0.570077	RAB34	83871	RAB34, member RAS oncogene family
36.2928	-0.754841	0.331424	-2.27757	0.0227523	0.612212	ERLIN2	11160	ER lipid raft associated 2
20.0319	-0.755011	0.370128	-2.03986	0.0413641	0.639653	PIPOX	51268	pipecolic acid and sarcosine oxidase
17.5373	-0.755063	0.319104	-2.3662	0.0179718	0.589106	DUSP3	1845	dual specificity phosphatase 3
21.2962	-0.755217	0.37507	-2.01353	0.0440585	0.639653	TMEM145	284339	transmembrane protein 145
12.3232	-0.755327	0.380267	-1.98631	0.0469993	0.643243	LRRC74B	400891	leucine rich repeat containing 74B
27.8889	-0.755512	0.332167	-2.27449	0.0229364	0.612212	FBXO9	26268	F-box protein 9
9.09871	-0.755581	0.36476	-2.07145	0.0383171	0.637791	ANAPC1P1	100286979	ANAPC1 pseudogene 1
97.1897	-0.756267	0.335562	-2.25374	0.0242128	0.612212	HECTD4	283450	HECT domain E3 ubiquitin protein ligase 4
32.6438	-0.756489	0.345391	-2.19024	0.0285072	0.621473
16.5324	-0.756587	0.350229	-2.16026	0.0307522	0.626313
50.6995	-0.756631	0.371664	-2.03579	0.0417711	0.639653	MDGA1	266727	MAM domain containing glycosylphosphatidylinositol anchor 1
21.8696	-0.756774	0.343575	-2.20265	0.0276196	0.618084	FLVCR2	55640	FLVCR heme transporter 2
26.0714	-0.756783	0.363124	-2.08409	0.0371522	0.634496	ICA1	3382	islet cell autoantigen 1
55.385	-0.756952	0.343567	-2.20321	0.0275797	0.617469	PTPRT	11122	protein tyrosine phosphatase receptor type T
19.3097	-0.75758	0.365737	-2.07138	0.0383234	0.637791
12.8969	-0.757593	0.386106	-1.96214	0.0497467	0.644134	DDC	1644	dopa decarboxylase
44.7639	-0.757938	0.306796	-2.47049	0.0134927	0.581967	SLC16A3	9123	solute carrier family 16 member 3
74.7742	-0.758812	0.375889	-2.01871	0.0435169	0.639653	CSMD1	64478	CUB and Sushi multiple domains 1
19.94	-0.758846	0.345869	-2.19403	0.0282336	0.621473	ATL3	25923	atlastin GTPase 3
22.2729	-0.76018	0.381092	-1.99474	0.046071	0.6415	C3orf20	84077	chromosome 3 open reading frame 20
38.5402	-0.760413	0.372532	-2.0412	0.0412308	0.639653	SLC38A5	92745	solute carrier family 38 member 5
28.451	-0.760417	0.33451	-2.27322	0.0230127	0.612212	DYNC1LI2	1783	dynein cytoplasmic 1 light intermediate chain 2
26.091	-0.760548	0.298277	-2.54981	0.0107783	0.581967	CCDC157	550631	coiled-coil domain containing 157
17.1486	-0.760662	0.364388	-2.0875	0.0368426	0.634331	HSPA12B	116835	heat shock protein family A (Hsp70) member 12B
27.2282	-0.760757	0.31406	-2.42233	0.0154213	0.581967	JMJD1C	221037	jumonji domain containing 1C
20.7043	-0.760784	0.380211	-2.00095	0.0453977	0.6415	HARS1	3035	histidyl-tRNA synthetase 1
13.6662	-0.761387	0.365107	-2.08538	0.0370348	0.634468	TUB-AS1	101927917	TUB antisense RNA 1
36.9836	-0.761552	0.360677	-2.11145	0.0347332	0.631508	MCMBP	79892	minichromosome maintenance complex binding protein
24.8694	-0.761987	0.375573	-2.02887	0.0424716	0.639653	ISX	91464	intestine specific homeobox
22.4882	-0.762258	0.381716	-1.99693	0.0458333	0.6415	GRM2	2912	glutamate metabotropic receptor 2
27.0458	-0.762458	0.387937	-1.96542	0.0493659	0.643243	ASH2L	9070	ASH2 like, histone lysine methyltransferase complex subunit
12.7436	-0.762785	0.384409	-1.98431	0.0472216	0.643243	SPG11	80208	SPG11 vesicle trafficking associated, spatacsin
49.8793	-0.762906	0.261154	-2.92129	0.00348586	0.514151	MTA3	57504	metastasis associated 1 family member 3
16.8677	-0.762982	0.326102	-2.3397	0.0192991	0.602535	GPATCH2	55105	G-patch domain containing 2
36.6921	-0.763272	0.34083	-2.23945	0.0251264	0.612212	L3MBTL1	26013	L3MBTL histone methyl-lysine binding protein 1
31.521	-0.763539	0.313643	-2.43442	0.0149156	0.581967	EFCAB8	388795	EF-hand calcium binding domain 8
46.6311	-0.764068	0.341713	-2.23599	0.0253525	0.613489	COL4A1	1282	collagen type IV alpha 1 chain
19.3936	-0.764378	0.348755	-2.19173	0.0283989	0.621473	SIPA1L3	23094	signal induced proliferation associated 1 like 3
30.7858	-0.764408	0.329603	-2.31918	0.0203855	0.606849	UGT3A1	133688	UDP glycosyltransferase family 3 member A1
18.3936	-0.764511	0.35642	-2.14497	0.0319551	0.627903	NSMCE4A	54780	NSE4 homolog A, SMC5-SMC6 complex component
30.1411	-0.764559	0.384526	-1.98832	0.0467766	0.643243	IGF1	3479	insulin like growth factor 1
68.4159	-0.764698	0.32972	-2.31924	0.0203821	0.606849	GPATCH2L	55668	G-patch domain containing 2 like
95.4935	-0.764981	0.284295	-2.69081	0.00712798	0.557994	PDPR	55066	pyruvate dehydrogenase phosphatase regulatory subunit
13.0328	-0.765154	0.3159	-2.42214	0.0154295	0.581967	PRSS22	64063	serine protease 22
48.5009	-0.765518	0.389498	-1.9654	0.0493685	0.643243	ABCC8	6833	ATP binding cassette subfamily C member 8
16.2876	-0.765695	0.367586	-2.08304	0.0372479	0.634496	ZDHHC4	55146	zinc finger DHHC-type palmitoyltransferase 4
23.4588	-0.765754	0.332999	-2.29957	0.0214728	0.607208	CLNK	116449	cytokine dependent hematopoietic cell linker
33.5858	-0.76637	0.328261	-2.33464	0.0195625	0.604777	CYRIB	51571	CYFIP related Rac1 interactor B
65.0053	-0.766689	0.320621	-2.39126	0.0167907	0.584236	KCNJ6	3763	potassium inwardly rectifying channel subfamily J member 6
62.2933	-0.766881	0.381906	-2.00803	0.0446398	0.639995	CLASP1	23332	cytoplasmic linker associated protein 1
16.3346	-0.766888	0.333405	-2.30017	0.0214386	0.607208	TDRD15	100129278	tudor domain containing 15
44.3976	-0.767093	0.313249	-2.44883	0.0143321	0.581967	TAOK3	51347	TAO kinase 3
15.9527	-0.767455	0.391441	-1.96059	0.0499272	0.644134	BACH1	571	BTB domain and CNC homolog 1
11.7989	-0.767602	0.357099	-2.14955	0.0315906	0.627517	ARL3	403	ADP ribosylation factor like GTPase 3
38.9387	-0.76784	0.258569	-2.96958	0.0029821	0.490947	H6PD	9563	hexose-6-phosphate dehydrogenase/glucose 1-dehydrogenase
22.8407	-0.767944	0.360388	-2.13088	0.0330989	0.627942	ERN2	10595	endoplasmic reticulum to nucleus signaling 2
48.4263	-0.768031	0.351179	-2.187	0.0287422	0.621473	FAM107A	11170	family with sequence similarity 107 member A
33.4067	-0.768767	0.389269	-1.9749	0.0482793	0.643243	LOC791091	791091	ornithine aminotransferase pseudogene
24.3399	-0.769186	0.347253	-2.21506	0.0267561	0.616897	NCKAP5	344148	NCK associated protein 5
19.0749	-0.769325	0.361988	-2.12528	0.0335635	0.629995	MTUS2	23281	microtubule associated scaffold protein 2
19.2077	-0.769375	0.370066	-2.07902	0.0376152	0.635436	RABGEF1P1	493754	RABGEF1 pseudogene 1
9.51701	-0.76974	0.384784	-2.00045	0.0454518	0.6415	DHRS4-AS1	55449	DHRS4 antisense RNA 1
41.9495	-0.769802	0.332222	-2.31713	0.0204968	0.606849	CYP4F12	66002	cytochrome P450 family 4 subfamily F member 12
18.8078	-0.769885	0.3563	-2.16078	0.0307124	0.626313	SRSF11	9295	serine and arginine rich splicing factor 11
24.8297	-0.770032	0.334428	-2.30253	0.0213051	0.607208	KCNC4	3749	potassium voltage-gated channel subfamily C member 4
8.40462	-0.770309	0.384676	-2.00249	0.0452325	0.6415	GPRC5D	55507	G protein-coupled receptor class C group 5 member D
31.7886	-0.770395	0.342157	-2.25158	0.0243487	0.612212	MAPK4	5596	mitogen-activated protein kinase 4
10.5727	-0.770635	0.340824	-2.2611	0.0237533	0.612212	POLR1C	9533	RNA polymerase I and III subunit C
23.2584	-0.770895	0.362825	-2.1247	0.0336118	0.629995	ELOA	6924	elongin A
115.354	-0.771119	0.264129	-2.91948	0.0035062	0.514151	NBPF1	55672	NBPF member 1
27.8398	-0.771998	0.325022	-2.37522	0.0175385	0.589038	APOL3	80833	apolipoprotein L3
11.1443	-0.772263	0.385471	-2.00343	0.0451316	0.6415	PRSS30P	124221	serine protease 30, pseudogene
28.0613	-0.772694	0.34951	-2.21079	0.0270502	0.616897	TMED5	50999	transmembrane p24 trafficking protein 5
17.3478	-0.772989	0.347445	-2.22478	0.0260961	0.616897	ARHGEF4	50649	Rho guanine nucleotide exchange factor 4
13.1922	-0.773015	0.375865	-2.05663	0.0397217	0.637791	GCSH	2653	glycine cleavage system protein H
26.2601	-0.77304	0.321583	-2.40386	0.0162229	0.581967	ZNF230	7773	zinc finger protein 230
11.437	-0.773057	0.378155	-2.04429	0.0409254	0.638815	BNIP1	662	BCL2 interacting protein 1
13.4579	-0.77316	0.380587	-2.03149	0.0422048	0.639653	RAB26	25837	RAB26, member RAS oncogene family
22.317	-0.773202	0.371159	-2.08321	0.0372323	0.634496	SLC6A20	54716	solute carrier family 6 member 20
29.5258	-0.773203	0.352387	-2.19419	0.0282221	0.621473	SH2D3C	10044	SH2 domain containing 3C
40.7723	-0.773263	0.290297	-2.6637	0.0077287	0.564043	IKBKB	3551	inhibitor of nuclear factor kappa B kinase subunit beta
20.1722	-0.773284	0.393849	-1.9634	0.0495994	0.643383	DICER1-AS1	400242	DICER1 antisense RNA 1
16.6202	-0.773339	0.38768	-1.99479	0.0460662	0.6415	UPK1A-AS1	100862728	UPK1A antisense RNA 1
46.4715	-0.773616	0.307379	-2.51681	0.0118422	0.581967	SCUBE3	222663	signal peptide, CUB domain and EGF like domain containing 3
27.6298	-0.773648	0.340404	-2.27273	0.0230422	0.612212	STAT5A	6776	signal transducer and activator of transcription 5A
59.2781	-0.773869	0.327005	-2.36653	0.0179555	0.589106	GSN	2934	gelsolin
16.8533	-0.773894	0.330076	-2.3446	0.0190477	0.599508	CCND1	595	cyclin D1
17.9365	-0.77406	0.376947	-2.0535	0.0400242	0.637791	ZFYVE27	118813	zinc finger FYVE-type containing 27
22.7019	-0.774418	0.361525	-2.14208	0.0321868	0.627942	NMNAT2	23057	nicotinamide nucleotide adenylyltransferase 2
100.078	-0.774558	0.323545	-2.39397	0.0166671	0.584125	SLC9A8	23315	solute carrier family 9 member A8
28.4675	-0.775007	0.355643	-2.17917	0.0293191	0.625206	PPP1R12A	4659	protein phosphatase 1 regulatory subunit 12A
22.9579	-0.775014	0.309811	-2.50157	0.0123643	0.581967	RAB40B	10966	RAB40B, member RAS oncogene family
12.7516	-0.775556	0.382853	-2.02573	0.0427924	0.639653	LINC02777	105378753	long intergenic non-protein coding RNA 2777
25.3684	-0.77579	0.350518	-2.21327	0.0268794	0.616897	MAP3K21	84451	mitogen-activated protein kinase kinase kinase 21
26.9081	-0.776117	0.338368	-2.29371	0.0218073	0.609426	IPO11	51194	importin 11
16.2912	-0.776135	0.341058	-2.27567	0.0228657	0.612212	SCN1A-AS1	101929680	SCN1A and SCN9A antisense RNA 1
14.0239	-0.77626	0.342138	-2.26885	0.0232774	0.612212	ERP44	23071	endoplasmic reticulum protein 44
11.8865	-0.776582	0.364229	-2.13212	0.0329967	0.627942	IL4I1	259307	interleukin 4 induced 1
51.7296	-0.776844	0.326573	-2.37878	0.0173703	0.589038	ESYT2	57488	extended synaptotagmin 2
15.1045	-0.776884	0.370676	-2.09586	0.0360948	0.633261	SLC25A18	83733	solute carrier family 25 member 18
13.5174	-0.777164	0.362305	-2.14505	0.0319486	0.627903	BTG2-DT	730227	BTG2 divergent transcript
18.2898	-0.777666	0.378036	-2.05712	0.0396746	0.637791	NEMP2	100131211	nuclear envelope integral membrane protein 2
107.756	-0.777738	0.325017	-2.39291	0.0167152	0.584125	CSMD2	114784	CUB and Sushi multiple domains 2
20.0469	-0.777832	0.306005	-2.5419	0.0110252	0.581967	RUVBL1	8607	RuvB like AAA ATPase 1
11.7534	-0.777863	0.348001	-2.23523	0.0254023	0.613489	POC1A	25886	POC1 centriolar protein A
34.198	-0.777879	0.345929	-2.24867	0.0245336	0.612212	NECAP2	55707	NECAP endocytosis associated 2
47.9113	-0.778633	0.337773	-2.30519	0.0211557	0.607208	ABI3BP	25890	ABI family member 3 binding protein
12.5795	-0.779265	0.383479	-2.03209	0.0421442	0.639653	CTBS	1486	chitobiase
26.7917	-0.779484	0.358101	-2.17672	0.0295018	0.625912	CEP68	23177	centrosomal protein 68
23.5628	-0.779866	0.342216	-2.27887	0.0226747	0.612212	GNB1L	54584	G protein subunit beta 1 like
10.1473	-0.780083	0.390231	-1.99903	0.0456052	0.6415	PDCD4	27250	programmed cell death 4
37.7732	-0.780568	0.34148	-2.28584	0.0222638	0.611836	OGA	10724	O-GlcNAcase
13.5468	-0.780712	0.362022	-2.15653	0.0310421	0.626313	FAM205A	259308	family with sequence similarity 205 member A
38.881	-0.780937	0.362848	-2.15224	0.0313783	0.627517	BPTF	2186	bromodomain PHD finger transcription factor
17.1577	-0.781041	0.355964	-2.19416	0.028224	0.621473	ACTR1B	10120	actin related protein 1B
17.9231	-0.78111	0.33711	-2.31708	0.0204994	0.606849	ADORA1	134	adenosine A1 receptor
23.7481	-0.781584	0.337069	-2.31877	0.0204076	0.606849	KIF20B	9585	kinesin family member 20B
9.16892	-0.781838	0.389944	-2.005	0.0449633	0.6415	C15orf62	643338	chromosome 15 open reading frame 62
16.4573	-0.781858	0.388289	-2.0136	0.0440519	0.639653	CASP14	23581	caspase 14
38.1506	-0.781958	0.317533	-2.4626	0.0137934	0.581967
27.644	-0.78249	0.377278	-2.07404	0.0380755	0.637048	PARVA	55742	parvin alpha
52.296	-0.783382	0.318563	-2.45911	0.0139281	0.581967	EHD1	10938	EH domain containing 1
18.1127	-0.783475	0.338832	-2.31228	0.020762	0.607206
26.0578	-0.783567	0.388636	-2.0162	0.0437791	0.639653	PAK3	5063	p21 (RAC1) activated kinase 3
10.3351	-0.783788	0.392999	-1.99438	0.0461108	0.6415	SOX5	6660	SRY-box transcription factor 5
9.85317	-0.783987	0.346305	-2.26386	0.0235825	0.612212	YBX1	4904	Y-box binding protein 1
29.1174	-0.78414	0.362616	-2.16245	0.0305832	0.626313	NTNG2	84628	netrin G2
16.828	-0.784415	0.354433	-2.21315	0.0268871	0.616897	GALK2	2585	galactokinase 2
8.89342	-0.784623	0.337346	-2.32587	0.0200254	0.606849
42.8574	-0.785256	0.34867	-2.25215	0.0243131	0.612212	PAX8-AS1	654433	PAX8 antisense RNA 1
17.7863	-0.78534	0.391387	-2.00655	0.0447972	0.6415	INAVA	55765	innate immunity activator
31.278	-0.785393	0.328229	-2.39282	0.0167194	0.584125	UQCC1	55245	ubiquinol-cytochrome c reductase complex assembly factor 1
25.3133	-0.785614	0.288583	-2.72232	0.00648261	0.557994	ALDH6A1	4329	aldehyde dehydrogenase 6 family member A1
12.6099	-0.785723	0.355539	-2.20995	0.0271088	0.616897	LOC400036	400036	DEAD-box helicase 23 pseudogene
8.87066	-0.786844	0.374508	-2.10101	0.0356405	0.632647	TMEM211	255349	transmembrane protein 211
28.5803	-0.78708	0.319896	-2.46042	0.0138773	0.581967	TMC6	11322	transmembrane channel like 6
27.6096	-0.787434	0.331897	-2.37253	0.0176668	0.589038	KIF16B	55614	kinesin family member 16B
22.2143	-0.787668	0.308368	-2.55431	0.0106397	0.581967
12.7507	-0.787748	0.351544	-2.24082	0.0250375	0.612212	PRKAR2A-AS1	100506637	PRKAR2A antisense RNA 1
24.1904	-0.788041	0.394678	-1.99667	0.0458612	0.6415	SCN11A	11280	sodium voltage-gated channel alpha subunit 11
20.0959	-0.788685	0.390842	-2.01791	0.0436004	0.639653	CD109	135228	CD109 molecule
55.5589	-0.7888	0.319476	-2.46904	0.0135476	0.581967	SVIL	6840	supervillin
41.8019	-0.788819	0.302484	-2.6078	0.00911258	0.577856	PPP1R37	284352	protein phosphatase 1 regulatory subunit 37
26.2819	-0.789069	0.276391	-2.8549	0.00430505	0.539943	TFIP11	24144	tuftelin interacting protein 11
57.9808	-0.789171	0.34989	-2.25548	0.024103	0.612212	LAMA1	284217	laminin subunit alpha 1
20.5979	-0.789259	0.355097	-2.22266	0.0262389	0.616897	NEK4	6787	NIMA related kinase 4
24.0386	-0.789524	0.375596	-2.10205	0.0355485	0.632481	ZNF326	284695	zinc finger protein 326
35.893	-0.789728	0.373137	-2.11645	0.0343063	0.630858	C2CD2	25966	C2 calcium dependent domain containing 2
39.8422	-0.789773	0.285886	-2.76255	0.00573518	0.552774	ERBIN	55914	erbb2 interacting protein
60.571	-0.789843	0.357733	-2.20791	0.0272504	0.616897	TEP1	7011	telomerase associated protein 1
12.5398	-0.790048	0.327231	-2.41434	0.0157637	0.581967	KRT71	112802	keratin 71
11.0344	-0.79047	0.389559	-2.02914	0.0424441	0.639653	SOCS6	9306	suppressor of cytokine signaling 6
51.8494	-0.79054	0.322544	-2.45095	0.0142479	0.581967	PLEKHM2	23207	pleckstrin homology and RUN domain containing M2
15.6318	-0.790569	0.360998	-2.18995	0.0285276	0.621473	SMIM5	643008	small integral membrane protein 5
12.1441	-0.790793	0.382289	-2.06857	0.0385861	0.637791	TSHZ3	57616	teashirt zinc finger homeobox 3
13.6425	-0.790963	0.356554	-2.21836	0.0265306	0.616897	BABAM2	9577	BRISC and BRCA1 A complex member 2
9.85834	-0.790989	0.392141	-2.0171	0.0436848	0.639653
46.3798	-0.791216	0.324106	-2.44122	0.0146376	0.581967	PPP2R2C	5522	protein phosphatase 2 regulatory subunit Bgamma
36.0862	-0.791511	0.378813	-2.08945	0.0366669	0.633507	LNPEP	4012	leucyl and cystinyl aminopeptidase
24.2063	-0.79267	0.352733	-2.24723	0.0246256	0.612212	ZNF665	79788	zinc finger protein 665
30.768	-0.792829	0.294868	-2.68875	0.00717193	0.557994	RASGRF2	5924	Ras protein specific guanine nucleotide releasing factor 2
72.9027	-0.792951	0.348928	-2.27253	0.0230543	0.612212	SP100	6672	SP100 nuclear antigen
16.4868	-0.793012	0.35323	-2.24503	0.0247663	0.612212	SRP9	6726	signal recognition particle 9
14.9839	-0.79341	0.336189	-2.36001	0.0182745	0.59317
45.9762	-0.793478	0.298	-2.66267	0.00775225	0.564043	ACTN4	81	actinin alpha 4
13.0122	-0.794695	0.308325	-2.57746	0.00995303	0.581967	CYP4Z2P	163720	cytochrome P450 family 4 subfamily Z member 2, pseudogene
11.381	-0.795183	0.389265	-2.04278	0.0410744	0.639653	CFP	5199	complement factor properdin
17.141	-0.795368	0.38666	-2.05702	0.0396844	0.637791	PARD3B	117583	par-3 family cell polarity regulator beta
18.2941	-0.795606	0.400205	-1.988	0.0468118	0.643243	CATSPERD	257062	cation channel sperm associated auxiliary subunit delta
38.7961	-0.795689	0.376174	-2.11522	0.0344113	0.630858	WDR11	55717	WD repeat domain 11
19.3906	-0.795857	0.346464	-2.29709	0.0216139	0.607571	TTC19	54902	tetratricopeptide repeat domain 19
20.6069	-0.796092	0.397196	-2.00428	0.0450402	0.6415	IL1RAP	3556	interleukin 1 receptor accessory protein
52.9788	-0.796118	0.323297	-2.4625	0.0137973	0.581967	ABCC3	8714	ATP binding cassette subfamily C member 3
23.2181	-0.796261	0.374459	-2.12643	0.0334674	0.629309
27.6482	-0.796303	0.313446	-2.54048	0.0110701	0.581967	SLC26A9	115019	solute carrier family 26 member 9
49.2453	-0.796536	0.30075	-2.6485	0.00808499	0.569403	OTOG	340990	otogelin
19.2695	-0.796841	0.391325	-2.03626	0.0417241	0.639653	ACSL1	2180	acyl-CoA synthetase long chain family member 1
19.2303	-0.796873	0.384929	-2.07018	0.0384352	0.637791	DYNLL2-DT	101927666	DYNLL2 divergent transcript
13.146	-0.796933	0.395096	-2.01706	0.0436893	0.639653	TUBE1	51175	tubulin epsilon 1
12.7662	-0.796964	0.369991	-2.15401	0.0312395	0.627517	SPINT1	6692	serine peptidase inhibitor, Kunitz type 1
62.5741	-0.797137	0.331425	-2.40518	0.0161646	0.581967	FRY	10129	FRY microtubule binding protein
18.3348	-0.797677	0.343729	-2.32066	0.0203054	0.606849	AADACL3	126767	arylacetamide deacetylase like 3
10.204	-0.797711	0.378682	-2.10655	0.0351566	0.631508
62.6629	-0.797743	0.35729	-2.23276	0.0255646	0.613489	NEDD4L	23327	NEDD4 like E3 ubiquitin protein ligase
53.4172	-0.798397	0.342804	-2.32902	0.019858	0.606324	RGS3	5998	regulator of G protein signaling 3
20.6515	-0.79884	0.359793	-2.22028	0.0264	0.616897	TARID	100507308	TCF21 antisense RNA inducing promoter demethylation
21.0236	-0.799064	0.381962	-2.092	0.0364388	0.633483	FADS3	3995	fatty acid desaturase 3
23.6437	-0.799089	0.292271	-2.73407	0.00625574	0.557994	GTF2H1	2965	general transcription factor IIH subunit 1
60.7997	-0.799109	0.285296	-2.80098	0.00509476	0.552774	ZDHHC11	79844	zinc finger DHHC-type containing 11
33.6651	-0.799144	0.312309	-2.55882	0.0105027	0.581967
43.189	-0.799191	0.32523	-2.45731	0.0139981	0.581967	LINC00649	100506334	long intergenic non-protein coding RNA 649
21.1294	-0.799391	0.32701	-2.44454	0.0145036	0.581967	PSMA5	5686	proteasome 20S subunit alpha 5
15.2738	-0.799855	0.382522	-2.091	0.0365277	0.633483	ZNF782	158431	zinc finger protein 782
12.8296	-0.799964	0.392673	-2.03722	0.0416275	0.639653	SNHG3	8420	small nucleolar RNA host gene 3
17.0435	-0.800258	0.345126	-2.31874	0.020409	0.606849	P2RX4	5025	purinergic receptor P2X 4
21.7653	-0.800443	0.315957	-2.53339	0.0112964	0.581967	CTSC	1075	cathepsin C
11.5291	-0.800747	0.389399	-2.05637	0.0397473	0.637791
62.483	-0.800759	0.30491	-2.62621	0.00863408	0.573823	KCNN3	3782	potassium calcium-activated channel subfamily N member 3
20.4354	-0.800922	0.322478	-2.48365	0.0130043	0.581967
9.08598	-0.801101	0.351054	-2.28199	0.0224899	0.612212	LINC01973	400624	long intergenic non-protein coding RNA 1973
18.9503	-0.801493	0.329162	-2.43495	0.0148937	0.581967	EBF4	57593	EBF family member 4
15.1187	-0.801546	0.401981	-1.99399	0.0461532	0.6415	FRMD7	90167	FERM domain containing 7
45.2942	-0.802356	0.310205	-2.58654	0.00969462	0.579166	IREB2	3658	iron responsive element binding protein 2
18.3917	-0.803256	0.383676	-2.09358	0.0362977	0.633297	KPNA3	3839	karyopherin subunit alpha 3
15.445	-0.804128	0.310304	-2.59142	0.00955797	0.578263	LMAN1	3998	lectin, mannose binding 1
25.4464	-0.804649	0.348754	-2.30721	0.0210432	0.607208	ZMYND11	10771	zinc finger MYND-type containing 11
21.5527	-0.804816	0.362692	-2.21901	0.0264862	0.616897	CCDC18	343099	coiled-coil domain containing 18
20.3162	-0.804939	0.365131	-2.20452	0.0274878	0.617469	LCT	3938	lactase
19.8822	-0.804983	0.399389	-2.01554	0.0438485	0.639653	DZIP1L	199221	DAZ interacting zinc finger protein 1 like
19.7943	-0.805182	0.368553	-2.18471	0.0289099	0.622344	UBA6	55236	ubiquitin like modifier activating enzyme 6
8.28871	-0.806136	0.373403	-2.15889	0.0308586	0.626313	ZNF503	84858	zinc finger protein 503
12.2295	-0.806522	0.385341	-2.09301	0.0363484	0.633297	SKA3	221150	spindle and kinetochore associated complex subunit 3
41.4749	-0.807012	0.37212	-2.16868	0.0301066	0.626313	MACROD2	140733	mono-ADP ribosylhydrolase 2
60.9981	-0.807581	0.305542	-2.64311	0.00821484	0.570031	CHD3	1107	chromodomain helicase DNA binding protein 3
10.9265	-0.808075	0.406539	-1.9877	0.0468454	0.643243	LOX	4015	lysyl oxidase
13.5569	-0.808113	0.408763	-1.97697	0.0480449	0.643243	KRT81	3887	keratin 81
[truncated: 1,858 more rows]

## Sheet: Hoja1
baseMean	log2FoldChange	lfcSE	stat	pvalue	padj	symbol	entrez	name
15.9401	-3.99196	2.0206	-1.97563	0.0481967	0.643243	ZFY	7544	zinc finger protein Y-linked
6.49579	-3.61342	1.60491	-2.25147	0.0243556	0.612212	FAM197Y2	252946	family with sequence similarity 197 Y-linked member 2
1.44302	-3.09358	0.900033	-3.43719	0.000587786	0.362119
1.1716	-3.08572	0.924267	-3.33856	0.000842151	0.399356
0.574156	-2.96902	1.22156	-2.43051	0.0150778	0.581967
0.675662	-2.84869	1.1176	-2.54894	0.0108052	0.581967
0.632301	-2.81299	1.21334	-2.31839	0.0204281	0.606849	CCDC134	79879	coiled-coil domain containing 134
1.59526	-2.78122	1.09312	-2.54429	0.0109501	0.581967
1.04445	-2.75522	1.04885	-2.6269	0.00861662	0.573823
0.950685	-2.67503	1.02843	-2.60108	0.00929303	0.578263
47.1709	3.91225	0.905654	4.3198	1.5617e-05	0.21104
1.35996	3.631	0.902112	4.02499	5.69771e-05	0.21104	SNORD116-24	100033435	small nucleolar RNA, C/D box 116-24
2.55731	3.24601	0.694768	4.67208	2.98158e-06	0.148459
30.4883	2.82546	0.695076	4.06497	4.80379e-05	0.21104
2.82157	2.76974	0.68962	4.01633	5.91104e-05	0.21104
9.14713	2.7586	0.756168	3.64814	0.000264149	0.301732	MIR3181	100422972	microRNA 3181
5.25232	2.70572	0.977926	2.76679	0.00566103	0.552774
146.841	2.68816	0.898505	2.99181	0.0027733	0.490947	HBG1	3047	hemoglobin subunit gamma 1
3.75178	2.6783	0.790158	3.38958	0.000699996	0.375791
2.40084	2.60728	0.893578	2.9178	0.00352508	0.514724
