# Supplementary material for: A multi-omic integrative approach combining m6A-epitranscriptomic, transcriptomic, and splicing alternative events reveals potential candidates for colorectal cancer diagnosis
Source: Genes Dis. 2025 Jan 22;12(6):101537. doi: 10.1016/j.gendis.2025.101537 (PMC12343466; doi:10.1016/j.gendis.2025.101537)
Supplement: Multimedia component 6 [file mmc6.xlsx]

## Sheet: Sheet1
groupID	featureID	exonBaseMean	dispersion	stat	pvalue	padj	X1	X0	log2fold_0_1	genomicData	countData.1_2.IN.bam	countData.11_2_BIS.IN.bam	countData.1146_1.IN.bam	countData.13_1_BIS.IN.bam	countData.19_2_BIS.IN.bam	countData.213_1.IN.bam	countData.228_1.IN.bam	countData.234_1_BIS.IN.bam	countData.243_1.IN.bam	countData.272_1.IN.bam	countData.29_2.IN.bam	countData.325_1_BIS.IN.bam	countData.35_1.IN.bam	countData.39_2.IN.bam	countData.40_2_BIS.IN.bam	countData.42_1.IN.bam	countData.47_1_BIS.IN.bam	countData.51_2.IN.bam	countData.52_1.IN.bam	countData.54_2_BIS.IN.bam	countData.55_2_BIS.IN.bam	countData.56_1_BIS.IN.bam	countData.58_1.IN.bam	countData.62_2.IN.bam	countData.64_1.IN.bam	countData.69_2_BIS.IN.bam	countData.8_2.IN.bam	countData.82_1.IN.bam	countData.82_2.IN.bam	countData.83_2.IN.bam	countData.84_2.IN.bam
7337	7337_6	1.98348	0.221921	32.6084	1.12724e-08	0.00301352	0.216917	0.0700495	-3.26238		14	2	9	0	1	0	0	1	2	0	6	1	0	4	27	0	0	7	0	13	17	0	0	3	0	5	12	0	0	1	8
26088	26088_26	6.8932	0.126188	29.9014	4.54584e-08	0.00607633	0.321136	0.155471	-2.09494		20	15	19	0	2	0	0	12	1	5	19	2	2	7	21	2	0	29	5	11	39	1	4	19	5	15	33	4	5	4	24
3824	3824_19	2.79482	0.149955	28.2797	1.0499e-07	0.00935585	0.270139	0.0910768	-3.13861		7	0	3	0	3	0	0	1	1	4	7	1	0	6	43	0	0	38	1	12	24	0	0	7	0	8	7	0	0	6	3
2873	2873_70	2.0926	0.171402	27.4584	1.60506e-07	0.0107273	0.227959	0.086955	-2.78192		8	6	4	0	2	0	0	2	2	3	8	1	0	2	19	0	0	12	2	11	15	0	0	4	0	4	22	2	1	0	0
23019	23019_41	3.6099	0.167479	26.3983	2.7779e-07	0.0148527	0.167688	0.0696704	-2.53487		29	4	0	0	1	1	1	6	1	2	23	0	0	4	26	0	0	16	1	9	23	0	0	4	1	7	47	4	4	5	5
11060	11060_40	4.85441	0.087991	24.6013	7.05053e-07	0.0311796	0.195	0.104048	-1.81311		15	9	11	0	1	2	1	7	2	2	13	2	8	9	36	0	0	34	1	12	43	0	3	12	2	4	40	4	0	4	9
81030	81030_10	7.67052	0.116887	24.1544	8.89127e-07	0.0311796	0.390446	0.227911	-1.55567		22	19	15	0	4	3	4	29	1	6	25	2	4	10	42	0	0	18	0	19	32	0	4	26	0	13	39	16	1	12	7
81926	81926_12	6.80715	0.139843	24.0616	9.33046e-07	0.0311796	0.34793	0.191398	-1.72643		20	10	12	0	8	1	0	17	1	4	12	4	1	10	19	0	0	29	4	25	61	0	0	10	2	11	36	17	13	4	13
2873	2873_71	1.95288	0.18155	23.5202	1.23608e-06	0.0367166	0.217818	0.0865482	-2.66403		7	6	4	0	2	0	0	3	2	2	6	1	0	2	18	0	0	10	2	11	15	0	0	3	0	3	21	2	1	0	0
29074	29074_3	4.48913	0.151401	22.8853	1.7196e-06	0.0428839	0.360713	0.688075	1.87151		4	0	6	2	2	1	3	16	4	11	9	5	6	6	6	4	0	0	14	0	2	1	0	1	4	0	3	5	0	2	2
84251	84251_25	2.24321	0.41251	22.8357	1.76453e-06	0.0428839	0.310628	0.107294	-3.06923		8	0	19	0	0	0	0	4	0	3	5	0	0	5	5	0	0	28	0	9	7	0	0	6	0	9	59	1	3	3	4
3556	3556_34	2.92708	0.250533	22.3087	2.32155e-06	0.0517196	0.295143	0.126159	-2.45402		9	0	3	0	1	0	0	2	0	5	11	2	0	10	21	0	0	13	6	10	10	0	2	2	0	2	24	1	8	5	4
125950	125950_11	1.8819	0.188342	22.0268	2.68866e-06	0.0552905	0.220088	0.0797687	-2.92936		15	3	2	0	0	0	0	2	1	0	1	3	0	4	8	0	0	8	0	9	15	0	0	3	0	3	36	1	0	4	2
29855	29855_11	20.3168	0.0560978	21.6427	3.28457e-06	0.0626706	0.325878	0.23673	-0.923356		99	22	75	9	15	3	2	52	5	12	42	7	11	20	182	1	0	107	4	32	101	0	24	23	7	20	132	34	24	24	30
79039	79039_10	2.71463	0.190148	21.4909	3.55515e-06	0.0626706	0.239523	0.0965745	-2.62203		7	2	0	0	2	1	1	6	2	0	4	2	0	7	42	1	0	26	0	9	14	0	0	5	0	3	25	3	0	1	3
5931	5931_30	1.91315	0.192164	21.3882	3.75082e-06	0.0626706	0.276913	0.102691	-2.8638		8	0	0	0	0	0	0	0	0	0	8	2	2	4	6	0	0	19	2	8	23	0	0	3	2	2	12	0	2	3	5
1742	1742_27	6.53784	0.16856	21.113	4.32987e-06	0.0661565	0.317447	0.178758	-1.65863		15	9	2	0	5	3	13	8	1	10	12	5	1	11	14	0	0	16	4	4	11	1	0	5	3	26	28	9	0	2	14
10495	10495_18	1.78637	0.441548	21.0537	4.46579e-06	0.0661565	0.523334	0.155814	-3.50168		12	0	11	0	2	0	0	2	0	0	4	1	0	6	10	0	0	5	0	4	19	0	0	8	0	2	10	1	1	4	3
219855	219855_14	3.60198	0.216342	20.9551	4.70185e-06	0.0661565	0.338583	0.151232	-2.32764		8	4	0	2	2	0	0	3	0	3	12	2	0	5	26	0	0	5	5	4	7	2	5	6	0	16	35	5	0	3	7
23175	23175_38	2.67856	0.159149	20.8337	5.00936e-06	0.0669592	0.251905	0.112294	-2.33241		10	2	2	2	0	2	0	5	0	3	10	3	0	4	20	0	0	10	4	9	11	0	0	3	0	2	25	2	0	6	5
10155	10155_15	7.0101	0.0944259	20.727	5.29637e-06	0.0674243	0.370188	0.210411	-1.63227		22	8	10	2	3	0	2	20	2	14	25	0	8	11	61	0	0	50	2	48	51	0	7	5	3	7	56	15	4	2	10
26986	26986_10	8.34281	0.080471	20.5516	5.80465e-06	0.070536	0.1076	0.0679853	-1.32492		21	0	46	2	4	2	0	2	7	10	34	0	6	15	65	0	0	60	6	57	120	0	3	20	2	12	130	1	1	5	6
23332	23332_13	2.09719	0.187267	20.4143	6.23607e-06	0.0724837	0.196506	0.0819706	-2.52354		14	1	4	1	0	0	0	2	3	1	7	0	4	2	21	0	0	24	0	9	24	0	0	6	0	2	22	0	2	0	5
54926	54926_2	5.57671	0.164666	20.2694	6.72681e-06	0.0749299	0.416469	0.230353	-1.71156		18	1	39	2	3	1	0	3	0	2	24	2	2	15	42	0	0	50	3	11	47	0	2	8	0	15	91	11	7	1	8
55193	55193_8	2.64448	0.151161	20.1248	7.25512e-06	0.0775822	0.181847	0.0860397	-2.15991		11	1	6	0	2	0	0	1	1	2	7	2	4	6	12	0	0	25	0	18	22	0	0	2	0	4	34	1	1	6	1
10073	10073_31	3.12415	0.252291	19.9069	8.13077e-06	0.0815278	0.127579	0.375717	3.11946		0	0	17	0	0	0	8	6	2	1	4	12	2	0	0	0	0	2	8	2	0	0	1	0	2	2	2	18	0	1	0
915	915_8	2.61412	0.228269	19.8308	8.46089e-06	0.0815278	0.152354	0.346766	2.37535		1	0	16	0	0	0	2	9	1	7	2	7	2	0	3	0	0	0	12	3	2	2	1	0	2	4	2	2	0	1	1
3028	3028_25	4.014	0.245141	19.8132	8.53899e-06	0.0815278	0.179242	0.520743	3.08296		0	0	0	0	0	0	2	12	0	10	7	7	10	2	1	2	89	0	12	0	0	0	0	0	2	0	4	6	0	0	0
51368	51368_25	5.10465	0.167106	19.6036	9.52904e-06	0.0878433	0.39457	0.219117	-1.6997		12	2	0	0	4	0	5	5	0	5	9	9	1	9	18	0	0	7	5	15	16	0	0	7	2	4	54	8	5	8	10
5926	5926_27	8.34796	0.0983157	19.4642	1.02505e-05	0.0913442	0.333854	0.200051	-1.47938		37	4	26	1	0	4	3	11	3	4	24	2	12	20	83	0	0	51	8	25	69	0	5	9	0	3	45	3	11	13	11
4891	4891_62	2.23775	0.347381	19.3588	1.08319e-05	0.0934118	0.249418	0.103005	-2.55292		3	4	17	0	2	0	0	2	0	3	1	1	0	3	12	0	0	7	3	8	22	0	0	7	0	5	20	1	4	3	2
25801	25801_20	8.87495	0.0959008	19.2291	1.15935e-05	0.0955619	0.352387	0.210534	-1.4881		38	7	7	1	5	0	4	19	1	4	33	2	2	14	106	1	0	52	8	12	44	1	10	17	3	5	176	3	8	0	15
25821	25821_32	1.63413	0.392202	19.1224	1.22597e-05	0.0955619	0.251663	0.064115	-3.94691		2	2	1	0	2	0	0	2	1	0	12	0	1	0	16	0	0	6	0	6	4	0	0	8	1	4	2	0	0	0	11
51368	51368_26	5.57043	0.184339	19.0626	1.26498e-05	0.0955619	0.416393	0.232808	-1.68041		11	1	0	0	4	0	6	6	0	7	8	10	2	12	13	0	0	11	5	18	16	0	0	10	1	5	54	7	5	8	15
80018	80018_24	4.35918	0.136241	19.0515	1.27241e-05	0.0955619	0.400333	0.21866	-1.74766		15	5	11	0	5	1	3	6	0	6	13	4	2	9	14	0	0	20	2	2	28	0	0	10	2	7	16	0	6	4	3
26986	26986_9	10.1023	0.121444	19.0205	1.2932e-05	0.0955619	0.117832	0.072864	-1.38712		34	0	39	2	7	1	0	4	10	20	50	0	6	15	102	0	0	88	5	69	158	0	4	22	1	8	111	2	1	5	8
1738	1738_13	2.16843	0.211065	18.915	1.36673e-05	0.0955619	0.398755	0.152183	-2.78258		12	3	5	0	2	0	0	2	0	2	7	0	1	5	21	0	0	21	2	5	15	0	0	9	2	2	30	0	2	0	0
5705	5705_32	5.30488	0.229459	18.8426	1.41963e-05	0.0955619	0.273217	0.127226	-2.20668		6	11	21	0	6	0	0	3	0	9	15	2	2	9	29	0	0	41	2	39	42	1	4	7	3	9	40	4	3	1	1
139231	139231_4	2.30131	0.200754	18.8369	1.42384e-05	0.0955619	0.431292	0.184485	-2.4539		11	2	4	0	2	0	0	3	0	2	4	2	2	3	35	0	0	16	0	7	19	0	0	6	0	1	43	2	0	0	10
9497	9497_38	4.47436	0.305785	18.8289	1.42984e-05	0.0955619	0.173793	0.558176	3.37333		1	0	20	0	0	4	1	16	5	8	3	0	6	0	2	0	140	0	0	5	7	0	2	0	4	2	6	5	0	0	0
1509	1509_24	4.33417	0.333464	18.7091	1.52251e-05	0.0968796	0.0769466	0.187759	2.57459		2	0	20	0	0	0	5	14	2	9	6	3	4	1	5	2	0	4	18	2	10	5	0	2	2	2	3	10	0	0	4
80183	80183_26	2.54106	0.299727	18.6668	1.55668e-05	0.0968796	0.229505	0.0888298	-2.73987		14	2	3	0	2	0	4	8	0	0	5	2	0	5	3	0	0	24	1	4	18	0	0	5	0	1	47	0	0	3	6
8514	8514_90	6.25292	0.145941	18.6362	1.58192e-05	0.0968796	0.181296	0.105314	-1.56781		12	8	6	6	5	1	2	10	2	11	17	0	3	6	35	0	0	31	9	22	51	0	3	18	0	10	40	2	7	5	7
55819	55819_12	3.58148	0.154847	18.621	1.59451e-05	0.0968796	0.265028	0.124667	-2.17741		18	1	4	3	2	0	0	10	1	5	20	1	2	3	34	0	0	31	2	4	10	1	0	10	0	2	43	0	2	4	7
60489	60489_12	13.153	0.136947	18.5509	1.65427e-05	0.0982766	0.576712	0.335207	-1.57078		43	17	40	4	8	2	12	9	3	21	38	4	7	10	36	2	0	55	17	48	119	6	3	8	4	10	147	9	2	6	8
8761	8761_14	4.4823	0.0924425	18.4408	1.75269e-05	0.10186	0.123944	0.196615	1.33193		9	0	27	2	2	2	4	9	4	7	6	10	7	3	8	1	0	4	9	1	11	1	1	1	3	1	6	13	0	0	2
23093	23093_60	6.09374	0.305064	18.3575	1.83101e-05	0.102348	0.199555	0.371177	1.79294		1	0	37	2	1	3	7	21	6	8	20	6	7	3	3	1	92	0	3	0	0	2	1	2	1	11	6	6	0	0	0
125950	125950_12	1.42207	0.202098	18.3506	1.83765e-05	0.102348	0.198888	0.0739209	-2.85661		12	3	2	0	0	0	0	2	1	0	1	1	0	4	7	0	0	6	0	9	15	0	0	2	0	3	26	2	0	2	1
26060	26060_27	3.30007	0.16924	18.1971	1.99186e-05	0.108673	0.356873	0.154114	-2.42526		8	2	7	0	2	0	0	6	0	7	24	4	0	6	28	0	0	16	0	21	22	2	0	4	0	10	32	0	0	0	0
3842	3842_1	5.008	0.518472	18.11	2.08505e-05	0.111482	0.0926255	0.300548	3.39816		4	0	4	0	0	0	0	13	2	4	2	15	6	2	0	6	0	0	6	0	0	4	4	0	4	2	2	8	0	2	0
23295	23295_10	7.90699	0.111372	17.8388	2.40436e-05	0.121134	0.267182	0.171813	-1.27496		20	8	36	0	4	0	3	14	4	8	34	6	2	15	54	0	0	21	4	16	62	0	13	13	0	8	107	11	6	8	3
88	88_33	6.85613	0.271741	17.8236	2.42356e-05	0.121134	0.429186	0.234247	-1.75019		14	4	0	0	4	2	8	14	3	26	28	7	1	15	9	0	0	12	0	0	13	0	0	16	1	7	14	16	0	18	7
2533	2533_38	21.5482	0.266709	17.8116	2.43887e-05	0.121134	0.139878	0.261859	1.81041		53	8	84	4	4	10	13	45	10	31	25	41	13	21	73	2	118	22	21	18	27	6	21	32	14	25	77	33	0	4	4
1938	1938_18	6.04626	0.185859	17.8054	2.44683e-05	0.121134	0.0674599	0.116178	1.56868		12	1	51	11	0	1	5	11	1	7	6	10	10	3	12	0	0	19	19	18	23	2	6	2	2	2	24	8	1	2	0
10558	10558_24	2.15093	0.265223	17.74	2.53245e-05	0.123094	0.358722	0.122445	-3.10414		11	2	6	2	1	0	0	2	2	2	9	0	0	7	20	0	0	24	0	6	34	0	0	6	0	0	11	0	0	4	0
51131	51131_19	3.86165	0.150527	17.6774	2.61713e-05	0.124938	0.228161	0.121977	-1.80776		7	8	5	0	1	0	0	9	5	2	9	0	0	11	34	0	0	24	1	10	30	0	2	9	0	8	26	3	8	3	3
4891	4891_63	2.22392	0.412448	17.5971	2.73005e-05	0.128042	0.246012	0.101628	-2.55203		3	6	18	0	2	0	0	2	0	3	1	2	0	3	14	0	0	10	2	8	21	0	0	6	0	5	14	0	4	2	0
5931	5931_29	1.70084	0.235109	17.5356	2.81972e-05	0.129968	0.255821	0.0967068	-2.80821		8	0	0	0	0	0	0	0	0	0	5	2	1	2	4	0	0	16	2	8	17	0	0	3	2	2	12	0	2	3	5
4616	4616_5	7.34879	0.212473	17.4871	2.8926e-05	0.131067	0.24413	0.451465	1.77733		9	3	12	0	0	3	5	23	1	18	3	23	6	2	5	0	0	0	10	1	15	3	16	2	5	4	37	22	0	3	0
9732	9732_33	1.2698	0.227426	17.3899	3.04431e-05	0.13542	0.218764	0.0718293	-3.21446		3	0	0	0	1	0	0	1	2	0	6	0	0	4	14	0	0	3	0	2	0	0	0	4	0	2	11	2	1	3	4
23345	23345_167	1.90298	0.189811	17.3498	3.10928e-05	0.13542	0.0726469	0.0309505	-2.46198		9	5	4	0	0	0	1	5	0	0	2	0	0	3	6	0	0	15	2	2	15	0	0	8	0	6	18	0	2	1	8
120892	120892_42	2.76185	0.234489	17.3307	3.14064e-05	0.13542	0.103829	0.0576102	-1.6998		10	6	22	0	1	1	0	3	0	0	12	0	1	8	22	0	0	24	1	6	26	0	0	9	0	6	37	0	4	0	0
51512	51512_8	7.85013	0.146614	17.2545	3.26928e-05	0.138558	1.10208	0.605884	-1.74614		16	14	0	0	0	0	4	11	1	12	23	15	4	26	4	4	0	4	2	2	8	0	2	14	2	33	24	14	2	9	4
2185	2185_52	29.1277	0.08322	17.2269	3.31707e-05	0.138558	0.293734	0.222107	-0.807383		75	44	250	26	11	4	2	57	12	41	67	4	19	29	184	0	0	143	21	66	176	5	21	32	2	48	289	33	20	27	46
54495	54495_32	6.08888	0.316139	17.1766	3.4061e-05	0.140088	0.2084	0.467221	2.33363		9	0	6	4	0	5	14	11	2	4	4	15	3	4	1	0	48	0	4	2	0	1	0	4	4	2	6	16	0	0	2
84162	84162_43	2.61528	0.132855	17.1344	3.48266e-05	0.141067	0.13665	0.0694947	-1.95135		18	4	3	4	0	0	0	2	1	4	8	1	0	4	12	0	0	19	0	13	17	0	0	6	0	6	28	4	0	2	7
1495	1495_17	4.16724	0.165628	17.0609	3.62003e-05	0.144442	0.247102	0.117987	-2.13406		18	6	6	0	0	0	0	5	2	4	15	3	2	5	70	2	0	23	2	11	23	0	2	1	0	3	25	2	4	2	14
5213	5213_38	3.01356	0.21453	16.9449	3.84799e-05	0.15128	0.267709	0.12761	-2.13915		4	0	5	0	3	0	0	2	0	3	13	5	2	4	8	0	0	8	0	6	7	2	0	4	2	12	29	4	0	2	5
126321	126321_10	1.56406	0.307829	16.8624	4.01893e-05	0.155711	0.247582	0.0951401	-2.76079		7	3	4	0	2	0	0	2	0	4	3	2	0	0	19	0	0	16	0	7	16	0	0	0	0	1	18	0	0	0	6
9844	9844_46	4.44316	0.132608	16.7382	4.29072e-05	0.16055	0.217509	0.121894	-1.67166		15	3	12	2	1	3	1	10	1	6	17	0	4	3	26	0	0	28	5	21	19	1	3	7	0	7	22	1	1	6	8
1612	1612_24	2.40543	0.383665	16.7239	4.32318e-05	0.16055	0.211536	0.0942072	-2.33483		9	0	1	0	3	1	0	8	0	1	6	1	0	4	19	0	0	16	0	12	8	0	6	6	1	3	22	0	0	1	7
6601	6601_8	9.59882	0.148619	16.7016	4.37439e-05	0.16055	0.208352	0.129077	-1.3822		33	16	24	3	5	4	6	8	0	16	22	9	0	11	31	2	0	47	4	21	82	1	2	12	0	9	56	6	2	12	18
55610	55610_13	2.30266	0.398543	16.6943	4.39117e-05	0.16055	0.308834	0.152695	-2.03405		6	14	35	0	2	0	0	4	0	0	0	0	0	0	12	0	0	12	0	7	29	0	0	4	0	4	8	0	4	1	2
55111	55111_29	2.37622	0.319998	16.6716	4.44411e-05	0.16055	0.113866	0.283851	2.63719		2	0	26	0	0	0	6	10	0	2	4	3	2	2	2	0	0	7	9	1	0	0	2	0	4	0	0	17	0	0	0
22864	22864_15	8.46783	0.101338	16.506	4.84965e-05	0.164925	0.191002	0.28648	1.17077		12	2	68	4	1	4	18	22	5	12	12	3	18	10	14	2	18	28	7	9	17	1	6	2	3	8	23	12	4	3	3
8871	8871_8	4.09475	0.147458	16.5045	4.85356e-05	0.164925	0.163479	0.296584	1.72011		0	0	10	0	1	4	4	11	8	11	4	12	8	3	0	0	2	3	4	0	0	0	0	1	0	6	2	10	0	1	4
80167	80167_13	2.44084	0.17923	16.492	4.88558e-05	0.164925	0.342805	0.15653	-2.26409		9	0	5	0	2	0	0	5	2	1	8	0	0	3	8	1	0	12	0	11	15	2	1	0	0	4	5	0	5	2	2
63971	63971_11	2.01456	0.445806	16.4531	4.98674e-05	0.164925	0.17692	0.0418702	-4.15889		15	8	0	0	2	0	0	1	0	2	0	0	0	3	4	0	0	0	0	2	8	0	1	9	0	2	35	0	4	3	0
2873	2873_29	10.1621	0.183771	16.4459	5.00577e-05	0.164925	0.204671	0.396904	1.91369		1	6	21	4	2	2	3	18	10	13	9	14	13	2	10	1	168	6	24	0	9	2	3	3	8	5	4	7	0	7	8
51347	51347_19	11.9386	0.125486	16.4199	5.07492e-05	0.164925	0.323091	0.208578	-1.26415		43	5	80	4	5	1	1	24	2	8	38	5	10	24	89	0	0	103	2	25	130	0	5	18	7	7	96	11	14	12	20
23136	23136_49	1.4057	0.30758	16.3909	5.15314e-05	0.164925	0.152227	0.0570472	-2.83245		4	0	4	0	1	0	0	2	0	4	3	0	1	3	24	0	0	7	0	7	6	0	0	5	0	0	13	0	0	4	4
23558	23558_33	4.63671	0.356984	16.3714	5.20661e-05	0.164925	0.0583892	0.130001	2.30983		6	3	20	2	0	1	2	8	8	3	3	11	4	3	3	1	0	6	0	4	8	3	5	2	6	2	3	6	0	0	3
10982	10982_1	6.09666	0.36714	16.369	5.21317e-05	0.164925	0.111882	0.339587	3.20603		4	0	1	0	0	1	2	9	2	5	4	9	6	3	5	4	166	0	13	2	4	0	3	2	0	1	10	13	0	0	0
55174	55174_17	1.94061	0.236299	16.3688	5.21358e-05	0.164925	0.257133	0.102552	-2.65362		12	2	0	1	0	0	0	0	3	2	13	0	2	5	18	0	0	8	0	4	17	0	0	6	1	3	12	1	0	0	7
3824	3824_20	3.82748	0.195699	16.3579	5.24382e-05	0.164925	0.299324	0.132022	-2.36356		10	0	6	0	5	2	0	1	2	4	9	0	5	7	53	0	0	44	1	14	33	0	0	9	0	10	3	1	0	6	4
5511	5511_9	4.1338	0.317264	16.3307	5.3194e-05	0.165357	0.599412	0.253111	-2.4945		23	10	6	9	0	0	3	11	0	4	23	1	0	14	28	0	0	18	0	17	32	0	0	2	2	10	13	2	0	0	4
80022	80022_37	4.85922	0.151728	16.3084	5.38262e-05	0.165399	0.144161	0.083532	-1.57488		19	2	8	6	1	0	0	10	1	2	6	2	2	6	18	0	0	25	3	23	24	2	4	3	0	4	39	6	7	9	9
11218	11218_30	1.55925	0.359667	16.2647	5.50812e-05	0.165965	0.278563	0.108786	-2.71458		1	0	0	0	0	0	0	3	0	2	6	3	0	4	4	0	0	2	1	4	12	0	0	4	0	8	20	6	0	2	4
283820	283820_34	1.99999	0.181084	16.2588	5.5252e-05	0.165965	0.246848	0.105193	-2.46234		2	6	1	0	2	0	0	5	0	0	3	1	2	5	8	0	0	14	0	8	24	0	2	3	2	3	3	2	1	0	5
9256	9256_39	6.63269	0.11951	16.2119	5.6636e-05	0.167974	0.281972	0.153889	-1.74863		13	23	5	1	3	1	1	8	1	4	1	7	4	16	20	0	0	40	1	8	34	2	2	4	4	8	62	8	0	7	13
6868	6868_19	23.8782	0.214625	16.1939	5.71776e-05	0.167974	0.388218	0.670236	1.58263		47	6	48	4	4	5	36	43	14	34	32	41	22	28	16	6	208	14	17	8	24	9	7	8	7	29	9	44	0	4	18
51004	51004_32	1.30221	0.380644	16.1529	5.84284e-05	0.16813	0.241811	0.0846378	-3.03023		2	2	0	0	4	0	0	5	0	2	4	0	1	4	0	0	0	11	0	3	8	0	0	0	0	4	21	2	0	0	2
58508	58508_102	7.07192	0.190148	16.1507	5.84962e-05	0.16813	0.134456	0.0774161	-1.59315		12	10	43	2	4	0	0	20	5	4	29	0	5	14	68	0	0	67	2	11	27	0	3	18	4	4	52	2	2	6	24
3156	3156_44	2.08552	0.184628	16.1307	5.91174e-05	0.16813	0.29904	0.119245	-2.65459		6	0	1	0	2	0	2	4	0	2	16	1	0	6	13	0	0	9	0	7	7	1	2	4	0	0	24	0	0	0	6
89849	89849_9	18.1502	0.107173	16.0637	6.12455e-05	0.171194	0.176772	0.12655	-0.964718		89	28	99	6	6	3	7	53	6	27	36	6	4	27	138	0	0	109	14	29	55	1	19	24	8	20	136	27	12	9	33
10691	10691_14	1.67961	0.249307	16.0427	6.19286e-05	0.171194	0.292961	0.104619	-2.9729		8	10	2	0	2	0	0	2	0	3	2	0	1	3	11	0	0	7	0	6	17	0	1	1	0	2	2	0	1	0	4
81926	81926_13	10.5206	0.083064	16.037	6.21158e-05	0.171194	0.400998	0.269452	-1.1492		25	12	43	0	8	2	1	20	2	6	26	6	8	14	23	4	0	40	8	30	62	0	4	12	3	15	65	18	17	9	14
2932	2932_9	1.91481	0.238752	16.0174	6.27634e-05	0.171214	0.176726	0.0735847	-2.52868		9	6	9	0	0	0	0	1	0	1	7	0	0	5	2	0	0	11	0	13	10	0	0	4	2	8	10	2	0	4	0
10783	10783_7	5.10527	0.174827	15.9865	6.37968e-05	0.171536	0.169834	0.291991	1.56493		4	0	16	6	2	4	5	12	2	10	8	9	2	8	12	0	0	4	10	1	4	2	2	5	3	0	19	8	0	3	0
5705	5705_34	7.53579	0.228576	15.966	6.44905e-05	0.171536	0.318706	0.168881	-1.83416		12	18	28	0	6	0	2	4	0	16	28	5	8	16	31	0	0	60	7	50	44	0	4	7	4	10	37	5	4	2	3
29066	29066_10	2.50275	0.150605	15.9438	6.52527e-05	0.171536	0.277698	0.136726	-2.04584		6	8	6	0	3	0	2	3	0	0	4	1	2	4	17	0	0	9	1	8	37	0	0	4	0	1	18	2	3	0	5
2983	2983_16	2.77933	0.459956	15.9381	6.54483e-05	0.171536	0.414862	0.185484	-2.32592		5	10	0	0	2	0	0	14	4	0	11	2	0	2	8	0	0	16	0	10	16	0	0	5	0	2	26	0	0	3	8
2819	2819_18	3.3757	0.286195	15.9166	6.61947e-05	0.171808	0.708439	0.29409	-2.54655		10	4	0	0	0	0	2	2	0	4	21	4	4	10	2	0	0	4	0	0	5	0	0	7	2	12	12	13	0	8	4
80183	80183_25	4.81126	0.318727	15.8272	6.9398e-05	0.17839	0.309953	0.131133	-2.48388		21	3	11	0	2	0	4	14	0	0	11	2	4	5	14	2	0	35	2	4	31	0	0	5	0	1	69	2	0	9	25
101927539	101927539_3	2.47972	0.347014	15.7935	7.06448e-05	0.178654	0.158492	0.617864	3.93415		0	0	0	0	0	0	3	6	2	3	2	12	5	0	0	0	35	0	0	0	0	0	2	0	0	1	0	5	0	0	0
3993	3993_52	4.73221	0.341684	15.7884	7.08371e-05	0.178654	0.323106	0.150025	-2.21554		10	8	0	0	12	0	1	10	1	8	7	4	3	6	10	0	0	8	2	8	26	0	4	9	0	6	0	5	2	6	10
79915	79915_14	4.03189	0.232657	15.7076	7.39256e-05	0.180254	0.492958	0.311482	-1.32806		8	2	74	1	0	0	0	24	0	3	8	0	0	5	17	0	0	17	3	28	90	0	0	2	0	11	11	6	6	4	9
23556	23556_99	1.3032	0.353239	15.7039	7.40699e-05	0.180254	0.251091	0.0849	-3.13007		1	0	1	0	2	0	1	3	0	3	4	0	0	0	15	0	0	6	0	1	31	0	0	5	0	3	10	1	0	2	2
3482	3482_10	26.3827	0.178486	15.6935	7.4478e-05	0.180254	0.203221	0.126997	-1.35711		166	11	121	16	7	5	4	28	6	33	99	5	11	40	266	2	0	185	15	55	200	0	25	61	6	5	279	25	32	14	24
5795	5795_10	8.05531	0.174101	15.6888	7.46639e-05	0.180254	0.233368	0.12872	-1.71764		27	6	4	0	5	0	0	16	4	10	25	0	6	16	92	0	0	75	4	18	101	2	4	12	0	0	144	4	6	8	5
9375	9375_1	9.73449	0.675621	15.6717	7.53427e-05	0.180254	0.261484	0.534769	2.0695		12	0	2	0	0	6	4	40	8	32	15	20	8	22	0	2	38	0	6	0	0	2	8	6	4	18	28	36	0	2	2
9894	9894_39	8.56669	0.248185	15.6673	7.55171e-05	0.180254	0.269105	0.480108	1.6741		3	4	35	6	0	3	7	32	5	4	13	20	5	18	14	0	90	4	20	3	1	0	14	0	2	4	2	16	0	0	3
25829	25829_33	1.5753	0.25258	15.6055	7.80286e-05	0.184601	0.239244	0.0986192	-2.55821		16	1	0	0	2	0	0	1	3	5	6	0	0	3	17	0	0	4	0	2	9	0	1	4	0	1	6	1	0	1	3
3028	3028_24	4.19922	0.184568	15.5214	8.15774e-05	0.186471	0.228425	0.531109	2.43999		1	0	1	0	0	0	2	12	0	10	8	7	10	2	6	2	89	0	12	0	1	0	0	1	2	0	4	10	0	0	0
8603	8603_24	9.50461	0.173243	15.5097	8.20831e-05	0.186471	0.316248	0.189169	-1.48427		16	10	65	1	11	0	2	17	5	8	48	4	9	15	60	2	0	34	3	13	85	1	2	14	3	19	57	7	1	10	7
9802	9802_12	11.3487	0.168556	15.5087	8.21261e-05	0.186471	0.295597	0.481864	1.4134		13	6	66	7	2	3	16	16	7	20	18	16	16	4	19	2	0	11	7	17	24	0	10	8	13	23	28	32	6	2	3
84461	84461_1	1.65074	0.302654	15.4829	8.32554e-05	0.186471	0.213032	0.0746064	-3.02833		8	1	1	0	1	0	0	1	0	3	0	1	0	1	2	0	0	14	0	2	13	2	0	0	0	6	7	0	0	5	1
4548	4548_9	3.09735	0.25828	15.4761	8.35567e-05	0.186471	0.186295	0.0896592	-2.11076		0	6	2	0	2	0	2	5	0	2	5	6	2	2	24	0	0	8	0	9	14	0	0	5	2	2	22	2	1	7	5
1982	1982_28	3.00465	0.377892	15.4746	8.36235e-05	0.186471	0.0561407	0.117971	2.14288		4	0	32	2	0	4	4	8	5	8	7	2	0	1	5	0	0	19	5	0	12	0	2	0	0	0	5	13	0	1	0
22898	22898_29	5.06446	0.15426	15.4691	8.38673e-05	0.186471	0.140335	0.0768542	-1.73768		21	2	11	0	1	0	0	4	1	9	19	0	7	11	57	2	0	60	2	14	8	0	4	9	0	6	47	6	3	6	8
51290	51290_27	1.08539	0.267366	15.4309	8.55773e-05	0.186471	0.295035	0.0974558	-3.19796		13	0	2	0	0	0	1	0	0	0	4	0	3	2	18	0	0	7	0	4	12	0	0	3	0	2	10	0	1	0	1
25820	25820_28	2.56762	0.151367	15.4035	8.68251e-05	0.186471	0.191992	0.095028	-2.0299		18	5	7	0	1	0	1	5	0	4	4	3	0	8	20	0	0	13	2	3	10	1	0	2	0	5	22	1	1	0	5
644135	644135_8	9.05061	0.199526	15.3876	8.75596e-05	0.186471	0.399563	0.847659	2.18327		4	0	0	0	0	5	10	24	7	16	15	29	0	4	6	2	68	5	3	0	0	3	0	0	10	5	2	20	0	0	2
2039	2039_16	3.7576	0.609721	15.3863	8.76202e-05	0.186471	0.0198504	0.0510005	2.72273		0	0	42	9	1	2	2	2	0	5	4	11	4	0	5	2	0	1	1	2	2	0	5	2	2	6	2	7	0	0	0
3156	3156_43	1.9443	0.187979	15.3666	8.8541e-05	0.186471	0.284914	0.114241	-2.6385		6	0	1	0	2	0	2	4	0	1	12	1	0	6	13	0	0	9	0	7	6	1	2	3	0	0	21	0	0	0	6
51585	51585_4	41.7266	0.0809627	15.3562	8.90283e-05	0.186471	0.528943	0.729147	0.932122		71	26	166	10	8	6	32	89	30	72	69	29	32	35	131	6	98	108	62	56	115	12	56	28	32	46	90	89	14	25	52
7942	7942_4	5.31099	0.131168	15.3547	8.90976e-05	0.186471	0.332822	0.186116	-1.67889		9	11	6	2	4	0	3	11	3	9	13	5	0	5	33	0	0	7	1	7	13	0	5	5	0	14	45	5	4	7	10
7988	7988_3	1.56891	0.294952	15.3508	8.92821e-05	0.186471	0.325121	0.10894	-3.1571		0	0	0	0	2	0	1	1	2	0	2	0	1	8	5	0	0	4	0	2	14	0	0	4	0	4	12	2	0	4	4
23258	23258_70	9.7162	0.124974	15.2906	9.2172e-05	0.18722	0.244387	0.15261	-1.3595		41	16	37	1	0	1	4	28	0	5	28	6	4	16	80	0	0	51	4	32	19	0	11	26	2	9	121	21	4	4	25
28952	28952_13	1.26309	0.269075	15.2766	9.28581e-05	0.18722	0.284743	0.103143	-2.9317		1	0	0	0	1	0	1	2	0	1	8	1	2	1	7	0	0	12	0	5	12	0	0	0	0	5	8	0	0	4	0
23019	23019_38	6.39303	0.156266	15.2548	9.39386e-05	0.18722	0.20913	0.125415	-1.47604		31	8	5	6	1	2	2	14	2	10	23	0	1	13	62	0	0	27	2	14	48	0	0	7	2	8	65	7	10	4	8
3676	3676_48	6.82749	0.143919	15.2483	9.42623e-05	0.18722	0.170655	0.116704	-1.09684		28	0	79	2	3	2	0	9	2	5	21	0	5	9	49	0	0	44	4	49	63	1	2	22	0	7	41	3	9	0	13
79811	79811_28	12.6919	0.320395	15.2412	9.4616e-05	0.18722	0.230785	0.134397	-1.56092		64	13	67	2	4	1	4	26	10	24	53	1	12	11	141	0	0	56	4	55	122	0	0	30	0	16	106	2	7	10	20
23295	23295_9	5.64395	0.174148	15.2101	9.61893e-05	0.18722	0.228969	0.134967	-1.5259		20	5	5	0	4	0	1	8	3	9	25	7	2	12	37	0	0	16	2	8	56	0	8	10	0	3	96	6	5	1	2
1385	1385_36	5.56584	0.188577	15.1775	9.78603e-05	0.18722	0.272991	0.16449	-1.46283		20	0	50	0	3	0	2	14	3	5	26	2	8	11	51	0	0	19	2	31	36	0	0	6	0	11	52	5	2	10	3
2873	2873_69	5.21785	0.277158	15.1638	9.85777e-05	0.18722	0.328588	0.16359	-2.0143		17	6	10	0	2	1	0	9	3	5	14	4	2	13	40	0	0	30	2	22	31	2	0	6	5	12	54	6	2	0	0
9473	9473_21	10.4123	0.0607626	15.1589	9.88338e-05	0.18722	0.186932	0.129154	-1.06726		42	18	28	0	5	2	3	28	3	11	25	6	4	9	108	2	0	53	12	17	19	0	8	21	2	8	102	10	8	2	24
101927117	101927117_8	7.70934	0.354552	15.145	9.95615e-05	0.18722	0.182663	0.374459	2.07376		6	0	20	4	0	3	9	32	8	8	16	30	6	5	10	0	0	5	6	2	0	2	2	0	5	10	0	10	0	2	4
1832	1832_15	6.33204	0.214344	15.1365	0.000100012	0.18722	0.176201	0.346597	1.95417		6	0	12	0	0	2	2	19	4	9	4	16	6	4	4	0	90	0	14	0	0	2	8	1	2	6	0	8	0	3	2
2873	2873_28	9.54464	0.205973	15.1362	0.000100025	0.18722	0.194263	0.384294	1.97099		1	6	20	2	1	2	3	14	10	13	7	14	13	2	10	1	168	4	16	0	6	2	3	4	8	5	3	5	0	7	7
249	249_20	11.1053	0.141555	15.1306	0.000100324	0.18722	0.426843	0.251307	-1.53132		22	13	35	4	0	3	0	15	4	13	45	0	2	16	103	0	0	19	0	6	22	2	7	10	0	12	456	12	11	16	9
113	113_19	12.2592	0.0945353	15.129	0.000100408	0.18722	0.169911	0.253186	1.15167		8	16	83	4	12	5	20	34	5	13	10	9	22	0	20	0	0	37	11	9	20	0	21	8	8	6	35	33	2	4	13
26034	26034_6	3.97166	0.226506	15.1261	0.000100564	0.18722	0.370256	0.194732	-1.8564		14	0	1	0	7	0	4	8	2	1	11	6	3	6	4	0	0	10	2	10	22	0	4	6	1	6	21	2	0	4	6
7461	7461_13	4.60013	0.195864	15.1208	0.000100845	0.18722	0.338298	0.18202	-1.79032		14	2	19	2	3	0	1	2	2	4	13	5	4	1	14	0	0	41	7	14	41	0	4	8	2	9	25	6	4	2	6
6134	6134_25	2.53057	0.299355	15.0998	0.000101974	0.188009	0.0616606	0.134786	2.25684		0	0	20	0	2	0	1	9	2	6	4	5	7	3	5	2	0	0	12	3	8	0	0	0	0	1	2	3	0	0	0
10051	10051_69	2.08275	0.236307	15.0821	0.000102935	0.18848	0.154606	0.0769355	-2.01418		4	0	10	0	2	1	0	1	0	2	4	0	3	6	13	0	0	25	1	15	25	0	0	5	0	7	17	2	0	2	0
2580	2580_14	3.81195	0.193631	15.0668	0.000103772	0.18872	0.143198	0.0870093	-1.43784		16	4	9	0	2	0	0	6	1	10	14	5	0	1	16	0	0	15	0	8	13	0	0	9	1	5	38	13	4	6	4
57533	57533_24	3.59059	0.224232	15.0275	0.000105958	0.188996	0.0977879	0.198803	2.04794		2	0	15	2	2	0	0	17	2	14	7	5	4	2	8	0	0	1	2	0	4	2	12	3	4	2	12	10	0	0	0
50640	50640_34	4.55545	0.528909	15.0107	0.000106904	0.188996	0.236752	0.512616	2.23388		0	0	0	2	0	4	8	15	5	7	8	6	6	6	2	2	0	0	6	0	0	0	0	0	3	2	2	23	0	4	0
54899	54899_25	3.48527	0.288138	15.0018	0.000107408	0.188996	0.341153	0.146531	-2.44066		7	0	6	0	0	2	0	6	1	7	16	0	1	8	16	0	0	24	2	32	27	0	0	9	0	6	49	1	4	1	9
51368	51368_24	4.92938	0.185409	14.9963	0.000107725	0.188996	0.391567	0.230503	-1.5313		16	2	0	0	4	0	4	7	0	6	8	6	2	8	18	0	0	7	5	14	17	0	0	7	3	3	54	13	4	8	10
101	101_9	7.25432	0.108673	14.9839	0.000108434	0.188996	0.186722	0.128157	-1.08639		32	4	51	0	3	2	2	35	2	9	24	1	4	4	37	0	0	54	5	15	43	0	4	16	1	7	55	7	10	8	12
9100	9100_21	2.17117	0.21208	14.9804	0.000108635	0.188996	0.225359	0.0967803	-2.43986		7	8	1	0	0	1	0	2	1	2	12	0	6	2	13	0	0	14	0	4	19	0	0	9	0	0	13	2	0	1	5
832	832_20	33.4889	0.0745347	14.9707	0.000109191	0.188996	0.415332	0.291734	-1.02128		110	38	148	27	11	6	3	64	16	56	78	6	33	38	242	4	15	231	43	165	345	0	15	49	9	25	357	22	12	11	33
4938	4938_26	6.823	0.255108	14.9641	0.000109579	0.188996	0.342234	0.180766	-1.84371		19	14	44	3	4	2	1	15	2	3	12	5	0	13	28	0	0	7	3	17	18	0	5	30	0	15	19	5	0	9	16
55871	55871_14	1.35273	0.419557	14.9323	0.000111437	0.190679	0.323475	0.111336	-3.07965		4	0	8	0	0	0	0	0	0	2	6	1	0	0	9	0	0	4	0	12	20	0	0	10	0	0	6	0	0	4	2
388272	388272_10	1.87485	0.367465	14.9231	0.000111981	0.190679	0.513	0.190194	-2.86832		2	2	0	0	2	0	1	1	2	4	3	0	0	0	14	0	0	11	0	3	21	0	3	4	0	14	14	2	0	1	2
387590	387590_10	16.5774	0.0914263	14.8862	0.000114198	0.193126	0.589178	0.418565	-0.990548		30	20	26	4	7	6	5	37	5	19	34	41	4	17	73	0	2	43	13	13	56	1	10	23	2	34	85	25	2	16	28
5335	5335_23	9.43961	0.179516	14.8751	0.00011487	0.193126	0.231316	0.146922	-1.31038		15	11	41	2	7	0	0	23	10	7	10	8	14	10	22	0	0	59	13	33	116	0	1	11	1	4	59	12	8	13	13
57148	57148_43	3.74972	0.237462	14.8634	0.000115585	0.193126	0.245853	0.122397	-2.01353		13	2	7	4	2	0	0	0	0	1	18	6	0	9	15	0	0	19	4	6	12	0	5	8	0	12	7	1	0	4	12
1615	1615_3	0.775009	0.328649	14.8409	0.000116971	0.193531	0.200604	0.033383	-5.17525		3	0	0	0	0	0	0	1	0	0	1	0	0	5	5	0	0	7	0	4	23	0	0	3	0	2	14	0	0	0	2
146057	146057_16	2.63531	0.346978	14.8329	0.000117471	0.193531	0.2958	0.155259	-1.86138		2	0	49	0	2	0	1	4	0	1	8	0	0	2	8	1	0	16	0	16	20	0	3	3	0	7	14	1	6	1	5
57020	57020_19	9.20212	0.386222	14.8244	0.000118	0.193531	0.2199	0.436701	1.98295		6	5	4	2	0	2	11	21	8	7	12	24	4	6	2	3	64	4	10	0	0	3	5	7	8	5	15	7	0	3	0
8520	8520_17	2.47832	0.280288	14.778	0.000120935	0.197136	0.361614	0.217231	-1.4724		9	6	44	0	0	0	0	2	0	1	5	0	2	3	28	0	0	13	0	11	8	0	0	1	0	5	14	2	10	2	0
10800	10800_4	24.6655	0.295317	14.7656	0.000121733	0.197235	1.58561	2.45318	1.34065		11	2	48	6	12	9	20	63	7	59	71	33	16	23	4	8	54	4	19	7	41	12	4	9	23	23	15	31	6	34	11
23054	23054_12	8.86361	0.120211	14.7498	0.000122759	0.197682	0.412631	0.247324	-1.47947		27	6	9	3	6	3	1	11	5	16	27	7	4	29	49	4	0	31	4	24	35	2	1	16	0	15	54	8	0	2	8
4054	4054_21	8.74203	0.101022	14.7381	0.000123527	0.197682	0.275987	0.191225	-1.05959		24	7	39	2	10	0	3	21	3	10	10	14	6	11	11	0	0	29	7	24	44	2	4	13	6	12	29	3	4	5	14
23511	23511_19	8.96994	0.150208	14.7274	0.000124228	0.197682	0.205755	0.34519	1.49473		7	0	11	0	0	1	7	14	5	24	10	22	14	7	7	1	15	9	12	2	11	8	4	2	5	10	12	19	0	5	1
51306	51306_13	3.49555	0.250606	14.6949	0.000126387	0.199602	0.21224	0.127179	-1.47834		14	3	8	2	3	0	0	18	0	4	9	0	0	4	24	0	0	41	7	17	24	0	0	2	0	13	10	0	2	5	6
254128	254128_29	3.25196	0.628133	14.6857	0.000127007	0.199602	0.444889	0.138185	-3.3779		6	12	10	2	5	0	0	2	0	0	9	1	6	8	22	0	0	11	0	3	43	0	2	7	2	3	18	0	0	0	4
51299	51299_6	4.91189	0.170748	14.669	0.000128134	0.199602	0.269157	0.544997	2.04089		4	0	4	0	0	1	8	9	7	14	0	11	10	5	2	0	64	1	5	0	0	0	0	2	0	2	12	15	0	2	0
100529209	100529209_2	6.43819	0.112723	14.6547	0.000129112	0.199602	0.448398	0.748976	1.48875		4	2	15	0	0	3	5	12	4	11	11	19	3	7	4	2	0	4	14	0	6	4	2	2	4	5	4	14	0	0	0
126321	126321_9	2.22656	0.373741	14.6539	0.000129168	0.199602	0.286216	0.149559	-1.87418		6	7	38	0	2	0	0	1	0	4	4	2	0	1	24	0	0	19	0	8	24	0	0	1	0	2	26	1	0	0	6
26130	26130_38	5.12439	0.146035	14.6333	0.000130588	0.200201	0.241756	0.152633	-1.3278		24	2	47	0	2	0	1	7	1	10	12	4	2	7	31	0	0	28	0	16	45	0	5	8	2	4	43	10	12	0	5
23077	23077_92	1.89225	0.200461	14.6266	0.000131053	0.200201	0.114732	0.0585577	-1.9409		6	4	9	0	2	0	0	3	0	1	5	0	5	3	24	0	0	29	0	12	9	0	0	2	0	4	12	1	0	0	4
114785	114785_23	3.70652	0.143188	14.5827	0.000134139	0.20271	0.200005	0.110535	-1.71173		26	6	19	0	2	1	0	7	0	6	16	1	1	5	35	0	0	18	5	5	16	0	0	4	0	2	89	4	1	3	5
3570	3570_4	37.5787	0.139917	14.5607	0.000135715	0.20271	0.349021	0.518624	1.14621		58	55	206	10	1	11	23	87	16	24	29	12	24	23	105	22	230	46	50	37	58	6	87	37	12	32	188	71	19	2	15
3015	3015_15	14.3545	0.0837097	14.5425	0.00013703	0.20271	0.435171	0.734502	1.51861		34	7	44	3	0	8	8	17	2	11	12	6	14	4	35	1	398	17	11	4	4	0	5	12	7	9	47	14	2	9	1
25801	25801_19	8.0996	0.0973226	14.5245	0.000138348	0.20271	0.335538	0.205033	-1.42291		36	7	5	2	5	0	2	21	2	4	25	2	2	11	109	1	0	54	7	6	35	1	8	10	3	5	182	3	9	0	9
3843	3843_80	2.72719	0.184705	14.5098	0.000139431	0.20271	0.296639	0.141262	-2.14228		10	1	3	0	0	1	1	4	2	4	8	0	2	1	22	0	0	17	0	20	32	0	1	7	0	1	34	1	2	2	10
110091768	110091768_16	2.63058	0.24842	14.5079	0.000139573	0.20271	0.383841	0.173669	-2.2911		10	6	0	0	0	1	2	6	2	0	17	5	0	2	4	0	0	2	0	3	1	0	0	2	1	8	14	2	0	2	9
9255	9255_24	5.90445	0.228298	14.5027	0.000139956	0.20271	0.375542	0.199025	-1.83444		13	3	42	2	2	3	0	25	3	3	17	1	4	16	67	0	0	31	0	24	30	0	2	23	2	8	30	5	2	4	6
51004	51004_30	1.63822	0.477459	14.4939	0.000140612	0.20271	0.273231	0.100174	-2.89676		4	2	0	0	4	0	0	3	0	2	5	0	4	2	0	0	0	10	0	12	11	0	0	0	0	5	28	4	0	1	1
54504	54504_37	6.57762	0.244072	14.4919	0.000140767	0.20271	0.177959	0.316412	1.66213		8	0	26	8	1	0	4	8	6	10	8	13	14	18	21	0	0	5	11	2	11	3	0	2	9	3	7	20	0	0	2
6710	6710_23	19.7607	0.268815	14.4893	0.000140959	0.20271	0.279441	0.183433	-1.21562		57	2	207	41	2	0	0	19	1	6	64	2	10	36	63	6	0	212	2	31	249	0	0	23	1	41	480	23	2	18	19
94274	94274_7	3.89042	0.502434	14.4883	0.000141036	0.20271	0.752535	0.336892	-2.32961		4	2	30	0	3	0	0	5	0	3	8	8	6	8	8	0	0	19	0	20	36	0	0	6	0	8	86	5	4	0	0
3156	3156_42	2.07733	0.177816	14.4348	0.000145092	0.205071	0.289211	0.123069	-2.46692		6	0	2	0	2	0	2	4	0	1	12	2	0	6	13	0	0	9	0	8	6	1	2	4	0	0	21	0	0	0	6
57804	57804_1	2.51871	0.280925	14.434	0.000145154	0.205071	0.0853736	0.194914	2.38267		0	0	12	0	0	1	1	13	1	2	4	13	0	1	0	0	0	5	2	0	0	1	2	0	3	2	2	4	0	0	0
10417	10417_15	3.63593	0.150929	14.4238	0.000145944	0.205071	0.320619	0.163201	-1.95022		4	3	4	0	4	2	0	4	0	2	13	2	2	8	17	0	0	35	0	15	26	0	0	8	2	1	42	8	0	5	4
7009	7009_64	2.17855	0.277918	14.4215	0.000146122	0.205071	0.159963	0.0727015	-2.27584		9	0	14	1	3	0	0	0	2	0	12	1	0	2	12	0	0	19	0	8	20	0	0	4	0	0	30	0	0	6	1
102725035	102725035_15	1.62137	0.343156	14.4074	0.000147225	0.205071	0.27193	0.0694468	-3.94013		11	1	0	0	3	0	0	3	0	0	0	0	0	4	39	0	0	32	0	4	3	0	0	0	0	3	28	0	1	0	3
115804232	115804232_7	4.2586	0.215696	14.4067	0.000147281	0.205071	0.583611	0.281196	-2.11302		13	12	1	0	6	2	2	4	1	4	10	6	0	13	0	0	0	1	1	5	9	0	2	7	2	1	14	13	0	3	4
51143	51143_3	2.01433	0.416663	14.3737	0.000149884	0.205674	0.225413	0.0879152	-2.71778		14	0	0	0	0	2	0	1	0	0	11	0	4	6	5	0	0	15	0	5	13	0	0	7	0	10	19	2	0	1	4
8514	8514_89	6.12732	0.169409	14.372	0.000150016	0.205674	0.172725	0.103196	-1.48662		5	6	7	6	6	2	4	11	3	10	17	1	0	5	31	0	0	30	2	26	37	0	4	15	0	12	32	2	6	7	4
4735	4735_74	6.63995	0.0980418	14.3719	0.000150022	0.205674	0.227997	0.144732	-1.312		32	0	24	2	0	2	2	8	6	9	29	1	3	8	48	0	0	47	0	18	75	0	4	29	0	5	63	6	6	6	5
6897	6897_32	2.17804	0.160667	14.3329	0.000153165	0.207804	0.269557	0.143598	-1.81834		5	4	13	0	0	0	0	2	0	2	11	2	0	4	17	0	0	25	0	1	25	0	0	6	0	3	26	2	1	2	6
217	217_3	6.24737	0.43744	14.3171	0.000154453	0.207804	0.439567	0.194414	-2.35757		19	22	40	0	4	0	0	8	2	3	18	1	6	2	47	2	0	21	6	13	42	0	2	12	0	5	66	2	6	8	0
10179	10179_8	4.88631	0.157854	14.3143	0.000154686	0.207804	0.544085	0.304334	-1.68114		23	0	3	2	2	0	4	6	3	5	15	4	4	8	63	2	0	18	10	15	28	0	1	11	0	10	17	0	2	0	4
641977	641977_24	1.08153	0.456166	14.2968	0.000156126	0.207804	0.33115	0.105278	-3.30889		3	2	0	0	0	0	0	0	1	1	2	0	2	0	11	0	0	13	0	6	12	0	0	2	0	1	10	1	2	2	0
10963	10963_21	4.8887	0.298119	14.2943	0.000156337	0.207804	0.402091	0.183276	-2.27003		20	0	5	0	7	0	0	9	4	9	17	1	6	10	57	0	0	17	1	37	55	0	0	12	0	13	28	6	0	0	6
3732	3732_23	3.19174	0.236355	14.2934	0.000156415	0.207804	0.218243	0.111845	-1.92971		4	1	9	0	8	0	0	4	1	0	6	0	0	5	12	0	0	15	2	11	19	0	2	4	2	4	26	6	8	2	3
23019	23019_40	4.08147	0.205611	14.2716	0.000158232	0.207804	0.169256	0.0894055	-1.84202		27	4	0	2	0	3	1	8	1	3	21	0	1	7	25	0	0	16	1	7	29	0	0	4	1	7	58	5	5	4	5
5335	5335_24	9.10547	0.172197	14.2605	0.000159167	0.207804	0.226175	0.144749	-1.28848		15	11	40	2	7	0	0	21	10	7	10	7	14	10	15	0	0	58	13	33	107	0	1	11	1	4	52	12	7	13	13
8575	8575_28	10.3618	0.227738	14.2603	0.000159186	0.207804	0.382661	0.597669	1.29152		18	2	21	1	2	4	7	16	9	19	19	20	10	17	2	0	30	0	29	2	18	6	0	2	8	10	4	36	0	0	4
139231	139231_3	2.11768	0.212565	14.2579	0.000159392	0.207804	0.408432	0.196908	-2.10816		9	0	7	0	2	0	0	3	0	2	3	2	2	4	31	0	0	19	0	7	14	0	0	7	0	2	36	2	0	0	8
100423062	100423062_3	8.02885	0.238917	14.2477	0.000160256	0.207804	0.566551	0.98818	1.62055		2	0	23	8	0	0	3	26	10	17	14	22	2	3	10	2	0	6	7	3	12	2	8	8	6	14	28	23	0	4	2
100505994	100505994_38	1.88503	0.359055	14.2361	0.000161251	0.207804	0.158915	0.0498221	-3.34733		17	0	0	0	1	0	0	0	0	0	14	3	0	7	40	0	0	13	0	3	1	0	3	2	0	0	2	0	1	2	2
126669	126669_1	3.13516	0.314732	14.2273	0.000162001	0.207804	0.496453	0.227274	-2.25904		6	0	0	0	0	0	0	16	2	6	8	4	6	15	5	0	0	12	2	4	2	0	0	20	0	6	28	4	0	4	2
146057	146057_15	3.70734	0.361767	14.222	0.000162458	0.207804	0.355555	0.162621	-2.25948		4	0	42	2	2	0	0	3	0	4	10	1	0	2	6	1	0	21	0	16	23	0	4	3	0	15	11	1	15	2	5
1173	1173_16	9.81312	0.549547	14.1875	0.000165465	0.20973	0.084798	0.165998	1.93861		4	0	20	1	1	6	9	25	3	9	12	23	7	28	2	5	5	4	12	0	2	2	0	6	12	12	25	24	0	3	2
23166	23166_16	13.8867	0.128268	14.177	0.000166392	0.20973	0.320462	0.215705	-1.14352		42	13	67	12	10	0	7	49	7	24	41	4	9	14	52	0	0	124	9	46	50	0	4	21	9	8	103	3	11	8	25
55361	55361_2	2.46435	0.304356	14.175	0.000166569	0.20973	0.558038	0.22381	-2.64233		5	0	3	0	0	0	0	2	2	1	6	3	3	7	6	0	0	20	0	2	39	1	4	3	0	6	26	1	0	4	1
23125	23125_6	4.52514	0.16669	14.169	0.000167102	0.20973	0.216949	0.1216	-1.67118		8	1	12	1	2	1	1	5	4	3	15	1	4	7	8	0	0	28	6	24	18	0	0	5	0	18	39	10	2	9	6
488	488_27	4.63578	0.186888	14.1407	0.000169632	0.21191	0.27692	0.156489	-1.64805		17	3	7	1	2	1	0	3	2	8	3	6	0	6	18	0	0	20	0	11	37	1	1	13	2	18	17	12	2	2	10
1175	1175_9	7.50811	0.172979	14.1175	0.000171741	0.213546	0.527428	0.347934	-1.20402		20	18	93	3	0	0	0	8	4	20	22	3	7	14	25	0	0	41	3	19	44	0	4	11	1	7	91	18	2	6	10
135152	135152_1	1.63086	0.284463	14.1031	0.000173058	0.214188	0.576209	0.2287	-2.67286		3	0	2	0	0	0	0	2	0	0	7	2	0	2	23	0	0	14	4	4	26	0	1	4	1	4	6	2	0	2	2
51081	51081_6	6.73029	0.210542	14.0733	0.000175821	0.216409	0.295338	0.506283	1.55914		4	0	9	0	1	5	8	10	2	11	5	16	11	19	3	0	0	2	24	1	5	2	2	0	7	2	13	12	0	2	1
23352	23352_93	4.94671	0.215231	14.0664	0.000176472	0.216409	0.135058	0.0798684	-1.51604		7	5	44	2	3	1	1	11	3	8	16	2	0	2	28	0	0	45	0	15	34	0	0	11	0	6	63	5	5	2	13
64921	64921_14	3.78763	0.238316	14.0558	0.000177463	0.216632	0.861334	0.451802	-1.87441		13	6	24	0	2	0	0	8	0	3	9	6	0	8	11	0	0	15	2	21	22	0	4	12	2	2	12	2	0	5	4
29843	29843_24	3.13929	0.476154	14.0276	0.00018015	0.218569	0.166291	0.37687	2.36341		0	0	4	0	0	0	2	12	6	10	4	10	8	2	1	0	0	0	8	1	12	1	0	0	2	0	0	5	0	0	5
8476	8476_42	6.82566	0.183598	14.0157	0.000181293	0.218569	0.321032	0.200635	-1.35776		8	1	74	11	0	0	0	13	0	2	24	4	6	7	19	0	0	42	0	15	94	3	0	6	2	29	41	5	8	6	5
4122	4122_96	5.2082	0.13612	14.0092	0.000181914	0.218569	0.151685	0.0926702	-1.42213		26	3	24	1	0	0	2	10	5	2	15	3	5	11	16	0	0	19	1	11	42	2	0	10	4	11	46	0	6	1	7
146336	146336_2	2.10519	0.292443	13.993	0.000183492	0.218569	0.518354	0.219854	-2.47997		2	0	0	0	0	0	0	10	0	2	13	3	4	4	6	0	0	2	0	0	4	0	0	2	1	8	14	1	0	10	2
5531	5531_21	7.7353	0.151325	13.9916	0.000183625	0.218569	0.24615	0.147869	-1.47135		32	22	10	2	0	2	1	24	4	11	16	6	10	13	36	0	0	22	3	17	16	0	9	24	3	11	44	4	2	6	6
2580	2580_13	4.7292	0.158539	13.9883	0.000183955	0.218569	0.155627	0.100957	-1.24904		22	4	10	1	2	0	0	8	2	12	16	10	0	2	31	0	0	26	2	16	19	0	2	7	1	5	33	8	4	3	5
54987	54987_21	1.45154	0.299968	13.9681	0.000185943	0.219953	0.309813	0.116645	-2.82048		9	0	0	0	1	1	0	0	0	3	3	1	0	1	11	0	0	17	2	4	15	0	1	6	0	4	8	3	0	0	1
5335	5335_22	10.8761	0.199327	13.9579	0.000186947	0.220019	0.247419	0.15695	-1.31417		17	12	33	2	8	0	0	29	10	9	12	12	13	9	21	0	0	62	12	31	127	0	1	13	2	4	88	19	8	19	14
23224	23224_78	3.57274	0.235354	13.9509	0.000187646	0.220019	0.0953962	0.0537319	-1.65645		18	2	8	0	0	0	0	12	2	10	9	1	1	5	19	0	0	29	0	22	38	0	0	6	0	0	18	2	10	2	10
57448	57448_91	3.15593	0.182558	13.9384	0.0001889	0.220353	0.149205	0.0768622	-1.91429		11	1	1	0	1	1	0	3	0	4	11	2	4	4	29	0	0	26	0	25	37	0	2	2	1	10	18	2	5	1	1
9289	9289_86	3.44888	0.288975	13.9304	0.000189707	0.220353	0.0677167	0.145168	2.20067		3	0	20	2	0	1	9	6	0	10	4	13	2	2	4	0	0	2	2	0	14	0	0	2	4	2	0	3	0	0	1
27074	27074_1	6.97327	0.161109	13.9132	0.000191446	0.220353	1.74704	0.951585	-1.80327		7	0	4	0	3	2	7	20	0	4	30	17	5	27	2	0	0	4	7	2	1	0	0	12	0	17	32	19	0	13	4
6573	6573_13	5.78182	0.0984588	13.8934	0.000193479	0.220353	0.266963	0.161846	-1.44509		20	12	20	2	2	0	4	8	0	4	18	4	2	10	32	2	0	45	6	12	7	0	12	4	0	10	38	4	0	4	6
23167	23167_17	2.27194	0.212573	13.8749	0.000195387	0.220353	0.239445	0.112934	-2.16947		5	3	2	0	0	0	2	2	2	3	14	3	0	2	12	0	0	15	0	9	23	0	0	5	0	2	32	0	0	2	4
10126	10126_4	1.82848	0.380243	13.8684	0.000196068	0.220353	0.586304	0.2754	-2.18655		4	0	0	0	1	0	0	12	1	0	2	4	0	7	10	0	0	10	3	7	6	0	1	2	0	5	27	0	0	0	5
23136	23136_47	5.24001	0.17875	13.8654	0.000196382	0.220353	0.247822	0.143163	-1.58426		12	12	10	0	4	0	2	18	0	10	10	6	0	5	50	1	0	18	7	7	8	0	2	14	2	10	28	2	0	4	8
11060	11060_9	17.5883	0.11304	13.8521	0.000197775	0.220353	0.344778	0.245865	-0.976983		57	43	67	1	7	0	5	49	3	18	20	4	28	26	115	2	0	95	25	41	71	2	31	25	2	23	100	16	9	12	17
3039	3039_8	20.0122	0.125023	13.8378	0.000199287	0.220353	0.00820395	0.0108998	0.819827		11	22	207	51	3	7	4	37	4	10	6	4	16	5	33	5	0	45	34	47	96	10	39	6	12	14	12	34	12	4	11
30815	30815_14	2.47135	0.212264	13.8306	0.000200051	0.220353	0.311079	0.155549	-2.00154		7	0	5	0	2	1	0	9	0	4	7	2	3	2	13	0	0	13	0	6	19	0	1	1	0	10	36	2	4	1	4
2271	2271_20	3.68222	0.316397	13.8253	0.000200613	0.220353	0.43717	0.236099	-1.7808		6	2	2	0	2	2	8	4	1	0	6	5	1	6	18	0	0	20	2	6	14	1	0	6	0	3	8	4	4	0	6
9064	9064_26	4.41974	0.255848	13.8091	0.000202348	0.220353	0.534112	0.33736	-1.32974		8	10	0	0	2	1	3	11	0	3	15	15	0	3	6	0	0	13	5	6	17	0	1	6	0	10	12	2	0	4	4
9473	9473_22	5.35102	0.157822	13.7915	0.000204257	0.220353	0.144936	0.0852231	-1.53252		17	12	19	0	4	2	0	12	0	6	19	0	4	4	82	0	0	52	8	9	23	0	1	10	4	6	65	0	1	1	5
5713	5713_12	7.12161	0.230708	13.785	0.000204965	0.220353	0.259154	0.457101	1.64074		15	2	20	2	2	2	2	52	4	14	18	16	9	10	6	0	0	9	17	7	18	0	6	2	2	20	14	26	0	2	1
64782	64782_14	3.04111	0.160635	13.784	0.00020507	0.220353	0.476112	0.254854	-1.80707		5	0	1	0	0	5	0	8	0	1	11	6	1	3	13	0	0	7	2	5	17	1	0	1	1	7	18	3	2	3	1
873	873_5	2.29807	0.229621	13.7819	0.000205305	0.220353	0.468927	0.223956	-2.13629		11	0	0	0	2	0	0	8	1	2	6	5	0	2	12	0	0	13	4	6	17	0	3	6	0	2	9	1	0	4	0
54828	54828_58	7.33357	0.221788	13.7669	0.000206947	0.220353	0.30409	0.188714	-1.37793		33	7	31	0	0	0	0	26	10	2	21	13	1	11	16	0	0	47	1	12	21	2	5	4	0	17	43	6	12	3	9
1522	1522_39	32.0077	0.103273	13.7546	0.000208311	0.220353	0.469992	0.322818	-1.08658		156	38	127	18	12	4	27	36	19	42	102	15	41	35	322	0	0	175	18	93	122	2	7	56	4	29	220	37	19	9	36
399665	399665_18	2.24157	0.279018	13.7535	0.000208438	0.220353	0.103326	0.205651	1.98675		3	0	17	0	0	0	2	4	2	5	2	8	4	0	1	0	0	4	3	9	1	0	1	1	3	0	0	12	0	0	0
79915	79915_13	4.62449	0.200301	13.7473	0.000209116	0.220353	0.499037	0.314294	-1.3376		11	4	39	9	0	0	0	14	4	4	8	0	0	6	24	0	0	17	6	18	85	0	0	2	0	10	14	4	8	4	8
23181	23181_54	2.91985	0.198914	13.7221	0.000211949	0.220353	0.0750395	0.151866	2.03456		0	0	22	2	0	0	6	20	2	4	5	8	3	0	0	0	0	4	2	4	3	0	0	1	2	1	6	18	0	0	3
51542	51542_15	3.10538	0.161213	13.7204	0.000212142	0.220353	0.438564	0.223571	-1.94746		6	2	8	2	2	1	0	7	2	1	7	1	3	4	23	0	0	16	3	28	20	0	2	5	0	3	12	2	1	4	6
25801	25801_11	22.7024	0.0506588	13.7199	0.000212196	0.220353	0.440596	0.546782	0.625485		66	32	118	10	2	4	13	66	9	28	34	12	29	14	188	0	2	92	32	25	45	4	31	22	22	8	215	47	10	12	9
3189	3189_18	13.0721	0.137688	13.7177	0.000212442	0.220353	0.338391	0.229873	-1.11716		36	30	82	6	6	2	2	31	10	10	20	0	10	6	134	0	0	84	5	35	146	0	6	32	0	12	60	2	19	7	19
100507006	100507006_5	3.24502	0.513156	13.7136	0.000212905	0.220353	0.103178	0.216662	2.14148		2	0	0	6	0	0	4	10	2	3	14	9	4	4	0	0	0	0	7	0	0	2	2	0	0	0	4	12	0	0	0
554203	554203_72	4.97202	0.194266	13.7113	0.00021317	0.220353	0.422457	0.25178	-1.49599		10	0	6	0	2	0	2	17	5	2	15	6	10	10	20	0	0	13	4	11	54	0	5	8	0	17	25	5	0	6	6
23230	23230_64	1.81207	0.252742	13.7053	0.000213849	0.220353	0.184038	0.0832853	-2.28837		4	0	5	2	0	0	0	7	0	0	15	0	0	0	8	0	0	12	0	9	26	0	1	0	0	4	15	0	4	2	8
3015	3015_8	7.94858	0.27796	13.6874	0.0002159	0.220353	0.584388	0.26545	-2.28336		32	10	7	2	6	2	2	8	2	5	28	6	10	19	51	0	0	40	1	12	28	2	2	12	2	6	44	2	10	7	6
483	483_1	7.48283	0.480431	13.6813	0.000216597	0.220353	0.354491	0.808612	2.39183		10	4	12	0	4	3	24	8	6	3	4	13	10	10	2	0	0	0	16	2	0	0	0	5	6	2	0	21	0	6	0
64859	64859_19	13.0336	0.223702	13.6811	0.000216623	0.220353	0.274155	0.167237	-1.42731		73	15	34	1	2	0	6	19	4	42	58	0	13	29	205	1	0	115	6	21	48	1	9	10	0	8	189	5	2	9	11
88745	88745_8	7.29083	0.121111	13.6737	0.000217478	0.220353	0.707143	0.433285	-1.42072		12	15	19	1	6	3	2	18	8	4	15	2	0	10	22	0	0	39	7	20	41	0	4	11	3	13	26	4	0	8	20
4735	4735_78	5.78203	0.117234	13.6721	0.000217669	0.220353	0.218118	0.135718	-1.36969		34	0	16	2	0	0	3	12	2	10	22	0	3	5	40	0	0	39	0	22	64	0	4	29	0	5	62	7	6	5	5
1788	1788_31	10.3886	0.19949	13.6624	0.000218789	0.220353	0.353778	0.206957	-1.54897		14	22	41	3	9	0	4	37	3	7	14	8	9	2	31	1	0	44	5	29	60	2	4	12	2	8	64	12	8	13	19
11224	11224_9	7.02145	0.233162	13.6428	0.000221086	0.220353	0.168773	0.297033	1.63248		10	0	16	10	1	2	6	8	4	18	8	20	11	6	17	2	0	10	3	14	33	0	3	11	2	2	14	16	0	2	0
5432	5432_28	10.0101	0.166272	13.6417	0.000221211	0.220353	0.65407	0.439135	-1.15509		22	8	4	0	2	1	8	12	2	20	18	26	8	17	25	4	0	39	7	30	61	0	0	11	3	14	83	6	2	4	6
1106	1106_2	3.75064	0.605036	13.6383	0.000221618	0.220353	0.0360961	0.0910127	2.66861		0	0	1	1	0	2	2	5	0	6	1	15	2	5	2	0	8	11	10	0	1	0	4	0	6	7	2	11	0	0	0
2272	2272_8	1.74443	0.311478	13.6323	0.000222333	0.220353	0.349379	0.151066	-2.42157		5	6	6	0	1	1	0	4	0	0	2	0	0	3	10	0	0	15	2	14	14	0	0	5	0	6	4	4	0	0	1
50999	50999_8	18.0401	0.190795	13.6293	0.000222679	0.220353	0.812952	0.501398	-1.40406		50	16	120	2	13	2	3	41	8	31	60	8	23	23	162	0	0	64	5	66	106	0	8	53	6	29	172	18	12	5	16
105374155	105374155_7	11.4728	0.788892	13.628	0.000222831	0.220353	0.35583	0.874187	2.6085		5	4	10	0	0	2	10	25	2	22	15	24	8	5	2	2	200	10	4	0	4	0	10	2	4	14	48	43	0	6	4
6553	6553_2	7.01418	0.137898	13.6235	0.000223367	0.220353	0.559268	0.351035	-1.34831		18	2	1	0	1	4	2	18	8	10	24	12	8	20	12	0	0	28	6	7	7	0	1	6	2	18	62	20	0	4	8
10135	10135_43	25.4128	0.1556	13.6117	0.000224785	0.220353	0.261489	0.157868	-1.45709		247	4	6	9	8	5	0	18	4	14	140	4	9	30	522	0	0	229	31	10	32	0	4	52	11	12	552	22	15	6	26
7171	7171_10	2.97653	0.690427	13.611	0.000224866	0.220353	0.0374618	0.101261	2.86937		0	0	0	1	0	1	7	13	1	8	6	3	6	2	4	0	38	0	7	0	0	0	0	0	0	7	4	9	0	0	0
5573	5573_17	2.55579	0.263773	13.6065	0.000225408	0.220353	0.0487069	0.0919783	1.83447		0	0	10	0	0	1	2	6	0	9	4	0	1	0	13	0	18	4	7	1	15	2	3	2	3	4	7	6	0	0	0
19	19_42	3.94298	0.189494	13.6049	0.000225593	0.220353	0.223861	0.125094	-1.67999		14	4	14	0	2	0	2	2	4	6	13	4	0	7	24	0	0	26	2	11	13	0	1	5	0	2	23	2	4	4	12
4735	4735_72	6.37013	0.111025	13.6014	0.000226014	0.220353	0.224693	0.14031	-1.3594		33	0	25	2	0	2	2	8	7	8	26	1	3	9	47	0	0	43	0	16	88	0	2	29	0	4	61	4	6	4	4
105370781	105370781_6	5.90799	0.272067	13.5954	0.000226737	0.220353	1.13837	0.692476	-1.45345		10	2	0	0	0	2	6	12	6	7	25	18	0	14	6	0	0	8	0	2	4	0	4	6	2	14	18	14	2	4	4
23345	23345_125	5.96244	0.173085	13.5904	0.00022734	0.220353	0.11446	0.0692221	-1.45126		10	8	12	2	11	0	2	11	1	13	9	4	1	12	45	0	0	31	0	19	22	0	0	15	1	11	20	8	3	7	3
25879	25879_5	1.9155	0.243368	13.5892	0.000227494	0.220353	0.356046	0.175903	-2.03683		8	1	0	0	1	0	0	1	0	2	7	2	1	6	7	0	0	9	9	7	13	0	0	3	0	13	4	0	0	1	2
139728	139728_94	10.897	1.24287	13.56	0.000231051	0.220672	1.21202	0.633456	-1.89727		36	6	293	23	2	0	0	5	1	4	28	6	2	7	20	1	0	75	0	33	98	2	0	11	1	19	129	14	1	6	24
16	16_18	4.17496	0.32929	13.554	0.000231801	0.220672	0.270663	0.136078	-1.98541		11	7	5	0	0	0	2	12	2	4	8	6	3	7	12	1	0	18	4	27	19	0	0	8	0	3	50	0	4	0	10
7326	7326_10	3.15286	0.251824	13.5498	0.000232321	0.220672	0.42389	0.221292	-1.87856		12	2	17	0	1	0	0	5	5	7	18	0	3	5	25	0	0	24	0	21	21	0	0	4	0	1	34	0	5	0	6
57103	57103_7	1.78865	0.424552	13.5484	0.000232491	0.220672	0.312664	0.143306	-2.25286		8	0	1	0	2	0	0	1	0	2	5	3	9	5	20	0	0	4	0	7	7	0	0	5	0	0	16	0	0	2	0
54439	54439_4	7.68866	0.144765	13.5456	0.000232841	0.220672	0.422159	0.274079	-1.24882		20	5	71	0	5	0	2	27	2	2	14	3	3	9	50	1	0	38	4	27	88	0	8	12	2	6	43	4	15	8	5
377	377_23	11.0053	0.316641	13.5414	0.000233362	0.220672	0.151377	0.356544	2.47432		10	3	6	0	4	5	12	17	7	26	17	8	9	6	4	0	258	2	16	1	8	0	2	8	6	3	22	16	0	3	1
112616	112616_4	1.29892	0.29624	13.5339	0.000234287	0.220672	0.28452	0.0947272	-3.17505		14	0	2	1	0	0	0	3	1	0	1	0	0	7	13	0	0	3	1	2	17	0	0	3	0	0	15	0	0	3	3
54093	54093_5	1.1687	0.323606	13.5318	0.000234551	0.220672	0.206204	0.0814203	-2.68207		7	0	2	0	0	0	0	3	2	0	6	3	0	3	1	0	0	5	0	4	13	0	0	3	0	0	14	1	0	0	3
4211	4211_16	4.5803	0.3606	13.5262	0.000235253	0.220672	0.140527	0.331154	2.47543		1	2	4	0	0	4	4	16	2	6	1	2	6	8	8	0	126	0	4	0	0	0	2	2	0	2	0	13	0	0	0
23141	23141_35	4.65015	0.175012	13.5117	0.000237087	0.221411	0.236387	0.135517	-1.60625		11	2	9	0	3	0	0	14	4	9	26	0	2	14	8	0	1	29	2	11	28	2	2	9	0	2	27	13	2	2	13
2153	2153_21	1.3853	0.309322	13.5032	0.000238153	0.221411	0.212	0.0623954	-3.53008		6	0	0	0	0	0	0	1	1	0	4	1	0	5	10	0	0	13	1	3	6	0	0	2	0	0	83	2	0	0	2
8720	8720_41	3.35786	0.168061	13.4999	0.00023857	0.221411	0.219857	0.11582	-1.85019		11	2	13	3	2	0	0	8	3	0	6	3	2	7	27	0	0	13	0	21	23	0	0	16	0	5	17	4	2	1	4
11316	11316_24	4.29761	0.182219	13.4894	0.000239912	0.221411	0.156506	0.255876	1.41942		1	2	42	9	0	0	4	10	6	8	3	2	3	2	13	0	0	7	12	7	2	0	2	3	7	6	26	10	0	2	3
56252	56252_8	3.45407	0.254753	13.4873	0.000240182	0.221411	0.175609	0.0993095	-1.64522		9	6	28	2	3	0	0	2	2	6	9	0	7	4	20	0	0	13	0	15	28	0	0	6	0	6	13	3	0	8	4
55610	55610_14	3.16137	0.421019	13.4778	0.000241404	0.221773	0.352213	0.197658	-1.66888		10	18	52	3	2	0	0	11	0	0	0	0	0	2	16	0	0	15	0	11	34	0	0	2	0	5	8	0	4	2	3
107984897	107984897_2	9.34161	0.540331	13.4692	0.000242513	0.222029	1.61592	3.35766	2.30981		2	0	0	0	2	4	8	25	7	27	28	18	4	25	13	2	14	2	10	0	0	4	4	5	6	22	12	13	0	4	0
4670	4670_31	24.2291	0.114523	13.4566	0.000244149	0.222757	0.234437	0.178832	-0.781734		55	14	164	32	7	9	3	50	9	16	45	0	36	24	190	1	0	143	26	112	280	0	8	20	1	33	175	7	49	3	29
25820	25820_29	1.26635	0.286896	13.4471	0.000245379	0.222757	0.161359	0.0662338	-2.56977		16	2	7	0	0	0	0	5	0	1	2	0	0	5	21	0	0	8	0	2	8	0	0	1	0	2	20	1	1	0	3
8514	8514_60	15.4781	0.114259	13.4439	0.000245808	0.222757	0.278852	0.195978	-1.01854		49	12	108	4	5	4	0	34	9	19	33	6	17	25	144	2	0	87	9	61	119	0	14	30	5	10	98	11	9	8	25
3071	3071_8	9.73265	0.173645	13.4249	0.000248302	0.223186	0.263466	0.155026	-1.53128		27	4	36	4	6	2	9	12	3	14	23	4	5	17	89	1	0	67	1	22	126	0	1	30	2	0	71	7	2	9	12
8409	8409_3	3.04311	0.155942	13.4198	0.000248983	0.223186	0.484511	0.28859	-1.49859		12	0	23	2	2	0	0	8	0	2	14	1	2	5	14	0	0	18	0	11	22	0	1	9	0	10	26	1	8	0	2
84265	84265_14	10.7462	0.210057	13.418	0.000249221	0.223186	0.284603	0.465948	1.42564		16	4	48	6	6	0	10	37	8	19	28	31	20	9	13	0	42	3	10	12	43	0	4	5	2	10	31	14	0	3	3
101928046	101928046_8	2.80614	0.52256	13.3985	0.00025183	0.223186	0.813205	0.340601	-2.5239		9	0	4	2	2	0	0	5	3	7	2	2	2	11	24	0	0	5	0	10	17	0	0	0	0	6	33	6	4	2	3
10184	10184_17	4.95648	0.549329	13.3978	0.000251917	0.223186	0.180501	0.424665	2.47212		6	0	10	0	0	0	13	10	0	5	0	9	0	4	0	4	45	3	6	10	1	0	2	0	4	0	4	20	0	0	0
9382	9382_30	13.7473	0.24149	13.3833	0.000253877	0.223186	0.432035	0.300689	-1.04801		37	0	357	10	2	0	1	33	2	3	22	0	8	22	65	3	0	131	6	56	202	0	0	21	3	34	209	16	3	7	12
826	826_37	11.5219	0.0444327	13.38	0.000254315	0.223186	0.311598	0.216826	-1.04747		33	2	48	6	9	0	3	18	3	15	50	7	8	23	73	0	0	83	11	39	107	1	6	18	0	22	152	16	4	3	10
23077	23077_93	1.41942	0.193204	13.3751	0.000254982	0.223186	0.0962197	0.047168	-2.05721		4	3	3	0	1	0	0	2	2	0	4	0	4	3	17	0	0	15	0	5	10	0	0	4	0	3	10	0	0	0	2
51185	51185_37	8.53051	0.396856	13.3711	0.000255525	0.223186	0.12079	0.454519	3.8282		3	0	0	0	0	1	1	13	4	6	4	12	11	3	2	0	338	0	2	0	3	3	0	2	2	2	6	4	0	0	1
57122	57122_10	1.52258	0.233296	13.3688	0.000255847	0.223186	0.238641	0.110675	-2.21807		6	4	6	0	0	0	2	2	1	2	4	0	0	1	11	0	0	12	0	7	7	0	0	0	0	0	10	0	6	0	2
101928215	101928215_3	16.983	0.299874	13.3646	0.00025642	0.223186	1.90292	1.14342	-1.52379		21	9	11	2	4	2	21	55	8	19	53	32	7	26	26	1	0	40	10	17	23	2	26	32	14	12	68	22	9	6	19
26130	26130_36	10.5187	0.0774808	13.3548	0.000257765	0.223186	0.318361	0.232086	-0.913131		27	2	79	2	7	3	3	29	3	19	24	7	10	23	52	0	0	38	5	23	65	0	6	13	6	13	60	17	15	8	7
6731	6731_29	2.90169	0.237141	13.3532	0.000257987	0.223186	0.322569	0.156929	-2.08086		14	8	8	0	0	0	0	2	1	3	13	0	3	5	35	0	0	28	2	22	21	0	0	2	2	5	23	2	0	0	6
84148	84148_5	7.70734	0.137305	13.3472	0.000258802	0.223186	0.44768	0.288526	-1.27029		13	9	6	4	4	0	2	10	0	14	9	10	8	9	29	2	0	16	4	15	36	2	1	18	2	10	45	18	7	6	9
6547	6547_12	2.84606	0.291561	13.3472	0.000258805	0.223186	0.334573	0.162957	-2.07767		5	0	0	0	0	0	0	12	1	2	7	8	1	4	4	0	0	8	1	4	5	0	0	1	0	9	18	5	0	13	3
10174	10174_65	1.30228	0.418413	13.3333	0.000260737	0.22413	0.233061	0.0864845	-2.86149		7	2	0	0	3	0	1	4	1	0	3	2	0	0	6	0	0	11	0	6	17	0	0	0	0	0	3	1	0	0	2
55841	55841_7	28.556	0.20439	13.3222	0.000262289	0.224186	0.526354	0.392977	-0.846068		57	10	381	22	1	4	1	23	2	23	92	1	4	66	148	0	149	233	15	63	136	1	6	46	1	131	356	14	32	14	33
2023	2023_25	12.2723	0.326124	13.3205	0.000262523	0.224186	0.160114	0.30915	1.90005		10	0	16	8	4	0	10	33	9	5	18	38	16	7	9	7	0	18	5	3	6	3	4	6	12	17	22	11	0	9	3
57147	57147_4	2.8798	0.384372	13.3148	0.000263319	0.224186	0.442064	0.217953	-2.04396		14	0	8	0	0	0	0	4	0	0	15	2	0	13	11	0	0	26	0	10	15	1	0	2	2	2	39	18	0	2	4
55974	55974_29	1.48838	0.35924	13.2732	0.000269234	0.228495	0.321414	0.123086	-2.77161		5	0	0	0	2	0	0	1	2	5	4	1	0	0	14	0	0	17	0	4	5	0	0	4	0	1	20	0	0	2	4
7528	7528_5	16.2005	0.124169	13.262	0.000270844	0.228887	0.466764	0.339634	-0.919844		63	6	157	15	2	2	0	13	1	11	46	2	15	22	69	0	0	191	7	61	110	2	7	25	5	50	182	6	10	14	28
23035	23035_22	2.39481	0.208675	13.2581	0.000271409	0.228887	0.244979	0.124987	-1.9428		4	0	6	3	2	0	0	8	0	0	4	1	0	5	8	0	0	11	2	7	21	1	0	2	2	5	19	0	7	0	2
10885	10885_27	2.4239	0.353594	13.251	0.000272437	0.229032	0.435704	0.179712	-2.55904		3	4	2	0	2	0	0	3	0	2	17	1	1	3	8	0	0	18	0	10	30	0	4	5	2	3	0	6	0	1	6
3920	3920_10	1.94609	0.213139	13.2275	0.00027587	0.231192	0.348857	0.142578	-2.58416		7	2	3	0	2	0	0	2	0	5	5	0	1	0	34	0	0	20	0	6	6	0	0	2	0	3	71	0	1	1	3
26100	26100_33	6.75025	0.20515	13.2042	0.000279321	0.232352	0.309877	0.204754	-1.19689		42	7	150	6	0	0	0	9	0	7	27	2	2	8	21	0	0	35	2	27	58	0	3	8	5	11	96	7	3	3	5
126626	126626_15	7.6596	0.204323	13.202	0.000279644	0.232352	0.413342	0.238275	-1.59211		15	2	36	4	9	0	5	5	12	11	14	2	0	11	27	0	0	30	0	28	74	0	2	12	3	9	31	7	14	3	12
1612	1612_23	2.99077	0.235272	13.1996	0.000280014	0.232352	0.218992	0.116601	-1.81941		5	3	1	0	2	2	2	9	0	2	10	1	2	9	17	0	0	20	0	4	9	0	6	8	1	1	29	2	0	2	4
1656	1656_13	22.3971	0.15582	13.1823	0.000282612	0.232352	0.409662	0.314411	-0.765185		60	6	381	16	14	2	0	58	2	35	44	0	10	17	172	2	0	149	16	127	225	0	8	36	5	45	143	43	19	10	22
126789	126789_21	5.85781	0.435301	13.1692	0.000284593	0.232352	0.915407	0.410353	-2.33085		13	13	17	2	6	2	0	27	1	3	16	6	7	6	3	0	0	8	2	8	19	1	0	7	2	2	11	1	7	12	5
3184	3184_9	8.12729	0.139469	13.1671	0.000284903	0.232352	0.218387	0.147469	-1.13355		35	4	61	0	2	0	0	9	11	7	34	1	8	17	108	0	0	44	11	36	72	0	0	12	0	15	39	3	7	8	7
23304	23304_2	63.8396	0.0866088	13.1554	0.000286697	0.232352	0.420438	0.553773	0.797863		142	54	500	57	16	16	30	184	15	52	72	32	41	53	243	7	290	159	66	76	205	15	79	42	38	85	205	116	28	41	79
25801	25801_18	12.7048	0.0645987	13.1511	0.000287344	0.232352	0.417027	0.287269	-1.07763		63	15	23	4	10	0	3	36	2	11	35	2	2	17	172	1	0	70	15	18	35	1	16	12	5	12	262	8	9	1	11
22885	22885_8	1.0463	0.326696	13.149	0.000287677	0.232352	0.199327	0.0699082	-3.02402		6	0	0	0	0	0	0	5	0	0	3	0	2	4	13	0	0	19	1	2	14	0	0	2	0	1	30	0	0	0	1
9261	9261_17	24.576	0.148823	13.1406	0.000288967	0.232352	0.372966	0.534772	1.04322		47	1	56	9	4	7	28	73	17	21	37	55	27	26	19	6	0	28	32	10	64	7	14	24	8	52	58	34	0	14	17
3300	3300_28	2.79754	0.182613	13.1403	0.000289014	0.232352	0.0787211	0.138645	1.63345		1	0	37	6	0	2	2	4	3	6	1	4	3	2	0	1	0	4	2	0	13	0	0	0	2	2	0	5	1	2	2
54149	54149_13	8.46533	0.540192	13.1389	0.000289234	0.232352	0.384709	0.983882	2.72872		6	4	12	0	1	6	8	10	3	3	17	22	14	0	0	0	142	1	6	0	2	1	4	0	2	10	12	2	0	4	3
6738	6738_1	5.4967	0.336439	13.1377	0.00028941	0.232352	0.187548	0.364475	1.91942		3	0	6	0	0	4	5	15	2	8	17	11	2	8	10	0	50	9	6	1	6	1	3	1	4	3	21	16	0	2	1
4775	4775_30	7.91299	0.213606	13.1376	0.000289423	0.232352	0.170361	0.307801	1.70836		8	1	13	13	0	6	7	18	9	11	9	17	5	5	11	2	0	10	5	3	6	2	4	8	1	8	11	14	0	5	3
101929664	101929664_1	12.7871	0.54141	13.1309	0.000290466	0.232491	1.93553	1.13783	-1.59018		25	16	95	2	3	0	4	32	7	25	30	21	4	29	55	0	0	49	5	9	64	4	4	15	6	11	117	14	2	8	17
23345	23345_127	5.8289	0.161238	13.1234	0.000291624	0.232635	0.110321	0.0685604	-1.37269		3	4	8	0	8	0	1	5	2	4	17	13	4	11	28	0	0	40	1	16	20	0	1	12	2	12	68	5	1	4	3
55615	55615_25	11.0763	0.0993428	13.1185	0.000292387	0.232635	0.645487	0.44484	-1.07935		22	13	77	19	7	0	3	11	5	7	50	14	6	13	19	1	0	40	7	23	90	1	4	8	4	16	32	22	5	2	15
23139	23139_7	2.54057	0.364188	13.1116	0.00029348	0.232679	0.112589	0.300493	2.83437		3	0	2	2	0	0	0	17	3	2	5	3	2	1	3	0	60	0	2	0	0	0	2	0	4	0	1	7	0	0	0
100131187	100131187_2	2.81983	0.218236	13.0973	0.000295716	0.232679	0.693138	0.330945	-2.14183		7	0	3	3	1	0	1	4	1	0	10	5	3	8	9	0	0	13	4	8	18	0	0	3	0	2	32	0	0	7	2
5862	5862_18	2.1854	0.326319	13.091	0.000296721	0.232679	0.270962	0.132296	-2.06997		11	0	16	0	2	0	0	7	0	2	6	0	0	0	26	0	0	6	0	7	24	0	0	9	0	5	41	2	5	0	3
58508	58508_107	3.04842	0.260689	13.0864	0.000297452	0.232679	0.0867856	0.0434474	-1.99651		15	1	3	0	0	3	0	7	2	0	5	0	3	7	25	0	0	13	0	4	10	0	0	10	0	7	20	4	6	0	13
26130	26130_39	4.15743	0.198155	13.0806	0.000298372	0.232679	0.224313	0.138471	-1.3926		10	1	47	0	0	0	0	4	1	10	12	4	1	5	43	0	0	26	0	18	45	0	3	8	2	3	32	6	7	0	9
10856	10856_34	4.33642	0.246184	13.0787	0.000298677	0.232679	0.349457	0.18768	-1.79573		12	6	0	2	0	1	6	10	1	9	13	3	3	6	9	0	0	7	0	15	20	0	0	7	3	12	36	9	0	6	2
8036	8036_3	4.87434	0.143161	13.0786	0.000298685	0.232679	0.316413	0.20247	-1.28959		11	11	27	1	2	0	0	7	2	1	9	2	2	11	50	0	0	26	1	8	32	0	4	11	1	5	47	5	10	2	5
154007	154007_9	3.80183	0.164796	13.0741	0.000299405	0.232679	0.517021	0.286504	-1.7077		5	2	8	2	4	1	0	21	0	1	9	0	4	3	40	0	0	28	2	21	19	0	4	6	0	14	26	5	4	1	4
178	178_35	1.34908	0.422552	13.0615	0.000301436	0.233579	0.401126	0.130082	-3.25267		3	0	0	0	0	0	0	2	1	0	3	0	0	3	9	0	0	14	0	7	23	0	0	4	0	1	2	4	2	4	2
1495	1495_25	6.80179	0.13661	13.0498	0.000303325	0.233938	0.307708	0.185925	-1.4551		18	8	27	4	0	0	2	13	5	7	6	0	2	16	63	0	0	48	4	19	36	0	6	15	2	4	46	10	10	6	17
2108	2108_18	7.47505	0.44954	13.0425	0.000304499	0.233938	0.212705	0.44445	2.12992		2	0	13	0	0	3	6	6	8	4	21	19	2	13	2	6	78	8	3	2	7	0	2	2	3	10	7	8	0	0	1
100505894	100505894_38	3.00096	0.252204	13.0424	0.000304525	0.233938	0.223082	0.124035	-1.69447		9	6	2	1	1	0	2	6	1	10	8	2	0	5	11	0	0	18	2	3	19	0	0	8	0	0	14	6	2	6	2
2353	2353_21	17.451	0.247199	13.0263	0.000307144	0.234586	0.217188	0.134216	-1.38947		51	0	1	2	15	6	14	7	0	16	44	3	11	16	482	0	0	22	13	23	38	0	19	56	2	6	68	2	16	8	62
10109	10109_18	13.3035	0.139883	13.0251	0.000307342	0.234586	0.241799	0.163506	-1.12968		53	18	55	10	3	0	4	2	4	30	52	2	8	29	143	0	0	119	9	51	84	0	2	32	2	7	71	15	3	10	26
54994	54994_7	61.7881	0.0999329	13.0186	0.000308411	0.234586	1.0265	1.30885	0.716602		134	18	664	81	9	4	30	143	28	81	132	45	56	110	191	9	8	310	59	146	307	16	42	34	27	81	432	101	22	26	45
57553	57553_42	3.05493	0.351516	13.0134	0.000309269	0.234586	0.174661	0.081481	-2.2006		5	12	18	0	1	2	3	2	0	3	4	2	0	5	3	0	0	6	0	15	27	0	0	4	0	6	24	4	4	0	1
27020	27020_20	4.05407	0.343247	12.9972	0.000311964	0.234586	0.128851	0.245233	1.85791		1	0	26	0	0	1	4	9	4	0	8	7	3	2	3	3	0	2	7	3	5	0	2	0	6	2	1	11	0	6	3
4034	4034_49	9.32948	0.171999	12.9971	0.000311976	0.234586	0.185622	0.127572	-1.08254		43	10	70	0	5	0	0	32	6	13	22	0	6	9	33	1	0	56	2	32	83	0	9	8	5	1	61	6	17	7	21
728855	728855_17	3.93286	0.343904	12.9954	0.000312265	0.234586	0.24842	0.546447	2.28018		0	0	14	0	1	6	7	21	1	4	8	6	0	0	5	1	0	2	17	0	2	0	4	1	0	2	7	6	0	2	0
91526	91526_48	4.40808	0.133451	12.9912	0.000312952	0.234586	0.0863793	0.145019	1.49528		12	0	31	1	2	2	0	16	3	9	6	5	10	4	6	1	0	3	4	1	4	2	4	4	4	3	11	6	1	3	3
58489	58489_4	6.5375	0.245389	12.9894	0.000313266	0.234586	1.5827	0.869194	-1.77027		2	6	0	0	0	2	12	12	2	8	23	13	2	22	3	0	0	2	2	2	13	0	0	8	6	24	28	20	0	0	10
2224	2224_44	4.96364	0.193586	12.9749	0.000315699	0.235257	0.32533	0.162548	-2.00395		12	25	2	1	7	1	0	9	3	7	11	0	3	4	20	0	0	19	3	20	22	0	3	3	3	9	27	2	1	0	5
107984950	107984950_2	13.9954	0.108122	12.9736	0.000315921	0.235257	0.980468	0.660529	-1.15204		46	13	23	5	2	3	3	57	15	19	27	8	8	20	56	4	15	38	10	29	65	4	5	19	2	23	67	13	6	15	12
196527	196527_17	8.6533	0.213915	12.9524	0.000319517	0.235882	0.306162	0.194374	-1.31224		23	9	17	4	3	0	1	25	6	24	13	0	0	10	70	0	0	87	14	39	90	0	0	8	2	14	119	4	10	0	20
6311	6311_61	5.27181	0.28675	12.9468	0.000320465	0.235882	0.205964	0.139161	-1.13182		14	5	109	0	7	0	0	10	2	3	8	2	2	12	20	0	0	28	0	16	32	2	0	2	0	6	30	5	12	0	4
57724	57724_33	3.82007	0.149225	12.9371	0.000322134	0.235882	0.245685	0.138691	-1.65085		14	3	7	2	3	1	4	6	1	2	10	2	6	8	11	0	0	5	2	14	34	0	0	4	0	3	32	3	5	1	9
79039	79039_14	9.24338	0.184246	12.9338	0.000322699	0.235882	0.410052	0.244459	-1.49497		18	3	28	6	9	1	1	13	6	3	14	2	4	8	81	2	0	59	20	26	63	1	1	11	5	6	71	8	7	9	16
4735	4735_71	6.81352	0.0937627	12.9324	0.000322949	0.235882	0.226021	0.144399	-1.2935		30	0	26	2	0	3	2	6	7	6	27	2	3	8	51	0	0	40	2	17	99	1	2	26	0	4	61	4	7	4	4
79717	79717_14	13.2318	0.161293	12.9292	0.000323492	0.235882	0.819644	0.507588	-1.39242		20	1	56	0	9	6	1	17	15	18	38	8	12	46	81	2	0	36	8	23	80	1	10	22	4	29	75	12	3	8	13
1662	1662_9	2.69464	0.276344	12.9224	0.000324668	0.235882	0.321813	0.163886	-1.94887		5	0	10	0	7	0	1	10	0	2	6	1	1	6	18	0	0	13	0	10	30	0	1	7	0	0	6	0	2	5	1
1975	1975_1	2.86526	0.67083	12.9207	0.000324973	0.235882	0.0498575	0.118876	2.50743		2	0	2	4	0	0	0	8	9	1	0	7	6	1	0	0	0	1	0	0	0	1	4	2	2	2	34	12	0	0	0
2664	2664_29	8.39773	0.16951	12.9192	0.000325229	0.235882	0.203732	0.331086	1.40267		18	0	36	5	1	0	8	28	6	12	15	11	22	4	8	4	0	32	16	19	17	0	5	0	10	8	37	7	0	2	11
29110	29110_106	3.37981	0.337883	12.9172	0.000325585	0.235882	0.296922	0.13306	-2.31768		13	0	14	0	1	1	0	6	0	3	18	2	0	2	43	2	0	26	0	17	7	0	0	0	0	4	8	1	11	1	5
23268	23268_20	4.31857	0.261675	12.8959	0.000329296	0.237369	0.39433	0.197368	-1.99977		7	10	6	0	0	0	0	6	5	2	13	8	4	11	29	0	0	12	2	11	6	0	0	2	3	17	15	4	0	7	2
27340	27340_12	7.52548	0.292078	12.8787	0.000332342	0.237369	0.2565	0.461947	1.70101		0	0	4	0	0	0	10	20	4	15	10	30	4	8	3	2	0	0	4	2	0	4	0	0	5	15	8	18	0	2	2
55704	55704_120	5.40263	0.188907	12.8717	0.000333584	0.237369	0.234579	0.145748	-1.37399		16	3	21	1	4	1	1	21	1	12	18	1	0	3	43	0	0	18	1	18	48	0	0	10	1	4	41	10	2	15	7
9878	9878_3	3.72614	0.262559	12.868	0.000334256	0.237369	0.115543	0.208113	1.69858		3	0	12	0	0	1	3	23	2	13	6	5	3	2	0	0	0	0	5	0	3	2	0	4	8	8	13	11	0	1	0
10152	10152_20	1.36824	0.544797	12.8679	0.000334261	0.237369	0.186203	0.0890693	-2.12838		3	0	30	0	2	0	0	4	0	0	6	0	0	0	4	0	0	5	1	3	9	0	0	5	0	10	11	0	2	0	2
399687	399687_25	10.1406	0.100268	12.8623	0.000335275	0.237369	0.202982	0.138212	-1.10946		22	25	34	1	8	0	1	26	7	5	23	1	16	7	60	2	0	30	11	31	81	0	12	8	4	10	45	9	8	2	27
374868	374868_44	1.85289	0.260568	12.8612	0.00033547	0.237369	0.164022	0.0883693	-1.78499		4	6	2	0	1	0	0	12	2	0	9	0	0	5	5	0	0	8	2	8	9	0	0	0	0	4	18	3	0	2	4
50717	50717_19	13.3711	0.096405	12.8516	0.000337193	0.237369	0.21512	0.299171	0.952677		12	10	57	13	3	7	7	29	6	14	18	19	23	14	27	2	50	22	22	21	21	2	6	9	4	17	50	37	1	3	8
1778	1778_68	7.31341	0.219695	12.8466	0.000338096	0.237369	0.0834626	0.131036	1.30176		15	2	22	3	3	1	12	25	4	11	26	8	10	8	2	0	34	3	21	1	10	0	4	1	5	4	9	17	0	7	2
728323	728323_26	3.55422	0.548761	12.8388	0.000339504	0.237369	0.273983	0.667988	2.58021		2	0	12	4	0	2	4	7	2	2	5	10	14	0	8	0	0	0	6	2	0	0	6	1	0	6	8	6	0	0	4
79717	79717_3	2.90379	0.440151	12.8364	0.000339942	0.237369	0.139409	0.316387	2.36663		0	0	2	0	0	2	0	10	1	1	5	12	2	7	1	0	0	0	8	0	1	2	2	1	0	0	0	13	0	0	0
55998	55998_18	2.57365	0.393636	12.8319	0.000340761	0.237369	0.494199	0.279338	-1.65008		3	0	0	0	0	0	2	13	1	3	9	0	2	3	19	0	1	3	2	5	4	3	0	2	1	6	2	3	0	4	7
51363	51363_13	5.37613	0.180346	12.8278	0.000341508	0.237369	0.133828	0.222979	1.47381		12	0	3	8	2	1	0	10	2	5	6	8	4	4	5	2	29	7	9	0	1	2	4	5	5	2	22	17	3	0	2
4524	4524_39	6.02034	0.256953	12.8275	0.000341556	0.237369	0.149946	0.270261	1.701		0	2	14	1	2	3	2	11	3	12	4	10	6	9	2	0	66	9	12	2	1	2	6	0	4	3	26	16	1	0	0
11214	11214_52	11.0202	0.10032	12.8253	0.000341971	0.237369	0.159808	0.110758	-1.05816		34	11	46	3	10	4	1	20	6	21	46	5	9	14	80	0	0	58	4	47	77	0	3	28	1	3	59	8	11	1	16
5130	5130_11	5.18472	0.180202	12.8251	0.000342002	0.237369	0.258845	0.152669	-1.52439		23	16	40	2	3	0	0	18	0	5	11	3	0	13	40	0	0	23	4	11	16	1	3	5	0	6	34	5	4	3	4
7049	7049_7	1.60246	0.298256	12.8191	0.000343096	0.237369	0.225772	0.0936823	-2.53903		4	2	3	0	0	1	0	1	0	5	5	1	0	0	19	0	0	23	0	12	18	0	0	6	0	2	9	0	0	1	2
5531	5531_18	7.47522	0.199237	12.8157	0.000343715	0.237369	0.247676	0.14877	-1.47167		40	16	28	1	0	0	6	32	2	5	17	2	14	4	56	0	0	36	1	18	25	0	6	9	3	2	47	8	9	10	8
283254	283254_7	4.52578	0.523923	12.8067	0.000345375	0.237369	0.814874	0.36956	-2.29394		13	6	14	0	4	0	4	9	0	2	5	1	5	4	20	0	0	23	15	5	43	0	1	2	0	9	35	8	8	2	8
10291	10291_14	28.6723	0.112115	12.8066	0.000345395	0.237369	0.401153	0.295995	-0.87889		137	38	178	25	13	2	7	41	16	45	50	2	34	35	187	0	0	175	30	104	247	2	12	51	3	13	185	27	28	11	40
10800	10800_2	7.26189	0.35266	12.7872	0.000349002	0.239233	0.978993	0.584514	-1.50262		10	2	8	0	10	0	5	6	8	4	27	6	15	6	19	0	0	23	1	15	23	2	2	22	6	8	4	5	6	2	10
27246	27246_3	7.19836	0.268897	12.7727	0.000351711	0.240198	0.394336	0.244943	-1.3762		21	4	79	4	5	0	1	6	3	22	10	1	13	9	55	0	0	25	0	33	82	0	4	7	1	22	20	6	6	4	13
8543	8543_8	3.25769	0.18476	12.7701	0.000352207	0.240198	0.630014	0.325576	-1.91162		17	2	2	2	0	2	0	17	2	4	7	2	1	3	18	0	0	31	3	10	23	0	0	4	0	9	23	0	4	2	4
56945	56945_31	5.63892	0.544149	12.755	0.000355052	0.241522	0.164874	0.461949	2.97712		0	0	16	0	0	0	2	10	6	11	10	18	0	2	4	0	146	0	6	0	2	0	0	6	2	0	0	6	0	0	0
51290	51290_26	1.70563	0.297566	12.746	0.000356772	0.241695	0.343026	0.142213	-2.54282		18	2	4	0	2	0	0	2	1	1	4	0	5	2	27	0	0	4	0	11	7	0	0	3	0	2	6	0	2	0	2
23743	23743_21	4.46489	0.471659	12.7429	0.000357362	0.241695	1.18044	0.579359	-2.07843		12	4	0	0	1	0	2	11	0	10	18	12	0	16	6	1	0	0	0	0	4	0	0	8	0	7	16	8	0	10	6
54987	54987_20	2.1006	0.338305	12.7332	0.000359213	0.241695	0.343049	0.132093	-2.75608		10	0	0	0	1	1	0	0	0	3	3	1	0	1	11	0	0	22	2	4	19	2	1	9	0	5	14	3	0	0	1
23019	23019_39	6.06509	0.205418	12.7329	0.000359276	0.241695	0.2023	0.123758	-1.41856		29	8	1	6	1	2	2	15	2	10	21	0	1	11	53	0	0	21	2	12	43	0	0	7	2	11	72	6	8	4	8
8295	8295_19	9.48904	0.0995124	12.73	0.000359827	0.241695	0.249794	0.16759	-1.15242		17	16	38	4	6	3	7	18	9	6	17	3	4	9	34	0	0	42	6	47	51	0	3	19	7	8	56	12	7	3	11
6547	6547_11	3.15748	0.280857	12.7096	0.000363776	0.241986	0.343526	0.173468	-1.97358		9	0	0	0	0	0	2	11	1	2	8	9	1	4	4	0	0	9	1	5	4	0	0	1	0	9	15	5	0	13	3
23387	23387_18	7.04843	0.1925	12.6992	0.000365808	0.241986	0.257849	0.159211	-1.39214		25	9	59	1	0	0	0	9	2	5	18	4	4	31	48	0	0	36	12	9	23	0	2	11	0	4	60	5	10	10	14
107984897	107984897_3	3.65087	0.602454	12.6958	0.000366482	0.241986	1.42873	0.649364	-2.31328		4	8	0	0	0	0	0	9	2	1	8	6	0	2	6	0	0	6	9	0	0	1	0	3	0	15	38	3	0	13	3
55871	55871_13	1.08321	0.432473	12.6926	0.00036711	0.241986	0.292205	0.103071	-3.00846		3	0	6	0	0	0	0	0	0	2	4	1	0	0	7	0	0	4	0	11	20	0	0	8	0	0	6	0	0	2	2
29906	29906_6	1.83483	0.390521	12.6917	0.000367278	0.241986	0.257887	0.110965	-2.43454		11	0	1	0	0	0	1	0	0	4	4	2	3	4	6	0	0	2	0	0	1	0	0	7	0	3	18	8	0	4	7
634	634_12	2.70794	0.23746	12.6895	0.000367722	0.241986	0.358861	0.148741	-2.54375		14	8	0	1	0	0	2	2	0	0	7	4	0	4	5	0	0	3	1	0	0	2	0	3	0	5	37	3	4	0	2
11177	11177_24	8.91519	0.203004	12.6879	0.000368025	0.241986	0.243661	0.157291	-1.2637		40	8	57	5	10	4	0	20	1	2	32	5	5	10	141	0	0	39	2	17	26	0	6	16	0	11	76	3	0	8	14
55717	55717_23	3.35259	0.206244	12.6873	0.00036815	0.241986	0.266696	0.137514	-1.91246		3	8	9	0	6	0	2	0	1	2	8	2	4	6	27	1	0	3	0	5	24	0	0	11	0	2	13	1	4	0	4
1729	1729_9	2.72274	0.501066	12.6807	0.000369446	0.241986	0.0466798	0.0994555	2.18269		0	0	5	1	0	1	4	5	3	1	7	5	2	0	4	0	0	2	4	0	0	2	4	2	1	2	16	12	0	0	0
9604	9604_13	7.20221	0.29221	12.6785	0.000369881	0.241986	0.153104	0.261738	1.54827		25	2	45	21	0	4	7	8	1	6	5	4	5	5	18	4	33	4	3	4	18	0	5	2	8	1	1	10	5	1	2
1445	1445_24	19.8666	0.112116	12.6755	0.000370487	0.241986	0.319791	0.227908	-0.978543		96	12	81	13	17	1	1	49	6	22	58	0	23	29	141	4	0	93	22	59	122	1	8	24	7	21	293	32	5	13	17
25890	25890_84	5.14373	0.271058	12.6722	0.000371123	0.241986	1.16304	0.594187	-1.96131		2	0	0	0	0	2	4	14	6	2	16	10	0	13	6	0	0	6	2	0	12	0	2	6	2	30	24	6	0	10	6
377	377_22	9.97528	0.348067	12.6649	0.000372583	0.242112	0.149477	0.340823	2.3804		7	0	6	0	2	3	4	21	7	22	20	9	10	8	4	0	258	1	10	1	6	0	4	13	8	4	14	13	0	3	2
4329	4329_5	3.76972	0.491178	12.6607	0.000373413	0.242112	0.619014	0.338745	-1.74586		5	0	109	1	3	0	0	4	0	0	15	4	1	8	12	0	0	23	2	16	36	0	2	1	0	7	5	2	8	3	1
144699	144699_4	7.39411	0.144451	12.6527	0.000375015	0.242112	0.851791	0.495029	-1.57727		17	0	12	0	6	2	4	2	4	12	16	1	6	13	28	0	0	29	1	28	49	4	0	9	11	22	35	6	2	4	6
9919	9919_10	8.44426	0.207071	12.6507	0.000375429	0.242112	0.161902	0.275697	1.53711		12	0	3	1	0	3	6	16	6	14	13	19	10	5	8	4	0	10	13	6	5	0	9	5	16	5	16	17	0	3	8
7982	7982_27	1.23305	0.49521	12.6448	0.000376619	0.242112	0.328971	0.0864613	-3.85804		8	0	4	0	2	0	0	1	0	0	2	0	0	2	9	0	0	11	0	2	24	1	0	0	0	5	6	0	0	0	4
100505994	100505994_11	5.84137	0.254272	12.6441	0.000376749	0.242112	0.1295	0.235179	1.72253		6	0	6	0	0	0	6	10	1	5	14	11	3	6	9	1	61	7	6	0	2	5	6	4	1	8	5	13	0	1	0
23352	23352_92	3.28041	0.2531	12.627	0.000380212	0.243752	0.108913	0.0588163	-1.77798		3	4	19	0	4	0	1	3	3	7	6	1	0	2	18	0	0	25	0	8	14	0	1	9	0	1	43	2	5	1	11
23175	23175_18	2.8678	0.185844	12.6101	0.000383671	0.244724	0.248489	0.133479	-1.79417		5	6	7	0	0	0	1	13	2	4	5	2	0	4	10	0	0	17	0	7	11	1	3	2	0	6	21	3	0	4	9
4938	4938_31	4.31257	0.357257	12.6098	0.000383739	0.244724	0.265427	0.158887	-1.48169		15	0	17	0	4	0	2	34	0	4	20	7	0	14	29	0	0	15	0	10	7	0	0	15	0	3	8	4	0	4	10
23304	23304_45	2.82501	0.198815	12.5977	0.000386227	0.244724	0.123217	0.0710104	-1.59043		8	4	10	0	2	0	0	8	1	4	12	0	0	3	27	0	0	20	2	13	20	0	0	2	0	0	23	4	2	6	8
64794	64794_12	1.62405	0.326559	12.5942	0.000386943	0.244724	0.354977	0.154913	-2.39494		3	0	7	0	0	0	2	3	1	0	5	3	1	8	6	0	0	3	0	2	14	0	0	1	1	4	20	0	0	1	4
830	830_32	6.48939	0.0966718	12.5924	0.000387309	0.244724	0.330857	0.212002	-1.28578		16	11	37	0	2	1	1	12	2	3	21	0	6	16	66	1	0	35	4	35	59	0	4	16	0	4	82	0	0	6	9
1997	1997_4	15.1134	0.0939461	12.5881	0.000388205	0.244724	0.49256	0.35869	-0.917813		60	12	67	4	6	3	2	39	9	23	36	7	7	21	82	0	0	81	18	84	114	2	5	26	0	18	133	20	14	6	16
8916	8916_25	3.1032	0.232337	12.5845	0.000388953	0.244724	0.18689	0.0999638	-1.80601		6	10	15	0	1	1	1	5	0	0	9	2	2	12	12	0	0	17	0	24	5	0	0	10	0	4	22	4	0	1	4
57187	57187_7	14.9884	0.445531	12.5841	0.000389053	0.244724	0.216039	0.409255	1.84627		12	0	38	0	0	4	6	59	18	32	38	25	12	12	14	12	0	26	16	4	17	6	4	2	8	25	10	21	0	15	3
5127	5127_35	3.48779	0.29004	12.5778	0.00039036	0.24497	0.317646	0.174455	-1.73079		5	0	30	0	5	0	0	4	0	7	16	0	3	9	24	0	0	23	4	18	53	2	0	2	0	6	42	0	0	0	1
7266	7266_34	5.94629	0.274986	12.5708	0.000391816	0.245066	0.286216	0.17108	-1.4861		12	8	0	0	3	0	1	18	1	5	14	1	7	10	29	0	0	39	6	19	49	0	11	8	2	4	26	11	3	10	13
2175	2175_2	7.71037	0.183957	12.565	0.000393039	0.245066	0.29721	0.179892	-1.45002		18	24	30	5	6	1	0	17	2	4	17	6	15	7	12	1	0	36	4	33	51	0	2	9	0	16	43	11	0	5	9
23761	23761_8	18.1754	0.148047	12.5639	0.000393262	0.245066	0.492653	0.353942	-0.95688		52	10	98	7	9	1	10	54	9	29	33	19	10	30	142	0	0	97	6	24	82	0	26	38	2	22	71	23	6	22	21
79155	79155_10	14.4464	0.133702	12.5525	0.000395676	0.245445	0.57426	0.410809	-0.970267		38	19	52	0	9	9	4	30	15	10	23	4	21	13	73	2	0	54	0	36	73	2	8	14	6	14	94	8	7	15	23
5532	5532_11	3.73402	0.393443	12.5524	0.000395708	0.245445	0.153315	0.317561	2.10289		2	0	2	0	0	2	4	14	2	4	11	14	5	2	3	0	22	5	1	0	0	0	4	0	1	4	1	14	0	0	2
1495	1495_26	5.63183	0.105823	12.545	0.000397268	0.245842	0.276742	0.172038	-1.37273		10	7	23	3	0	0	2	9	3	6	8	0	2	12	51	0	0	44	4	15	30	0	5	12	2	4	40	11	8	6	11
5713	5713_13	9.30591	0.105279	12.5314	0.000400166	0.246317	0.353517	0.508303	1.05096		21	1	80	6	1	2	1	61	8	14	28	12	8	12	41	0	0	23	18	24	57	0	6	2	6	18	36	27	2	1	8
4926	4926_50	4.71177	0.110801	12.5268	0.000401161	0.246317	0.137852	0.0911407	-1.19417		11	8	25	3	4	0	0	11	1	2	18	1	3	1	19	0	0	26	9	18	50	0	0	6	4	8	27	6	3	4	6
4735	4735_73	6.36528	0.100027	12.5265	0.000401223	0.246317	0.223088	0.14411	-1.26156		31	0	25	2	0	2	2	8	6	8	28	1	3	8	48	0	0	43	0	18	75	0	4	29	0	4	61	6	6	4	4
6760	6760_5	2.3322	0.176308	12.5242	0.000401719	0.246317	0.274049	0.14095	-1.9198		6	4	12	0	1	0	0	0	3	0	10	0	0	3	25	0	0	23	2	11	15	0	2	7	0	2	14	2	0	4	2
10988	10988_1	6.8626	0.528681	12.5054	0.00040577	0.24815	0.187745	0.426854	2.3734		2	0	4	0	2	8	2	12	2	7	10	14	4	14	4	0	0	1	11	0	18	0	8	2	20	3	4	23	0	3	0
3028	3028_21	3.46	0.142401	12.5015	0.000406618	0.24815	0.259859	0.458244	1.64012		2	0	10	0	0	0	2	11	0	9	8	5	9	4	6	2	45	1	12	0	2	0	0	1	2	1	4	10	0	0	0
110006322	110006322_11	1.2103	0.297569	12.4975	0.000407493	0.24815	0.305966	0.111453	-2.91578		5	1	7	0	3	0	0	1	0	0	3	0	2	2	0	0	0	9	0	10	17	0	0	0	0	2	18	0	0	2	0
51296	51296_15	2.83218	0.207397	12.4706	0.000413403	0.250464	0.253952	0.1338	-1.85005		6	4	10	0	0	0	0	2	4	1	10	2	2	5	23	0	0	10	3	6	4	0	0	4	2	0	19	4	1	8	6
5925	5925_33	2.08575	0.231721	12.4649	0.000414677	0.250464	0.259157	0.122808	-2.15606		16	0	0	0	0	0	1	4	0	4	3	0	3	5	14	0	0	9	1	12	33	0	0	2	0	4	27	0	3	4	1
2039	2039_18	4.7093	0.31122	12.4633	0.000415029	0.250464	0.0350245	0.0557153	1.33946		2	0	70	11	0	3	4	12	2	4	7	3	2	5	10	0	0	12	10	6	21	0	5	1	2	11	7	19	0	1	5
6738	6738_17	7.99749	0.163572	12.4632	0.000415041	0.250464	0.429171	0.29803	-1.05444		12	6	94	6	1	1	0	30	2	8	28	0	6	21	76	0	0	65	3	36	83	0	1	3	0	14	45	6	13	6	10
23049	23049_92	20.5446	0.166769	12.4569	0.000416444	0.250744	0.293862	0.209431	-0.978329		55	32	170	3	10	1	2	58	12	41	37	6	20	35	151	1	0	111	14	58	167	0	15	33	4	6	166	7	12	24	27
5058	5058_41	8.97615	0.0965964	12.4493	0.000418155	0.251208	0.324766	0.206407	-1.3093		29	11	9	0	3	0	0	17	5	10	30	2	4	8	110	2	0	57	6	8	33	2	8	16	3	11	94	9	8	12	3
22941	22941_58	2.70356	0.415828	12.4383	0.000420617	0.252121	0.224536	0.12295	-1.73859		0	3	0	0	1	0	2	13	0	0	8	6	4	5	8	0	0	5	0	0	4	0	0	7	0	4	8	11	0	4	10
7415	7415_23	14.6609	0.122331	12.4285	0.000422829	0.25288	0.322905	0.211779	-1.2185		39	5	67	2	12	2	3	31	7	31	30	5	12	37	90	0	0	56	7	41	61	1	2	28	4	14	83	14	28	18	10
9786	9786_46	7.92865	0.333676	12.4239	0.000423864	0.252933	0.473995	0.261281	-1.72223		15	8	88	1	2	0	0	38	1	11	12	4	3	18	32	2	0	14	2	17	82	1	0	14	2	8	28	7	21	2	16
55803	55803_21	4.3391	0.168407	12.4139	0.000426149	0.253513	0.42659	0.250825	-1.53515		4	12	0	0	0	0	2	7	0	6	9	4	2	14	31	2	0	5	2	15	10	0	2	8	2	5	21	6	2	3	8
10587	10587_7	1.01709	0.376448	12.4113	0.000426733	0.253513	0.2052	0.0808656	-2.6877		0	1	0	0	0	0	1	5	0	1	8	0	0	3	7	0	0	11	1	3	6	0	0	3	0	0	13	1	0	1	3
23047	23047_35	2.89188	0.249799	12.4055	0.000428068	0.253743	0.229238	0.116359	-1.95745		11	0	6	0	2	0	0	3	2	3	16	0	0	6	19	0	0	19	0	11	23	0	4	9	4	4	14	2	3	1	3
81034	81034_7	3.16667	0.148911	12.3994	0.000429482	0.254018	0.610373	0.316472	-1.90164		5	15	2	0	2	0	0	9	1	3	9	4	2	3	16	0	0	18	4	12	29	0	0	6	0	3	16	3	0	0	5
24145	24145_7	7.83643	0.223998	12.3873	0.000432257	0.255021	0.966608	0.600242	-1.38827		18	0	26	2	2	0	2	6	8	5	17	19	12	7	52	0	0	33	0	23	52	2	0	11	2	16	38	6	0	7	15
10015	10015_43	4.62391	0.199323	12.3834	0.00043317	0.255021	0.332116	0.189742	-1.61704		17	0	7	4	1	0	2	15	1	4	16	0	1	8	61	0	0	32	4	21	39	0	4	10	0	8	40	4	3	0	17
10312	10312_63	1.31296	0.239102	12.372	0.00043583	0.255021	0.0765831	0.0373476	-2.07213		5	0	6	0	0	0	0	3	0	0	6	0	0	3	6	0	0	23	1	4	9	0	2	3	0	2	37	1	0	2	1
2673	2673_13	2.34163	0.279753	12.37	0.000436277	0.255021	0.330182	0.136579	-2.54919		13	2	2	2	0	1	0	1	4	0	6	0	2	6	9	0	0	21	2	12	35	0	2	7	0	4	5	0	0	0	4
84970	84970_7	5.07838	0.249262	12.3632	0.000437874	0.255021	0.69598	0.469057	-1.14479		13	3	0	0	2	0	4	26	2	5	19	13	2	9	6	1	0	7	6	0	8	0	0	8	1	18	10	18	0	2	5
55684	55684_8	3.18519	0.231875	12.3505	0.00044088	0.255021	0.229919	0.124783	-1.76428		10	4	1	0	3	1	1	12	1	7	3	0	4	1	21	0	0	18	4	23	26	0	0	6	1	8	6	2	3	1	4
51538	51538_16	3.95545	0.142046	12.3461	0.000441914	0.255021	0.456936	0.260946	-1.61979		19	0	26	0	3	2	0	2	1	4	3	0	4	4	19	0	0	36	2	19	71	0	2	9	0	3	50	2	1	5	7
7161	7161_13	3.59297	0.273891	12.345	0.00044217	0.255021	0.542514	0.294182	-1.77079		3	0	0	0	2	0	4	11	3	2	12	4	1	12	10	0	0	3	3	0	6	0	1	4	2	13	6	19	0	7	2
5583	5583_28	3.40756	0.205932	12.3443	0.000442343	0.255021	0.194461	0.109086	-1.66865		7	9	24	2	4	3	0	1	1	4	7	0	0	5	16	0	0	26	0	15	24	0	0	1	0	11	7	2	1	2	6
57697	57697_21	4.764	0.12248	12.3436	0.000442495	0.255021	0.657495	0.396409	-1.46645		9	10	20	0	0	0	4	15	3	8	12	4	0	7	7	2	0	11	2	3	26	0	0	4	3	14	26	7	2	3	11
160	160_31	19.494	0.461979	12.3303	0.000445673	0.255021	0.160513	0.267779	1.47779		17	3	79	4	3	9	17	69	7	32	24	28	6	38	8	2	78	2	30	4	17	8	8	25	20	15	50	33	0	15	10
3028	3028_23	3.59374	0.13954	12.3296	0.000445822	0.255021	0.246481	0.462992	1.82264		1	0	1	0	0	0	2	12	0	9	8	7	10	4	6	2	45	0	12	0	1	0	0	1	2	1	4	10	0	0	0
93233	93233_35	4.13039	0.505588	12.3224	0.000447567	0.255021	0.377896	0.160509	-2.47343		2	6	0	0	0	0	8	3	1	2	5	3	2	13	2	0	0	4	2	3	15	1	4	2	0	8	53	4	4	8	6
2224	2224_30	2.34401	0.206417	12.3077	0.000451097	0.255021	0.211337	0.0998675	-2.16374		6	6	0	0	2	0	0	1	0	3	3	3	0	1	17	0	0	5	1	9	21	2	0	2	0	8	16	4	0	1	0
102	102_38	6.30579	0.220566	12.3034	0.000452142	0.255021	0.22964	0.137888	-1.47254		18	6	11	4	7	1	0	20	8	9	22	0	3	8	73	0	0	45	6	24	42	0	2	8	0	2	60	2	6	0	9
55278	55278_10	1.83334	0.511534	12.2993	0.000453135	0.255021	0.420572	0.127751	-3.44182		7	11	0	0	2	2	0	1	0	0	0	0	0	1	7	0	0	12	0	2	8	0	0	1	1	10	8	3	0	0	1
9904	9904_22	14.1482	0.143413	12.299	0.000453202	0.255021	0.385881	0.263276	-1.10504		26	17	37	4	5	6	5	42	7	19	30	11	13	9	32	2	0	62	5	53	119	0	4	16	0	19	67	23	9	10	49
472	472_142	7.20384	0.153663	12.2983	0.000453376	0.255021	0.143939	0.0923601	-1.28053		9	7	54	3	9	3	4	11	2	5	14	0	5	5	33	0	0	47	0	49	96	1	7	7	0	4	17	2	4	7	8
51191	51191_26	0.933844	0.394944	12.297	0.000453679	0.255021	0.217113	0.0551494	-3.9551		2	0	0	1	0	0	0	0	0	1	5	0	0	4	7	0	0	11	0	0	12	0	0	6	0	0	6	0	0	2	3
1495	1495_24	6.5294	0.126437	12.2905	0.000455262	0.255021	0.297766	0.182559	-1.41293		18	7	23	4	0	0	2	13	5	7	7	0	2	12	65	1	0	47	3	20	34	0	5	15	2	4	44	10	10	4	14
55743	55743_17	2.91041	0.249696	12.2858	0.000456414	0.255021	0.154623	0.0690965	-2.32459		5	24	8	0	0	0	0	3	0	2	0	4	2	3	13	0	0	16	0	10	15	0	1	5	0	2	14	0	0	3	2
8514	8514_59	13.4511	0.123082	12.2804	0.000457736	0.255021	0.258452	0.183828	-0.983859		50	12	94	0	5	4	0	34	5	20	34	7	18	20	121	2	0	73	8	45	111	0	6	22	7	8	92	11	5	8	20
7343	7343_30	6.1676	0.166132	12.2789	0.000458115	0.255021	0.237923	0.150028	-1.33133		23	6	36	3	2	1	0	4	7	9	21	1	7	7	59	0	0	34	1	28	63	1	4	18	0	9	48	6	0	2	5
23047	23047_20	2.40722	0.336965	12.2714	0.000459952	0.255021	0.208566	0.0924897	-2.34711		4	1	8	2	8	0	0	6	0	0	4	0	0	7	9	0	0	12	2	4	20	0	0	3	0	0	32	1	2	2	5
399909	399909_38	5.75532	0.176667	12.2696	0.000460398	0.255021	0.295014	0.185097	-1.34625		7	12	8	1	7	0	0	15	2	5	18	3	9	11	18	0	0	25	11	12	55	0	5	8	2	6	34	9	5	2	1
10577	10577_24	6.482	0.248711	12.267	0.000461048	0.255021	0.333875	0.576432	1.58088		8	4	10	6	0	0	12	22	4	6	12	7	3	9	28	0	0	13	6	4	20	4	0	6	6	4	14	11	0	4	6
400986	400986_35	2.76953	0.224304	12.2665	0.000461155	0.255021	0.131369	0.0704137	-1.79968		5	3	13	0	3	0	0	4	0	0	0	0	2	0	5	1	0	15	1	9	12	2	0	4	0	3	1	0	5	6	7
3213	3213_1	2.30003	0.321283	12.2661	0.000461273	0.255021	0.348852	0.148979	-2.45736		0	0	10	0	2	0	2	2	0	2	14	4	0	8	1	0	0	12	0	0	8	0	0	6	0	7	10	2	0	5	4
57609	57609_3	4.72473	0.199088	12.263	0.000462039	0.255021	0.241788	0.136752	-1.64529		14	4	9	0	7	5	0	15	1	5	7	1	0	5	32	0	0	18	1	12	45	0	5	19	1	5	50	1	1	0	4
51193	51193_19	1.22651	0.542755	12.2609	0.000462553	0.255021	0.373556	0.122434	-3.22157		3	0	0	0	0	0	0	4	0	4	1	0	0	2	8	0	0	17	1	13	14	0	0	5	0	3	4	0	0	0	8
51105	51105_28	4.42743	0.304801	12.2594	0.000462932	0.255021	0.120158	0.223029	1.78542		6	0	14	2	0	2	7	16	4	2	3	10	8	6	18	0	18	16	10	3	2	0	0	0	2	6	16	10	0	0	0
2215	2215_10	9.75911	0.156046	12.2584	0.00046317	0.255021	0.0960335	0.13695	1.02429		20	12	59	7	4	2	12	8	5	16	9	7	8	9	39	0	0	20	8	7	4	5	15	8	5	4	38	14	5	4	6
1741	1741_21	7.2259	0.27833	12.2578	0.000463324	0.255021	0.588407	0.343626	-1.55732		9	0	15	2	2	0	2	43	2	28	37	6	4	19	38	1	0	12	8	8	23	0	0	7	0	32	35	17	0	11	7
6093	6093_13	9.12716	0.149396	12.2566	0.000463612	0.255021	0.238484	0.164246	-1.07677		36	15	50	0	8	2	0	20	3	9	11	0	2	9	42	0	0	59	4	23	70	0	12	32	2	5	53	9	10	9	15
3430	3430_16	2.46757	0.21393	12.2493	0.000465438	0.2555	0.316396	0.169064	-1.81		11	0	6	0	0	0	1	7	0	4	10	1	2	2	14	0	0	14	3	5	11	0	1	6	2	6	52	0	0	2	9
822	822_44	10.2478	0.710548	12.2441	0.000466725	0.255681	0.101705	0.544035	4.84536		2	0	0	0	3	1	2	17	1	3	4	11	4	0	3	0	500	0	8	0	0	0	3	1	2	1	0	4	0	0	0
26036	26036_36	7.28459	0.178807	12.2263	0.000471196	0.257179	0.25109	0.187163	-0.848484		14	6	120	2	6	0	0	42	0	5	13	1	6	11	39	0	0	29	4	16	43	0	3	3	2	13	26	8	17	10	8
10645	10645_20	9.56193	0.148157	12.2253	0.000471452	0.257179	0.399321	0.241657	-1.45156		56	20	43	2	7	0	4	12	4	10	16	8	4	4	39	0	0	48	2	19	28	2	4	10	4	36	72	14	2	4	12
267	267_11	9.04368	0.165529	12.2193	0.00047297	0.257179	0.40143	0.264964	-1.20084		51	9	117	1	1	1	1	10	4	10	27	2	6	14	19	0	0	116	3	52	73	1	1	2	0	23	183	9	0	4	10
80146	80146_39	3.9709	0.183285	12.2171	0.000473527	0.257179	0.199684	0.117055	-1.54169		31	4	19	1	2	1	0	6	2	4	3	1	5	1	49	0	0	13	2	12	31	0	2	10	0	4	31	3	8	1	4
3824	3824_21	6.24837	0.230416	12.211	0.00047508	0.257179	0.376458	0.193516	-1.92253		16	0	10	0	8	4	2	5	3	6	19	0	10	14	89	0	0	69	2	15	63	0	0	13	0	13	6	2	0	4	9
100506035	100506035_19	6.07806	0.316417	12.205	0.000476616	0.257179	0.262668	0.502867	1.8782		2	2	4	0	0	0	8	12	4	14	17	25	7	4	2	0	21	4	11	0	12	0	2	1	4	8	1	10	0	1	4
3633	3633_32	2.99533	0.615149	12.1997	0.000477967	0.257179	0.0678122	0.211197	3.27889		1	0	12	1	0	1	4	12	0	3	2	2	6	0	0	8	0	0	0	0	0	0	0	2	1	2	0	4	0	0	0
6175	6175_4	16.6594	0.0550121	12.1985	0.000478272	0.257179	0.14002	0.174481	0.635139		35	12	114	14	10	7	6	28	13	22	16	4	42	13	63	4	0	50	33	55	162	2	12	8	8	9	72	19	6	2	4
4249	4249_15	3.0857	0.296389	12.196	0.000478916	0.257179	0.261652	0.125107	-2.13021		8	2	0	0	4	0	1	6	1	0	8	0	2	7	5	0	0	29	2	10	12	1	1	2	4	2	15	2	8	0	3
30812	30812_4	2.3726	0.400946	12.1954	0.000479079	0.257179	0.604673	0.273498	-2.2961		1	0	0	0	0	0	0	2	0	2	4	8	0	11	7	0	0	1	0	3	4	2	0	1	0	11	21	4	0	2	2
9806	9806_17	9.78858	0.172481	12.1897	0.000480554	0.257453	0.283235	0.180831	-1.29583		30	14	39	6	2	0	1	12	6	16	39	8	6	9	47	0	0	71	7	69	105	0	0	23	2	0	65	8	6	2	20
8073	8073_34	12.8765	0.356527	12.1667	0.000486515	0.260126	0.143194	0.286001	1.99753		11	3	26	5	0	2	8	30	4	7	38	24	1	13	19	2	132	13	10	10	26	5	8	11	22	9	7	19	0	1	4
8476	8476_43	5.18967	0.245792	12.1573	0.000488953	0.260908	0.283382	0.176397	-1.36901		6	0	71	8	0	0	0	11	0	2	12	6	0	11	9	0	0	34	2	14	106	1	0	6	0	14	6	2	6	7	6
8394	8394_34	5.06569	0.26273	12.1494	0.000491038	0.261498	0.17029	0.335481	1.95845		2	0	8	0	0	0	2	5	0	4	6	15	12	5	0	2	0	6	23	0	3	2	2	2	6	4	9	10	0	4	0
7038	7038_66	2.35082	0.598577	12.1398	0.00049357	0.262324	0.31289	0.148004	-2.16183		12	2	0	0	0	0	4	9	0	4	6	2	2	5	18	0	0	13	0	4	4	0	0	1	0	6	4	1	6	0	6
9180	9180_27	4.73413	0.26673	12.128	0.000496712	0.26297	1.10731	0.603155	-1.77318		9	2	6	0	0	0	4	14	2	10	31	16	2	2	29	0	0	8	2	12	18	0	0	3	0	14	22	4	2	0	8
80146	80146_38	7.62131	0.224862	12.1195	0.000498965	0.26297	0.274307	0.16605	-1.44947		58	12	33	2	4	2	0	12	7	8	7	1	11	2	89	0	0	23	4	25	64	0	2	14	0	7	54	8	12	2	8
977	977_22	12.5373	0.519908	12.114	0.00050044	0.26297	0.345004	0.663888	1.89623		13	1	13	0	2	7	12	21	7	23	16	26	24	25	15	2	0	6	6	8	5	2	7	11	15	25	33	39	0	3	6
285622	285622_8	4.40616	0.189314	12.1106	0.000501355	0.26297	1.22532	0.640696	-1.89652		8	0	0	0	0	0	2	6	0	2	10	12	0	8	7	0	0	2	2	0	0	2	0	6	6	9	37	6	0	12	4
54987	54987_22	1.57949	0.279451	12.1068	0.000502377	0.26297	0.302762	0.127899	-2.48814		7	0	0	0	2	1	0	0	0	3	3	2	0	1	13	0	0	16	2	3	7	0	1	6	0	4	11	4	0	0	1
23347	23347_1	174.934	0.114245	12.1028	0.000503466	0.26297	0.565335	0.743778	0.797024		556	270	796	119	64	68	88	424	60	214	214	67	186	111	655	46	132	449	129	155	421	22	183	356	92	226	838	359	86	68	134
22879	22879_28	4.35289	0.304853	12.1023	0.000503599	0.26297	0.295493	0.161655	-1.74186		21	6	4	0	2	0	1	2	3	14	14	2	11	16	18	0	0	25	2	4	28	0	2	14	0	4	8	3	0	6	2
339942	339942_2	3.86138	0.235571	12.0978	0.000504824	0.26297	0.582001	0.311743	-1.80702		14	6	8	1	2	0	2	7	4	6	13	1	10	13	15	0	0	14	0	11	32	0	0	9	1	3	38	4	0	3	0
222194	222194_18	21.4916	0.254518	12.0959	0.000505331	0.26297	0.518916	0.89256	1.5773		42	4	21	18	2	5	7	30	7	35	40	52	28	20	49	6	0	52	17	21	60	8	16	4	17	39	32	28	2	14	14
11060	11060_39	4.27	0.1072	12.0951	0.000505545	0.26297	0.175431	0.109006	-1.37344		19	10	14	1	0	2	0	7	0	7	8	2	7	7	27	0	0	29	1	12	35	0	4	7	3	1	30	2	0	5	5
57705	57705_23	3.9506	0.263024	12.0949	0.000505606	0.26297	0.152578	0.0906995	-1.50111		16	4	2	0	2	0	8	4	0	9	16	2	2	6	18	0	0	20	2	6	19	1	0	2	0	8	13	0	8	1	3
57122	57122_28	1.13553	0.240572	12.0774	0.000510379	0.264041	0.239382	0.117536	-2.05345		2	0	5	2	0	0	0	6	0	1	8	0	0	2	8	0	0	8	0	5	30	0	0	4	0	3	12	1	0	0	1
604	604_3	11.1525	0.157437	12.0765	0.000510604	0.264041	0.256087	0.157674	-1.40033		66	12	20	0	4	5	0	10	5	11	54	6	10	13	162	2	0	84	5	12	28	0	0	18	4	14	182	9	4	0	13
65265	65265_9	6.46574	0.281929	12.0728	0.000511621	0.264041	0.470331	0.278134	-1.51918		10	10	7	0	4	0	4	10	6	4	24	16	0	20	6	0	0	18	4	7	27	0	2	5	7	4	33	4	2	2	8
4170	4170_5	32.5883	0.0748482	12.0725	0.00051171	0.264041	0.303863	0.234868	-0.744013		135	29	151	14	22	11	3	55	16	33	134	1	20	53	249	4	0	162	28	93	152	2	29	50	15	12	307	21	19	21	31
85459	85459_41	1.4305	0.373504	12.0693	0.000512602	0.264041	0.207654	0.0843542	-2.60015		2	0	0	2	0	1	0	4	0	1	6	0	0	0	19	0	0	11	0	9	16	0	0	1	0	4	16	0	0	4	2
105372480	105372480_7	9.4272	0.0661471	12.0637	0.00051414	0.264323	0.588167	0.394194	-1.15912		20	6	29	1	4	1	3	21	3	25	27	14	9	23	26	2	0	43	4	36	31	1	4	10	4	18	33	14	0	8	6
197259	197259_14	18.6671	0.163815	12.0551	0.00051652	0.264996	0.294858	0.452187	1.23656		18	11	71	3	2	10	9	56	22	15	32	36	10	28	33	4	0	24	26	8	37	2	4	18	20	17	92	49	0	6	23
57535	57535_36	5.76522	0.114032	12.047	0.000518762	0.264996	0.342527	0.212746	-1.37587		25	2	2	2	4	0	4	7	0	4	21	11	0	14	10	1	0	29	6	2	13	2	2	0	2	10	29	12	4	3	4
3028	3028_14	2.30981	0.412796	12.0443	0.000519506	0.264996	0.469113	0.216408	-2.23645		11	0	1	0	2	0	0	7	0	6	2	2	1	6	14	1	0	22	2	5	17	0	0	3	3	0	8	1	3	0	3
4522	4522_54	2.27035	0.432728	12.036	0.000521817	0.264996	0.251925	0.106685	-2.4805		14	2	0	0	0	0	2	6	2	4	8	0	4	1	24	0	0	7	1	14	18	0	2	11	0	4	29	0	0	0	0
55841	55841_6	34.6927	0.182894	12.0353	0.000522018	0.264996	0.591831	0.426302	-0.950585		75	8	414	24	0	2	6	32	5	28	114	0	5	86	218	0	128	273	25	76	161	1	14	65	3	159	448	26	34	20	39
10617	10617_64	3.17302	0.445242	12.0341	0.000522354	0.264996	0.229943	0.0956934	-2.5306		6	0	0	0	3	0	0	6	0	5	5	3	5	8	10	0	0	6	0	9	8	0	0	0	0	3	24	4	14	5	5
5134	5134_25	2.17226	0.457902	12.034	0.000522387	0.264996	0.285599	0.100822	-3.00604		10	0	0	0	6	1	0	0	0	0	7	2	3	3	12	0	0	1	0	6	22	0	2	6	0	0	3	1	0	0	10
57045	57045_5	1.37294	0.407199	12.0305	0.000523384	0.264999	0.56796	0.187555	-3.20372		3	0	0	0	2	1	0	0	0	1	3	1	1	1	0	0	0	11	0	7	10	0	0	0	0	6	11	2	2	0	6
140876	140876_2	8.63481	0.243876	12.0265	0.000524507	0.265066	0.580262	0.40799	-1.02035		22	6	3	0	4	0	18	24	2	21	8	12	5	17	26	4	0	26	0	14	20	0	0	9	2	27	28	14	0	4	7
125950	125950_10	2.02759	0.333018	12.0198	0.000526375	0.265215	0.224035	0.0937507	-2.51462		15	3	5	0	0	0	0	3	2	0	0	3	0	4	5	0	0	6	0	9	32	0	0	2	0	2	37	0	0	5	2
83985	83985_21	3.70268	0.247919	12.0091	0.000529407	0.265215	0.157847	0.300576	1.85995		1	0	10	0	2	1	2	16	5	7	1	8	14	0	2	3	0	3	0	2	7	0	2	4	0	2	0	17	0	1	0
7596	7596_3	13.1778	0.117636	12.0088	0.000529505	0.265215	1.25498	0.914036	-0.932032		18	10	30	0	4	0	6	23	8	25	44	32	6	12	47	0	0	33	15	17	36	0	4	16	12	23	53	32	4	12	16
8099	8099_8	3.04549	0.335186	12.0063	0.000530208	0.265215	0.416051	0.176651	-2.47506		6	0	2	0	4	2	0	1	0	0	4	2	3	2	12	2	0	3	3	5	27	0	2	8	0	7	27	1	0	0	15
157680	157680_18	6.34468	0.168078	12.0038	0.000530924	0.265215	0.213556	0.144295	-1.13178		19	8	66	4	4	0	2	20	5	4	18	0	6	11	29	0	0	55	1	33	58	0	1	11	2	2	53	2	6	0	11
7127	7127_11	61.5616	0.185787	12.003	0.000531149	0.265215	0.272771	0.39347	1.05902		215	79	212	78	20	23	26	87	25	64	57	51	68	28	66	20	230	89	58	49	37	8	37	70	22	70	274	225	24	18	44
23139	23139_17	3.84376	0.499472	12.0005	0.00053187	0.265215	0.354227	0.194354	-1.73404		2	6	0	0	0	0	0	2	2	2	6	15	0	0	15	0	0	8	2	6	6	0	0	0	0	6	22	2	8	12	0
57620	57620_16	4.08745	0.373907	11.9913	0.000534501	0.265215	0.375133	0.163531	-2.39835		5	2	2	0	8	0	0	0	2	2	8	0	5	2	17	0	0	22	2	23	56	2	0	2	0	0	18	8	3	9	4
23224	23224_128	5.13928	0.183902	11.991	0.000534587	0.265215	0.113958	0.0688424	-1.45445		18	7	29	1	1	1	0	7	0	10	18	1	6	16	22	0	0	21	2	25	52	0	3	5	0	1	66	4	0	3	25
8907	8907_18	2.65641	0.206841	11.9905	0.000534723	0.265215	0.101033	0.168083	1.46912		2	0	12	0	0	0	7	11	8	6	5	4	0	2	4	0	0	5	2	3	0	0	2	1	2	4	7	6	0	0	0
58155	58155_34	1.8544	0.397557	11.9864	0.000535908	0.265288	0.2864	0.159011	-1.69915		6	0	0	0	0	0	0	0	0	6	4	4	7	2	12	0	0	8	2	7	7	0	0	2	0	3	16	0	2	2	4
313	313_21	7.22519	0.156107	11.9805	0.000537588	0.265288	0.260873	0.169595	-1.24344		30	6	28	0	3	2	0	4	4	11	28	0	3	20	80	0	0	30	8	31	69	0	1	13	4	5	79	14	5	4	3
23095	23095_31	9.17124	0.21316	11.9796	0.000537848	0.265288	0.307729	0.180764	-1.53657		20	15	22	6	2	0	1	16	0	14	16	0	2	11	84	2	0	61	15	20	55	2	8	20	2	7	112	9	4	7	17
9586	9586_5	10.5017	0.522717	11.9762	0.000538848	0.265292	0.142997	0.370988	2.75353		4	0	1	0	2	3	13	22	5	7	17	16	6	7	1	1	254	0	4	0	6	2	0	1	6	12	9	18	0	3	1
57705	57705_66	4.22978	0.224977	11.9715	0.000540207	0.265472	0.169918	0.0907216	-1.81112		13	11	4	1	0	0	3	13	1	1	4	1	1	13	23	0	0	28	2	9	7	0	2	7	4	3	43	2	10	0	7
9898	9898_46	4.10217	0.148339	11.9619	0.000543004	0.266046	0.185613	0.11333	-1.42406		15	13	23	2	0	1	0	9	4	1	12	0	6	2	24	0	0	20	1	11	48	0	0	8	0	11	16	4	4	3	4
51185	51185_36	8.37444	0.367236	11.9606	0.000543366	0.266046	0.128913	0.452542	3.62774		3	0	0	0	0	1	1	15	4	6	4	12	11	3	4	0	338	0	2	0	6	2	0	2	2	2	6	4	0	0	1
90550	90550_15	2.22496	0.50164	11.9511	0.000546139	0.266756	0.357752	0.146866	-2.57142		13	0	0	0	0	0	2	1	5	0	0	2	1	8	15	0	0	1	0	2	23	0	1	10	0	11	10	0	0	2	2
6708	6708_44	10.9937	0.11468	11.9489	0.000546811	0.266756	0.222434	0.324927	1.0948		3	0	57	14	1	5	6	29	6	9	10	29	3	12	25	2	33	16	7	4	21	5	1	9	7	17	19	14	2	2	2
79811	79811_27	13.833	0.243829	11.9377	0.00055009	0.267867	0.233969	0.147627	-1.3295		65	17	58	2	6	1	3	25	9	19	43	5	19	24	135	0	0	53	6	49	118	1	3	40	0	17	96	12	8	7	13
160	160_32	11.1815	0.76631	11.9251	0.000553838	0.269201	0.109261	0.209456	1.87848		3	1	37	0	1	8	14	33	3	20	8	14	2	24	1	0	78	0	20	0	0	2	4	13	15	4	29	28	0	10	4
79058	79058_15	1.89036	0.352251	11.9205	0.000555207	0.269377	0.254041	0.111561	-2.37569		4	0	10	1	1	0	0	3	1	0	4	0	3	6	7	0	0	12	2	13	9	0	0	6	0	6	0	2	2	4	1
23136	23136_46	4.95914	0.158259	11.9115	0.000557882	0.269938	0.237786	0.143523	-1.4576		12	6	10	0	3	0	2	18	0	7	12	6	0	5	45	1	0	17	7	6	5	0	1	14	4	10	32	4	0	4	10
79727	79727_5	4.41922	0.23805	11.9098	0.000558382	0.269938	0.249396	0.558517	2.3322		4	0	0	0	0	1	17	5	2	8	6	6	2	1	2	0	0	0	10	0	1	2	0	2	6	1	1	15	0	2	0
23095	23095_30	15.0331	0.151363	11.9042	0.000560073	0.270267	0.383415	0.248326	-1.25535		42	21	21	8	2	5	11	25	2	18	23	4	12	22	107	0	0	83	22	33	53	2	7	30	2	10	201	24	6	11	30
47	47_5	2.52286	0.317141	11.8989	0.000561667	0.270547	0.200657	0.103237	-1.91824		11	0	0	0	2	1	0	11	0	8	10	1	1	4	16	0	0	18	3	17	15	0	0	2	0	5	50	0	0	3	0
30	30_6	2.39014	0.150202	11.8824	0.000566684	0.272473	0.225533	0.117475	-1.88284		5	0	7	0	1	2	0	2	0	1	8	1	0	0	17	0	0	22	1	7	9	1	1	4	2	2	14	2	2	2	8
4938	4938_25	3.02949	0.532521	11.8758	0.000568679	0.272797	0.236215	0.113278	-2.12146		17	7	33	2	3	0	0	1	0	3	8	3	0	4	18	0	0	6	0	4	14	0	0	24	1	0	19	0	0	2	0
105375670	105375670_2	14.0275	0.205634	11.8727	0.000569615	0.272797	3.08911	1.83019	-1.65332		14	4	2	0	6	6	14	29	11	32	19	35	21	28	11	0	0	4	10	0	12	3	0	19	4	40	20	27	4	7	10
64429	64429_37	11.2672	0.433437	11.8676	0.000571178	0.272797	0.29132	0.504698	1.58963		5	0	28	0	0	2	6	26	4	18	12	29	14	11	0	7	29	3	7	0	2	5	1	6	8	23	14	15	0	12	9
26036	26036_37	3.27396	0.164123	11.8651	0.000571968	0.272797	0.17382	0.116858	-1.14605		6	6	33	0	4	0	1	9	0	2	13	0	2	8	26	0	0	15	1	8	20	0	1	0	2	6	18	8	6	0	2
3735	3735_25	4.39864	0.378662	11.8635	0.000572461	0.272797	0.166381	0.322389	1.91043		3	0	4	6	0	0	9	22	0	10	15	9	6	6	4	0	0	8	5	2	4	2	0	0	6	4	12	2	0	0	0
10142	10142_47	3.58335	0.329797	11.8547	0.000575148	0.272824	0.15033	0.087329	-1.56756		7	14	36	1	2	0	0	14	2	3	8	2	0	9	11	0	0	19	0	12	17	0	0	6	0	0	18	0	0	5	11
23398	23398_25	2.29206	0.339333	11.8484	0.000577118	0.272824	0.24784	0.102776	-2.54101		12	0	8	0	2	2	0	2	2	0	7	0	0	1	12	0	0	11	0	13	8	0	0	4	0	1	0	0	6	4	6
170959	170959_9	4.24829	0.119775	11.8353	0.000581183	0.272824	0.35946	0.221054	-1.40475		8	0	8	1	5	0	2	3	2	4	11	9	3	7	20	0	0	13	3	6	18	1	0	6	1	13	15	3	4	3	1
5937	5937_23	1.12222	0.337295	11.8349	0.000581297	0.272824	0.155469	0.0503572	-3.25322		1	0	0	0	0	0	1	0	0	1	3	0	0	3	12	0	0	4	0	3	12	0	0	7	2	1	3	0	1	2	2
8099	8099_9	9.53234	0.274017	11.8324	0.000582094	0.272824	0.772638	0.417936	-1.78296		19	0	11	6	4	7	0	17	3	2	6	9	6	7	40	2	0	35	10	25	72	0	6	20	2	16	98	8	0	16	24
2787	2787_8	5.75157	0.144384	11.8315	0.000582365	0.272824	0.428081	0.658821	1.24991		10	0	12	0	0	1	10	18	5	8	13	11	13	9	10	0	0	9	4	0	7	3	2	5	1	4	33	20	0	0	3
5791	5791_28	11.1441	0.148648	11.8279	0.000583496	0.272824	0.218875	0.148222	-1.12532		28	25	44	0	10	2	0	10	2	7	26	12	8	5	70	0	0	43	3	29	32	2	9	16	9	12	104	3	8	9	11
55160	55160_38	3.21086	0.272883	11.8259	0.000584116	0.272824	0.289094	0.158661	-1.73256		6	7	0	0	2	0	0	10	2	4	9	4	0	12	7	0	0	6	11	3	10	0	0	10	0	5	42	5	0	0	5
826	826_9	5.5983	0.363043	11.8213	0.00058558	0.272824	0.107071	0.215638	2.02092		7	3	25	6	2	0	7	16	8	7	5	12	2	1	2	0	0	5	3	3	5	4	2	8	0	2	4	13	0	4	2
133418	133418_9	11.0483	0.125882	11.8165	0.000587089	0.272824	0.559497	0.356679	-1.30338		27	4	40	6	12	2	0	22	3	20	47	0	4	18	112	0	0	70	2	92	109	0	0	27	2	10	93	6	1	10	11
6573	6573_14	1.19019	0.216785	11.8164	0.000587111	0.272824	0.139885	0.0593211	-2.47564		4	0	3	0	0	0	2	3	1	1	4	0	0	3	9	0	0	18	0	1	5	0	0	4	0	2	12	0	0	2	2
81034	81034_3	5.08708	0.184054	11.8133	0.000588094	0.272824	0.428824	0.711397	1.46812		1	2	44	0	2	2	6	5	6	4	2	12	7	5	16	0	0	8	12	7	12	0	2	4	3	6	8	17	0	2	0
65987	65987_1	10.1974	0.291908	11.8129	0.000588213	0.272824	2.30177	1.35092	-1.61848		8	3	1	0	4	0	18	27	3	16	26	27	4	35	10	0	0	2	7	0	3	2	0	16	2	25	31	10	0	13	6
254128	254128_28	2.18838	0.744071	11.8128	0.000588262	0.272824	0.360998	0.128227	-2.98926		7	0	4	3	2	0	0	1	0	2	8	0	7	7	17	0	0	16	0	6	31	0	2	3	0	0	18	0	0	3	4
101927230	101927230_23	4.21046	0.22789	11.8062	0.000590342	0.272824	0.653582	0.333797	-1.94623		8	4	1	0	1	0	0	5	8	8	24	4	0	9	10	2	0	1	2	0	3	2	2	3	0	14	25	8	0	1	7
7266	7266_43	4.81472	0.232866	11.804	0.000591034	0.272824	0.267687	0.154635	-1.58448		16	0	9	0	0	0	4	18	1	9	14	0	11	12	45	0	0	46	2	24	44	1	0	10	0	6	32	4	1	5	5
1615	1615_16	2.40952	0.140452	11.8031	0.000591334	0.272824	0.294801	0.157537	-1.80956		4	1	2	0	2	0	0	7	1	5	4	0	1	1	31	0	0	15	3	11	18	0	2	9	0	2	32	0	2	4	2
5134	5134_26	2.13859	0.453519	11.8015	0.000591842	0.272824	0.281199	0.100735	-2.96368		10	0	0	0	6	1	0	0	0	0	6	2	3	3	14	0	0	1	0	6	17	0	2	6	0	0	3	1	0	0	10
8674	8674_8	1.53318	0.283182	11.8013	0.000591906	0.272824	0.335722	0.134926	-2.63243		0	0	0	0	0	0	0	3	2	1	4	2	0	5	16	0	0	25	0	4	35	0	0	2	0	2	13	2	0	0	5
57654	57654_26	3.7857	0.456412	11.7931	0.000594514	0.273539	0.214593	0.117163	-1.74692		13	0	2	0	2	0	2	2	0	1	24	10	0	6	32	0	0	24	0	3	2	0	0	13	0	4	7	12	0	8	2
56942	56942_1	74.8765	0.308943	11.7892	0.000595741	0.273539	4.24329	6.42704	1.7004		56	20	164	4	22	20	63	200	46	125	214	190	61	147	82	11	117	58	74	16	49	10	15	88	38	137	142	141	0	60	49
53	53_26	3.05874	0.263973	11.7817	0.000598147	0.273539	0.369344	0.171843	-2.21026		12	0	9	0	4	0	2	7	0	2	11	4	1	4	8	0	0	5	3	4	27	0	2	14	0	9	13	4	0	4	0
54867	54867_5	2.16232	0.392046	11.7786	0.000599154	0.273539	0.271325	0.108071	-2.65754		9	4	4	0	4	0	0	2	4	1	4	0	4	3	4	0	0	4	0	12	18	0	0	6	0	1	21	0	0	3	1
200916	200916_6	3.07637	0.223621	11.7725	0.000601113	0.273539	0.819877	0.373098	-2.28424		14	2	10	0	6	0	2	2	0	5	14	1	1	8	38	0	0	13	3	8	18	0	2	2	0	1	42	2	0	2	1
6093	6093_44	7.48021	0.166067	11.7708	0.00060167	0.273539	0.222235	0.145517	-1.22246		26	11	61	0	4	2	2	10	2	7	43	0	6	11	58	2	0	54	2	49	68	0	0	19	1	1	40	4	2	3	5
25879	25879_6	2.5831	0.17678	11.7698	0.000601981	0.273539	0.402193	0.210446	-1.87164		7	1	2	0	2	0	0	3	0	2	7	3	2	8	8	0	0	15	6	14	13	0	2	6	2	12	9	0	0	1	2
10296	10296_42	8.60401	0.156329	11.7679	0.000602615	0.273539	0.315941	0.186738	-1.51881		26	12	3	4	0	4	4	16	2	4	21	2	12	28	49	3	0	23	4	13	46	0	5	7	4	14	159	11	2	4	6
5409	5409_3	6.54979	0.505168	11.7672	0.000602833	0.273539	0.914474	1.83866	2.07482		6	0	9	0	0	2	11	14	6	6	7	17	6	9	0	0	57	1	11	0	0	2	1	2	2	9	9	11	0	1	3
10291	10291_15	34.4366	0.119773	11.7646	0.000603689	0.273539	0.439612	0.331859	-0.813281		157	38	205	32	12	5	8	50	21	55	76	2	44	42	232	0	0	210	41	131	297	0	16	76	6	17	209	31	28	12	49
4669	4669_8	2.90641	0.497739	11.7581	0.000605798	0.27403	0.636796	0.253947	-2.66063		1	0	10	0	0	1	2	7	2	0	7	5	0	7	12	0	0	2	2	5	12	0	0	3	0	6	23	0	1	10	7
11177	11177_25	7.73855	0.17021	11.7547	0.000606903	0.274066	0.227933	0.146129	-1.28345		43	16	37	5	9	2	0	22	4	4	30	2	4	8	106	0	0	23	1	15	16	0	4	13	0	6	72	5	0	5	12
101927026	101927026_42	3.36013	0.338753	11.7479	0.000609127	0.274606	0.350384	0.145517	-2.5379		3	0	0	0	0	0	2	4	0	2	14	6	0	10	10	2	0	1	2	0	0	0	2	4	2	11	8	0	0	12	3
9512	9512_12	7.0775	0.110049	11.744	0.000610381	0.274709	0.50382	0.353168	-1.02815		13	6	59	5	3	1	0	15	2	11	16	5	3	9	38	0	0	33	5	17	59	0	0	7	2	11	32	6	12	8	17
1824	1824_4	6.4291	0.313419	11.7312	0.000614594	0.274931	0.556428	0.294266	-1.8434		12	8	28	0	5	1	4	21	3	6	12	3	2	7	65	0	0	33	1	7	21	2	0	9	0	5	85	8	5	8	7
91661	91661_30	10.1106	0.13788	11.7305	0.000614851	0.274931	0.274645	0.413195	1.18075		5	0	9	0	3	2	9	21	3	10	11	21	18	8	1	0	0	2	36	3	0	8	5	7	11	16	5	18	0	5	2
4209	4209_7	9.17714	0.123645	11.7269	0.000616034	0.274931	0.356478	0.247271	-1.05699		20	1	27	3	4	0	3	30	9	10	30	9	7	10	38	0	3	34	9	23	51	0	2	24	0	23	52	19	7	7	20
9667	9667_29	4.84311	0.244437	11.7241	0.000616955	0.274931	0.160518	0.103455	-1.2678		12	4	0	0	2	2	0	17	0	16	12	1	1	7	36	0	2	39	2	19	25	1	0	4	3	6	33	7	7	4	5
22853	22853_11	1.90563	0.340511	11.7216	0.000617774	0.274931	0.195554	0.0731047	-2.83984		12	2	0	0	2	0	0	1	0	1	7	1	0	1	9	0	0	4	0	0	4	0	2	0	2	1	14	0	6	3	6
440275	440275_36	1.4145	0.447389	11.7208	0.000618045	0.274931	0.233086	0.0910303	-2.71397		5	0	6	0	4	0	0	6	0	2	2	0	0	0	8	0	0	10	0	5	21	0	0	5	0	0	14	0	0	0	8
28960	28960_2	3.16058	0.417341	11.7207	0.000618075	0.274931	0.33301	0.161874	-2.08338		7	0	0	0	3	1	3	9	0	2	4	0	2	4	28	0	0	18	6	4	24	0	2	6	1	2	5	3	5	6	4
5689	5689_1	15.0964	0.251033	11.7142	0.00062024	0.275196	0.526774	0.976643	1.79719		10	0	22	0	4	0	16	13	5	14	21	30	10	23	10	8	272	1	11	5	8	1	3	17	10	4	16	11	0	5	1
51507	51507_1	4.74097	0.445399	11.711	0.000621311	0.275196	0.115573	0.241838	2.13153		2	0	14	0	0	4	6	19	0	4	6	12	12	6	4	2	0	10	2	0	3	0	6	12	2	3	1	11	0	0	0
11214	11214_53	9.16956	0.119767	11.7097	0.000621758	0.275196	0.147126	0.0999482	-1.11587		27	10	31	6	10	2	0	20	6	18	41	2	6	9	72	0	0	51	4	41	71	0	0	19	2	2	41	8	8	2	16
55114	55114_35	3.43857	0.206603	11.7025	0.000624166	0.275391	0.229973	0.12635	-1.72894		6	2	5	0	3	0	1	2	2	7	4	2	5	4	23	0	0	12	0	21	41	1	0	15	0	7	28	9	0	0	3
219285	219285_1	18.6798	0.181675	11.7009	0.000624683	0.275391	0.390393	0.623251	1.35533		21	14	40	4	4	6	32	43	4	44	35	28	13	15	26	6	0	32	10	13	20	4	9	40	10	18	45	39	3	9	8
56155	56155_20	2.75672	0.26608	11.6991	0.000625289	0.275391	0.384973	0.208238	-1.77552		0	2	0	0	1	0	5	10	1	2	6	6	0	6	2	0	0	8	0	0	3	0	0	2	0	14	19	3	0	5	5
1741	1741_22	4.9556	0.27339	11.6888	0.00062877	0.276364	0.468446	0.284984	-1.43726		8	0	0	2	2	0	1	25	2	18	23	6	4	14	18	0	0	9	9	5	7	0	0	4	0	21	36	10	0	7	5
91452	91452_28	1.46405	0.421508	11.6865	0.000629566	0.276364	0.220928	0.0834895	-2.80881		1	0	4	0	0	0	0	1	3	3	6	0	0	6	27	0	0	8	1	8	29	0	0	3	0	1	13	1	0	1	1
2799	2799_29	2.81047	0.315151	11.6829	0.000630764	0.276436	0.121076	0.219687	1.71985		1	0	10	2	0	0	3	19	0	5	11	6	1	2	4	2	0	0	0	2	6	0	5	1	4	4	5	4	0	0	1
4261	4261_23	6.09877	0.171552	11.6697	0.000635272	0.277667	0.180515	0.113136	-1.34858		14	21	16	0	3	1	6	20	2	11	21	0	3	12	26	2	0	41	1	22	20	0	0	3	4	5	19	3	2	1	8
146057	146057_14	2.69998	0.459108	11.6671	0.000636154	0.277667	0.309183	0.127098	-2.56692		3	5	20	2	0	0	0	4	0	5	1	1	0	1	3	0	0	15	0	9	18	0	0	3	0	10	8	1	15	2	2
118429	118429_27	5.33465	0.184021	11.6634	0.000637416	0.277667	0.26284	0.164204	-1.35838		19	6	41	0	2	0	0	4	0	5	13	4	5	12	59	0	0	14	2	14	9	0	5	6	5	6	33	2	8	5	12
23499	23499_36	10.0885	0.163717	11.6625	0.000637727	0.277667	0.132162	0.089799	-1.1153		30	2	62	6	7	3	0	26	6	18	38	1	4	9	67	0	0	70	1	58	76	2	6	17	0	9	65	7	3	7	25
9586	9586_15	13.214	0.280732	11.6593	0.000638809	0.277685	0.209916	0.390013	1.78996		16	4	18	2	0	0	10	44	7	27	34	36	6	9	9	4	141	8	8	0	4	2	1	10	11	15	11	7	0	7	7
388272	388272_7	2.84344	0.458871	11.646	0.000643413	0.279233	0.58067	0.299865	-1.91263		5	2	0	0	2	1	0	2	5	8	5	0	1	6	25	0	0	16	1	10	24	0	8	3	1	5	16	0	0	2	2
4928	4928_43	12.1924	0.198941	11.6404	0.000645349	0.279619	0.301936	0.216076	-0.966462		48	6	180	13	5	3	0	38	2	11	32	0	5	17	92	1	0	96	1	34	75	0	4	32	0	10	78	21	11	8	22
6560	6560_6	4.53126	0.113521	11.631	0.000648623	0.280205	0.268413	0.160146	-1.49123		14	12	4	1	4	0	6	8	1	6	15	8	4	10	6	0	0	11	0	5	8	0	2	5	1	8	10	4	0	3	3
6480	6480_33	11.5951	0.0670155	11.6305	0.000648797	0.280205	0.33392	0.237474	-0.984765		25	14	20	1	4	4	2	27	11	20	24	14	10	17	44	4	0	36	4	40	76	0	4	11	2	26	82	12	2	8	10
29889	29889_6	6.4059	0.229042	11.6247	0.000650821	0.280338	0.449242	0.275426	-1.41462		20	2	14	3	8	0	0	20	14	8	18	6	4	8	45	0	0	12	2	20	41	0	0	18	0	13	30	4	4	2	4
105374155	105374155_5	65.9789	0.94048	11.6236	0.000651203	0.280338	5.35567	2.57757	-2.6019		123	8	1652	134	2	3	8	96	6	35	150	4	36	94	149	10	80	830	61	233	328	4	8	51	6	247	784	58	25	9	51
84869	84869_12	2.07927	0.301785	11.6156	0.000654016	0.280354	0.377898	0.183748	-2.0831		4	2	7	2	2	0	0	8	2	0	13	0	1	3	17	0	0	11	4	13	22	0	0	2	0	2	20	2	2	0	0
23385	23385_28	2.73134	0.124035	11.6068	0.000657118	0.280354	0.201649	0.111067	-1.72149		6	2	3	0	2	1	3	1	1	3	4	3	0	6	9	0	0	12	4	3	23	0	2	4	0	6	23	5	2	1	3
100129029	100129029_3	9.50353	0.275881	11.6059	0.000657446	0.280354	0.562071	0.829912	1.13318		8	0	14	4	0	0	14	12	7	13	19	30	6	16	1	2	0	0	9	0	0	8	2	2	2	14	16	14	0	1	2
80349	80349_23	2.71292	0.343303	11.5999	0.000659536	0.280354	0.239718	0.456936	1.86487		0	0	22	0	0	0	6	5	2	7	6	11	1	8	1	0	0	2	4	0	2	0	0	0	0	0	2	10	0	0	2
5531	5531_25	8.06214	0.173371	11.5969	0.000660617	0.280354	0.245186	0.158058	-1.26767		25	17	6	4	4	1	2	24	2	17	13	6	8	10	33	0	0	31	3	33	25	0	8	18	7	5	48	9	3	5	8
85474	85474_6	4.00209	0.149544	11.5948	0.000661378	0.280354	0.269899	0.46251	1.55745		2	0	8	0	1	2	8	7	4	11	4	11	6	3	1	0	0	1	3	0	3	1	1	1	1	3	1	12	0	1	5
134218	134218_18	2.71756	0.259766	11.5859	0.000664528	0.280354	0.28661	0.14483	-1.97089		7	0	10	0	0	0	0	1	4	4	12	1	3	4	41	0	0	15	0	20	7	0	0	5	0	6	19	6	3	0	9
10417	10417_16	3.74943	0.132414	11.5834	0.000665433	0.280354	0.318613	0.181672	-1.62256		6	3	4	0	4	2	0	6	0	5	13	2	3	8	21	0	0	31	0	14	25	0	0	9	2	1	35	8	0	5	4
488	488_26	4.24481	0.198661	11.5788	0.00066708	0.280354	0.251022	0.151429	-1.45929		10	6	4	0	4	0	3	9	1	6	4	9	0	4	15	0	0	16	2	21	12	0	0	4	2	5	20	4	2	2	14
55610	55610_12	2.44171	0.450363	11.5776	0.00066751	0.280354	0.312221	0.164235	-1.85528		3	13	40	0	3	0	0	4	0	0	2	0	0	0	8	0	0	20	2	14	24	0	0	0	0	2	10	0	6	0	2
51377	51377_36	5.76184	0.813487	11.5774	0.000667577	0.280354	0.230546	0.487284	2.16375		0	0	11	0	0	4	8	20	2	8	15	10	0	10	5	0	50	6	4	0	0	2	6	1	6	0	0	7	0	2	6
23049	23049_94	1.74162	0.221609	11.5772	0.000667651	0.280354	0.0944152	0.0501655	-1.82479		4	7	9	1	0	0	0	7	0	1	3	0	0	4	18	0	0	14	0	7	20	0	0	3	0	0	5	1	3	0	6
23243	23243_17	4.37708	0.253944	11.5765	0.000667917	0.280354	0.365411	0.189644	-1.89476		7	0	13	0	1	0	2	8	0	7	13	3	0	9	27	0	0	8	0	24	55	2	3	4	2	11	35	0	9	1	4
6045	6045_7	3.14812	0.683878	11.5748	0.000668515	0.280354	0.235263	0.481698	2.07187		0	0	5	0	0	2	2	16	0	8	1	11	0	0	4	0	0	1	0	0	0	0	5	0	6	1	0	6	0	8	0
6400	6400_23	3.46638	0.22473	11.5679	0.000671019	0.280354	0.274463	0.153252	-1.68263		11	10	12	0	2	0	0	10	4	0	15	2	0	0	32	0	0	25	0	11	18	0	0	2	3	5	19	2	4	2	5
7701	7701_17	2.61045	0.230016	11.5672	0.00067125	0.280354	0.234462	0.122861	-1.86558		13	2	1	0	3	0	2	6	0	5	4	0	0	7	10	0	0	4	0	0	8	0	2	2	2	4	16	9	0	8	4
80028	80028_15	4.79129	0.160215	11.5602	0.000673781	0.280354	0.36934	0.210545	-1.62381		16	1	0	0	5	3	2	4	1	5	12	7	3	7	19	0	0	3	3	1	6	0	3	3	0	16	9	8	2	8	15
29110	29110_108	1.98289	0.255246	11.5597	0.000673955	0.280354	0.231378	0.111832	-2.0988		8	0	8	0	1	1	0	5	0	1	8	1	1	3	32	0	0	13	0	9	2	0	0	0	0	2	5	3	6	1	5
105375670	105375670_1	7.63054	0.220139	11.5571	0.000674919	0.280354	0.714781	1.25698	1.65388		1	0	1	0	0	3	16	20	13	13	7	24	10	15	0	0	0	8	9	0	2	1	0	0	4	11	3	12	0	3	0
115804232	115804232_6	2.86929	0.391446	11.5555	0.000675507	0.280354	0.503327	0.223114	-2.35222		11	12	0	0	5	1	1	5	2	1	6	3	0	9	0	0	0	3	1	6	16	0	0	0	0	0	8	12	0	0	4
50999	50999_10	13.938	0.205093	11.5533	0.000676282	0.280354	0.686798	0.438396	-1.30188		49	13	91	0	6	7	2	29	9	25	39	6	18	23	147	0	0	72	3	47	100	0	6	44	2	11	130	5	3	5	10
55762	55762_10	11.0097	0.142655	11.5526	0.000676547	0.280354	0.796222	0.511864	-1.28357		45	6	17	6	6	1	8	26	6	17	43	11	12	14	43	0	0	48	8	8	77	0	5	22	9	14	60	15	8	1	8
51564	51564_15	7.07789	0.169834	11.5513	0.000677035	0.280354	0.116765	0.189509	1.39785		4	2	13	2	1	0	8	29	4	9	8	9	15	10	7	4	0	1	13	4	9	5	6	4	0	3	16	10	0	2	8
6400	6400_24	3.12787	0.208209	11.5498	0.000677567	0.280354	0.26575	0.151149	-1.62933		17	10	9	0	2	0	1	14	2	0	13	1	0	0	26	0	0	23	0	8	10	0	0	5	1	3	26	5	3	2	3
11148	11148_7	1.78083	0.259136	11.5495	0.000677684	0.280354	0.40609	0.134925	-3.18273		6	0	0	0	2	0	0	0	0	2	11	0	0	2	0	0	0	2	0	0	6	0	0	2	1	16	8	4	0	8	1
7009	7009_65	2.24341	0.313368	11.5472	0.000678507	0.280354	0.159566	0.0793863	-2.01484		9	0	17	2	3	0	0	0	2	0	11	1	0	2	12	0	0	20	0	8	20	0	0	4	0	0	30	0	0	6	1
80763	80763_12	1.88832	0.506364	11.5388	0.000681591	0.281194	0.402163	0.142992	-2.98703		2	4	4	0	0	0	0	0	0	0	2	0	2	2	6	0	0	5	2	5	25	0	4	6	0	4	41	2	0	0	13
25829	25829_34	0.900719	0.394313	11.5341	0.00068332	0.28139	0.18838	0.0507837	-3.78319		12	0	0	0	1	0	0	0	2	0	4	0	0	1	13	0	0	0	0	1	3	0	1	4	0	1	5	0	0	1	1
105378083	105378083_42	19.5259	0.245321	11.521	0.000688147	0.28139	0.617275	0.409161	-1.19152		70	14	64	8	10	0	2	39	27	29	78	2	27	20	168	2	0	104	21	64	83	0	18	40	7	18	137	9	6	16	17
2873	2873_27	13.035	0.159183	11.5159	0.000690044	0.28139	0.273892	0.436588	1.34805		1	6	24	2	1	4	7	22	12	19	11	21	21	4	14	2	168	9	19	2	10	2	3	9	10	16	31	13	0	8	13
79719	79719_24	3.81943	0.549139	11.5146	0.000690514	0.28139	0.206255	0.394494	1.87381		0	0	1	0	0	0	6	12	1	4	8	12	4	2	0	0	0	0	3	0	0	2	0	2	6	14	6	14	0	0	0
1788	1788_35	5.60044	0.182509	11.5127	0.00069124	0.28139	0.253127	0.166513	-1.2093		21	12	3	2	2	2	4	17	3	11	13	4	5	5	28	0	0	22	1	7	41	0	0	9	0	6	34	24	2	2	7
54739	54739_43	7.26904	0.277288	11.5121	0.000691433	0.28139	0.221807	0.164805	-0.85761		16	8	69	0	3	0	0	51	0	8	19	3	1	6	62	0	0	8	0	15	27	0	0	63	2	10	55	7	0	11	8
825	825_102	5.97356	0.339174	11.5111	0.000691817	0.28139	0.100973	0.219842	2.24589		3	0	15	0	0	0	1	7	2	7	6	11	0	5	0	1	128	0	4	0	0	2	5	0	7	4	6	12	0	6	2
50640	50640_33	5.17498	0.56699	11.5074	0.000693193	0.28139	0.30265	0.540785	1.67954		0	0	0	2	0	4	8	16	7	9	10	6	6	11	2	2	0	2	6	0	0	0	0	0	4	4	2	26	0	5	0
11214	11214_55	16.1139	0.0972644	11.5071	0.000693317	0.28139	0.188574	0.136818	-0.926127		52	16	70	7	14	8	1	31	10	23	56	3	16	14	120	3	0	86	9	77	104	0	1	23	2	7	84	13	9	7	30
57706	57706_8	5.34744	0.132012	11.5068	0.000693423	0.28139	0.26447	0.161753	-1.41966		17	6	16	2	2	0	1	12	2	5	10	4	5	5	26	0	0	15	2	17	42	2	0	12	2	12	87	10	4	2	0
8237	8237_13	4.94057	0.254709	11.5062	0.000693643	0.28139	0.325927	0.191308	-1.53894		8	10	11	0	3	0	0	3	5	3	5	3	1	4	23	0	15	31	6	29	97	0	0	7	1	6	35	9	2	3	4
10025	10025_32	7.63054	0.156389	11.5009	0.000695621	0.281764	0.2641	0.388487	1.11548		7	2	28	7	0	2	6	16	4	26	6	4	7	5	5	4	0	11	11	10	45	0	12	10	7	11	24	23	0	5	3
91272	91272_4	3.02322	0.3178	11.4915	0.000699162	0.28228	0.680719	0.281047	-2.56155		8	12	6	0	4	0	0	2	1	3	9	6	2	2	10	0	0	6	0	8	17	0	0	3	0	7	2	2	2	2	3
9352	9352_16	4.19567	0.278099	11.4881	0.000700446	0.28228	0.447998	0.228553	-1.94542		20	6	23	0	2	0	3	14	4	5	14	0	3	6	40	0	0	24	5	10	70	0	0	9	1	5	54	2	0	0	0
11176	11176_17	11.9612	0.131142	11.4873	0.000700717	0.28228	0.18776	0.132126	-1.01436		39	32	60	8	13	1	2	30	5	8	33	4	8	13	86	1	0	49	18	26	50	0	3	13	1	3	106	6	6	7	19
130814	130814_22	1.19084	0.357916	11.4863	0.000701118	0.28228	0.344449	0.115959	-3.14382		3	4	2	0	1	0	1	0	0	2	4	1	0	2	14	0	0	7	0	7	10	0	0	3	0	0	18	0	0	0	0
9673	9673_5	4.70567	0.205934	11.4828	0.000702429	0.282383	0.341479	0.19446	-1.62651		19	3	0	0	7	1	2	9	2	2	13	7	1	4	20	0	0	9	0	2	8	1	2	2	0	7	54	12	0	9	6
55909	55909_8	3.97418	0.28677	11.4792	0.000703792	0.282405	0.343586	0.19097	-1.69656		4	3	11	0	0	0	0	7	4	6	15	0	8	10	13	0	0	39	0	11	27	0	3	11	0	3	34	6	3	9	4
85302	85302_27	4.13655	0.266537	11.4713	0.000706807	0.282405	0.369082	0.195314	-1.83861		8	8	6	0	2	2	7	8	2	4	2	0	1	6	22	0	0	14	5	4	31	2	0	2	0	10	33	2	0	2	8
1524	1524_8	7.99693	0.344127	11.4675	0.00070824	0.282405	0.285583	0.52857	1.78103		2	2	0	0	0	3	8	21	5	10	16	17	5	12	15	1	40	10	9	0	4	4	0	4	7	8	36	12	0	5	2
3071	3071_5	18.7974	0.225775	11.4669	0.000708453	0.282405	0.35891	0.234124	-1.23444		68	24	119	4	16	4	2	46	8	37	45	8	10	29	216	5	0	85	17	44	131	0	6	27	3	5	99	1	12	10	22
6093	6093_32	7.48764	0.0810343	11.4664	0.000708651	0.282405	0.212722	0.153072	-0.950031		30	6	49	2	9	4	2	9	3	5	21	0	5	9	70	1	0	47	7	28	34	0	2	16	0	6	73	6	4	2	7
9094	9094_14	11.564	0.224357	11.466	0.000708822	0.282405	0.316851	0.455585	1.05036		7	0	16	0	0	6	10	28	9	21	21	33	5	6	16	2	0	9	8	0	6	4	4	2	10	40	38	36	0	4	0
2030	2030_54	5.14999	0.130518	11.4558	0.000712721	0.282627	0.329799	0.520994	1.32318		4	0	0	2	0	0	11	12	6	15	8	14	6	4	4	0	0	3	6	2	0	0	2	6	4	8	4	19	0	2	0
23125	23125_5	5.5646	0.196925	11.4444	0.000717102	0.282627	0.232835	0.143696	-1.39336		9	2	13	2	4	1	1	5	6	3	16	1	8	11	11	0	0	29	6	24	24	0	0	5	0	18	39	18	2	11	6
5108	5108_35	10.7136	0.0722441	11.4425	0.000717836	0.282627	0.232552	0.173398	-0.847501		22	10	80	6	11	0	2	24	7	6	32	1	2	11	91	2	0	93	10	44	115	0	8	15	2	16	78	6	2	3	15
8635	8635_38	5.40471	0.178806	11.4384	0.000719431	0.282627	0.157266	0.099284	-1.3275		15	4	22	3	6	1	2	7	6	13	24	2	1	10	37	0	0	21	0	8	17	0	1	10	0	2	57	4	3	5	9
375449	375449_60	2.21872	0.175246	11.434	0.000721135	0.282627	0.233466	0.121303	-1.89013		4	0	6	0	0	0	1	3	0	1	9	3	1	7	7	1	0	3	3	9	11	0	0	6	0	12	7	6	0	2	2
9100	9100_22	3.29097	0.176978	11.4314	0.000722142	0.282627	0.260624	0.137003	-1.85668		7	8	11	0	1	2	0	2	1	2	16	4	6	5	18	0	0	28	0	6	20	0	0	9	1	0	25	3	0	1	5
143570	143570_7	2.42175	0.325647	11.4308	0.000722358	0.282627	0.241344	0.121541	-1.98031		17	4	18	0	4	0	0	4	0	0	4	1	0	0	14	0	0	8	4	7	17	0	0	0	2	1	11	2	0	6	6
29066	29066_9	2.60705	0.15134	11.4282	0.000723389	0.282627	0.275313	0.153293	-1.6908		5	8	6	0	3	0	2	5	1	1	3	1	2	8	17	0	0	8	1	8	34	0	0	4	0	1	18	2	3	0	3
5048	5048_54	12.0182	0.178151	11.4277	0.000723557	0.282627	0.4645	0.315747	-1.11656		43	24	84	4	4	1	0	24	9	15	17	13	11	18	78	0	0	48	10	76	66	0	2	18	2	9	109	4	8	4	14
51135	51135_8	8.22271	0.0935513	11.4274	0.000723673	0.282627	0.407942	0.574578	0.992129		6	6	78	0	1	4	4	16	2	20	17	9	13	4	25	6	0	15	12	8	22	2	4	5	5	10	18	9	1	2	6
374900	374900_15	3.31521	0.235124	11.4244	0.000724869	0.282627	0.434514	0.230945	-1.8269		8	4	0	1	1	1	0	11	0	5	13	6	2	5	3	2	0	20	3	7	14	0	0	4	0	2	20	1	0	6	1
81619	81619_19	10.3207	0.129687	11.4233	0.00072528	0.282627	0.305374	0.211017	-1.06758		26	10	48	10	10	2	6	37	3	13	17	6	6	9	42	0	0	38	6	29	55	0	4	21	0	15	49	5	1	15	24
11322	11322_57	19.082	0.0836365	11.419	0.000726983	0.282627	0.278516	0.21378	-0.764017		40	25	117	6	10	3	2	49	7	8	13	7	9	11	40	1	0	117	9	77	161	1	28	30	9	20	156	34	25	14	31
4035	4035_66	10.3309	0.0924636	11.4187	0.000727097	0.282627	0.16205	0.113128	-1.0373		35	4	38	2	4	4	0	15	2	16	21	8	9	21	74	0	0	67	17	30	66	0	2	24	8	18	113	7	0	8	11
26608	26608_21	2.29907	0.283785	11.4165	0.00072794	0.282627	0.257358	0.145356	-1.64943		2	8	0	1	1	0	0	1	0	2	5	5	0	1	6	0	0	6	12	0	3	0	0	7	0	8	12	0	0	2	2
26608	26608_22	2.29907	0.283785	11.4165	0.00072794	0.282627	0.257358	0.145356	-1.64943		2	8	0	1	1	0	0	1	0	2	5	5	0	1	6	0	0	6	12	0	3	0	0	7	0	8	12	0	0	2	2
11176	11176_8	10.2219	0.0880874	11.4089	0.000730927	0.282627	0.166629	0.124582	-0.839376		31	16	60	0	3	0	4	14	4	8	25	2	7	10	46	4	0	46	6	33	50	0	10	9	4	8	62	13	15	8	23
56940	56940_27	14.5804	0.164946	11.4086	0.00073106	0.282627	0.369288	0.242489	-1.21548		42	27	47	12	4	0	0	29	12	5	16	8	12	16	45	0	0	60	6	20	99	5	16	10	2	34	50	15	20	16	20
51185	51185_35	8.39483	0.360871	11.4075	0.000731474	0.282627	0.134245	0.452781	3.5123		2	0	0	0	0	1	1	15	4	6	4	12	11	3	6	0	338	0	2	0	9	2	0	2	2	2	6	4	0	0	1
5585	5585_11	9.36222	0.125221	11.4075	0.000731474	0.282627	0.252036	0.172174	-1.10033		24	8	45	5	12	0	5	6	2	8	19	5	10	3	36	1	0	44	3	21	70	1	6	9	4	4	85	9	13	6	15
29992	29992_7	3.67773	0.224872	11.4073	0.00073158	0.282627	0.142571	0.235969	1.45467		3	2	16	0	1	1	2	21	3	6	8	5	2	3	4	2	0	5	2	0	3	2	0	3	5	5	12	7	0	0	1
9445	9445_16	34.1558	0.0532217	11.398	0.000735213	0.28362	0.361084	0.291636	-0.617403		147	20	214	16	12	3	0	59	9	57	156	1	26	72	295	2	0	230	20	82	240	4	25	55	14	35	367	34	26	16	34
26088	26088_25	5.6589	0.208481	11.3942	0.000736739	0.283799	0.291406	0.171009	-1.53922		11	21	28	0	2	0	0	18	0	8	20	1	7	7	27	0	0	20	4	10	35	0	4	13	2	2	21	14	2	4	18
51434	51434_30	3.63347	0.221766	11.3867	0.000739726	0.283941	0.357021	0.20182	-1.64791		8	2	20	0	3	1	2	3	1	5	8	5	0	11	11	0	0	9	3	11	38	0	0	3	4	0	27	4	0	4	5
4534	4534_17	2.95616	0.358045	11.3853	0.000740282	0.283941	0.679699	0.30548	-2.31631		11	14	8	0	0	0	0	1	0	6	14	1	1	4	33	0	0	34	0	20	31	0	1	1	2	2	12	6	0	0	0
25897	25897_9	4.52661	0.187109	11.384	0.000740791	0.283941	0.263468	0.189786	-0.947291		2	8	81	1	0	0	0	7	2	11	9	3	0	4	23	0	0	34	1	22	36	0	0	12	0	20	22	2	4	2	7
5289	5289_17	3.41097	0.180809	11.3826	0.000741354	0.283941	0.219717	0.135486	-1.39572		8	3	27	3	2	0	2	3	4	1	9	1	1	4	38	1	0	33	0	11	21	0	0	2	2	3	16	3	1	1	7
9554	9554_5	4.80069	0.211446	11.3735	0.000744981	0.284098	0.521778	0.305467	-1.54906		11	16	44	2	2	1	0	7	2	10	8	0	0	15	43	0	0	28	2	20	50	0	2	10	2	7	15	3	1	1	1
783	783_27	3.8485	0.279091	11.3699	0.000746434	0.284098	0.187122	0.387441	2.10271		0	0	2	0	0	2	2	12	0	4	6	11	6	1	1	0	0	0	12	0	0	4	0	1	2	4	1	11	0	2	2
1445	1445_25	21.798	0.128796	11.3692	0.000746706	0.284098	0.334058	0.243593	-0.91248		95	13	132	17	14	3	0	50	14	28	61	0	21	31	144	3	0	134	25	71	168	1	6	26	6	20	307	25	5	14	22
23140	23140_70	6.91042	0.157667	11.3679	0.000747249	0.284098	0.208727	0.137587	-1.20312		22	12	66	2	3	0	4	8	1	2	29	0	6	7	17	2	0	63	3	18	31	0	0	13	4	7	39	15	3	8	8
6311	6311_19	3.81254	0.306551	11.3672	0.000747534	0.284098	0.0851123	0.164108	1.89487		5	0	12	0	0	2	3	8	3	7	6	10	3	3	7	0	12	8	2	0	0	2	0	0	6	5	2	11	0	0	0
110006322	110006322_12	1.10193	0.291965	11.3657	0.00074814	0.284098	0.286428	0.106962	-2.8438		4	1	6	0	3	0	0	1	0	0	2	0	2	2	1	0	0	11	0	8	10	0	0	0	0	1	18	0	0	2	0
85437	85437_13	3.56982	0.434542	11.3511	0.000754015	0.285522	0.317401	0.17206	-1.76846		9	1	42	0	2	0	4	3	0	10	9	3	1	0	11	0	0	21	1	10	18	0	0	7	0	10	21	4	6	5	2
3954	3954_22	2.95707	0.474295	11.3478	0.000755363	0.285522	0.124584	0.245129	1.9539		8	0	1	6	0	2	2	18	0	11	1	4	2	4	2	0	0	0	4	0	0	2	0	0	2	0	5	11	0	0	4
10296	10296_8	6.1066	0.167598	11.346	0.000756106	0.285522	0.254865	0.151257	-1.50645		26	8	10	5	8	1	0	16	3	2	12	4	4	8	21	1	0	14	0	3	20	0	4	6	2	15	33	9	6	4	13
56990	56990_2	8.38103	0.459859	11.3407	0.000758254	0.285522	0.216968	0.389469	1.69052		3	2	12	6	3	2	2	29	5	12	14	14	13	17	14	2	0	11	1	11	7	5	6	1	4	20	2	15	0	4	13
90338	90338_19	2.35254	0.230076	11.3388	0.000759036	0.285522	0.110771	0.21052	1.85351		1	0	17	6	0	0	1	18	2	7	5	8	4	2	3	0	0	5	0	1	9	0	0	0	1	0	0	5	0	1	0
7159	7159_29	6.6025	0.346565	11.3388	0.000759047	0.285522	0.221247	0.408819	1.7744		6	0	20	0	0	2	3	16	4	12	11	25	13	0	13	0	0	0	8	10	5	4	0	6	4	13	19	9	0	0	0
3688	3688_28	10.1363	0.49767	11.3351	0.00076055	0.285522	0.128623	0.248785	1.90458		8	0	16	6	0	0	8	36	5	21	25	24	28	17	7	2	0	2	4	2	4	1	10	20	8	14	4	21	6	3	4
11213	11213_11	4.24766	0.203129	11.3329	0.000761449	0.285522	0.291426	0.173949	-1.49021		28	0	22	0	3	0	2	5	1	12	12	0	0	8	54	0	0	21	5	7	26	0	2	6	0	17	48	2	0	1	15
23345	23345_48	5.34579	0.29958	11.3287	0.000763198	0.285522	0.114077	0.0668371	-1.54279		2	10	42	0	9	1	0	7	1	4	15	1	6	7	22	0	0	29	8	35	46	0	0	7	0	9	24	0	5	1	11
10019	10019_2	5.38716	0.188446	11.3226	0.000765675	0.285522	0.187315	0.294054	1.30245		4	1	46	6	0	6	1	11	8	6	7	8	4	4	14	0	0	9	0	8	4	2	4	1	4	2	34	19	0	0	4
6935	6935_50	7.12354	0.239089	11.3166	0.000768175	0.285522	0.381204	0.229931	-1.46091		51	2	36	2	0	0	3	22	8	12	33	4	2	4	38	2	0	36	4	17	58	0	1	10	0	16	38	2	0	10	12
10762	10762_44	6.33187	0.226274	11.3166	0.000768175	0.285522	0.209673	0.129509	-1.39081		20	6	40	0	4	2	1	15	1	12	24	4	2	16	66	0	0	32	9	33	53	0	2	19	0	2	30	0	3	3	1
91869	91869_23	1.73905	0.485511	11.313	0.000769654	0.285522	0.369485	0.161196	-2.39601		8	4	5	0	2	0	0	14	1	0	8	1	0	4	19	0	0	3	0	1	14	0	0	0	1	5	0	1	0	3	0
8773	8773_44	7.25881	0.14215	11.3123	0.000769937	0.285522	0.221243	0.147919	-1.1623		30	3	32	0	2	2	1	16	3	2	25	0	9	11	35	0	1	31	7	32	86	0	8	12	2	14	47	0	12	6	9
5978	5978_9	15.9245	0.0600973	11.3123	0.000769941	0.285522	0.539646	0.689794	0.712644		30	5	120	6	6	4	8	42	10	27	38	29	20	16	56	0	0	47	6	33	58	0	8	9	18	28	62	32	0	9	19
288	288_30	1.91203	0.287701	11.3101	0.000770857	0.285522	0.218022	0.098249	-2.30081		3	0	0	0	1	0	0	5	3	0	5	0	1	2	11	0	0	2	4	2	10	1	0	4	0	6	8	1	1	1	13
120892	120892_58	9.32501	0.116847	11.3059	0.000772632	0.285522	0.177261	0.129902	-0.897256		71	22	55	2	2	0	0	26	1	11	14	0	11	16	95	1	0	29	5	22	52	0	5	12	3	3	132	4	11	5	14
91748	91748_28	8.44119	0.193098	11.3048	0.000773088	0.285522	0.270361	0.173864	-1.27487		19	14	28	0	7	0	4	16	5	13	22	5	18	13	35	0	0	48	2	41	39	0	9	10	3	4	54	7	6	0	16
57497	57497_4	9.01701	0.205024	11.3033	0.000773689	0.285522	1.40035	0.814367	-1.59451		12	0	4	0	6	3	13	12	0	10	48	13	2	10	4	0	0	13	8	2	10	4	0	6	0	21	18	24	0	24	2
4600	4600_45	7.64792	0.115377	11.2976	0.000776079	0.285522	0.223475	0.149147	-1.16741		44	8	33	1	2	7	1	21	0	11	30	5	6	15	67	0	0	46	3	5	42	0	4	14	1	8	54	6	7	1	5
27128	27128_16	22.5128	0.113593	11.2968	0.000776395	0.285522	0.245455	0.193911	-0.680648		43	24	188	22	12	0	5	38	9	20	58	10	13	35	129	5	0	139	11	39	113	0	33	39	8	14	116	15	24	11	33
57698	57698_3	11.2144	0.360206	11.2904	0.000779087	0.285522	0.415338	0.711928	1.56276		6	2	14	0	6	2	12	34	2	30	28	36	8	16	20	2	0	4	6	0	10	4	12	4	4	20	4	22	0	2	0
285527	285527_40	2.13341	0.357159	11.2838	0.00078187	0.285522	0.152925	0.0607149	-2.66587		1	7	4	0	0	0	2	2	0	1	7	1	0	3	10	0	0	5	0	14	15	1	0	2	0	1	20	0	7	0	0
4087	4087_7	3.54628	0.446048	11.2809	0.000783068	0.285522	0.195377	0.114489	-1.54271		22	4	43	4	0	0	1	1	2	19	11	0	1	6	37	0	0	20	0	9	50	0	0	4	0	7	31	0	0	2	2
6917	6917_23	3.74449	0.384893	11.2786	0.000784072	0.285522	0.0852861	0.154374	1.71249		0	0	28	1	0	2	4	24	0	4	3	3	4	4	3	2	0	4	2	10	13	0	3	0	6	2	1	12	3	0	8
10969	10969_3	2.76863	0.238005	11.2782	0.000784246	0.285522	0.35255	0.179198	-1.95472		8	4	0	0	1	0	2	6	0	8	6	3	1	5	15	0	0	10	0	3	20	1	1	5	1	4	34	5	0	3	0
51773	51773_27	8.53076	0.167557	11.2731	0.000786398	0.285522	0.259069	0.17207	-1.18157		18	8	32	6	1	2	1	35	2	6	30	0	4	10	43	2	0	37	3	20	58	0	7	21	0	10	37	7	12	12	21
1130	1130_49	3.31703	0.138899	11.2683	0.000788419	0.285522	0.121498	0.0739633	-1.43233		17	5	14	3	1	1	0	1	1	9	6	0	0	7	38	1	0	27	1	6	25	0	0	3	0	6	34	0	4	1	3
10966	10966_2	4.95356	0.35554	11.2675	0.00078874	0.285522	0.599751	0.363145	-1.453		2	4	0	0	0	2	2	4	2	8	16	16	0	12	4	2	0	12	0	0	26	0	0	10	3	8	8	6	2	4	2
4925	4925_48	4.01596	0.111615	11.2672	0.000788878	0.285522	0.297349	0.191119	-1.27659		9	0	33	1	0	0	0	9	2	7	4	0	0	7	35	1	0	27	1	27	48	0	3	11	0	12	20	6	7	1	5
677	677_10	39.0082	0.0506214	11.2657	0.000789504	0.285522	0.455903	0.548368	0.53502		91	24	101	20	21	11	26	81	19	47	60	34	66	55	268	6	64	128	44	37	81	6	31	33	19	19	284	58	16	18	24
100129461	100129461_10	2.06907	0.231039	11.2629	0.000790718	0.285522	0.37069	0.174393	-2.17827		5	6	0	0	0	0	1	5	0	5	14	2	1	11	6	0	0	0	1	0	4	0	0	6	0	4	10	5	0	2	2
5141	5141_27	0.912202	0.457133	11.2626	0.000790839	0.285522	0.240673	0.0921416	-2.77146		4	0	0	0	1	0	0	1	0	0	2	2	4	1	5	0	0	16	0	2	4	0	0	0	0	2	12	0	0	0	2
6390	6390_14	3.24639	0.156534	11.2611	0.000791473	0.285522	0.457552	0.24577	-1.79677		6	2	4	2	3	0	0	9	2	4	17	0	2	9	41	0	0	16	3	11	42	0	3	8	0	0	38	2	0	1	4
114049	114049_18	4.79539	0.137259	11.2608	0.000791618	0.285522	0.347157	0.191853	-1.71314		17	7	16	0	0	2	5	11	3	6	17	1	4	8	22	0	0	10	0	16	16	0	4	9	4	16	36	8	0	2	3
7132	7132_12	10.5992	0.393851	11.2596	0.000792102	0.285522	0.147767	0.268644	1.72592		8	0	30	0	2	6	17	17	12	12	14	21	2	15	5	8	0	13	12	0	16	2	1	2	4	15	2	18	0	7	0
3978	3978_29	2.6397	0.443521	11.2591	0.000792347	0.285522	0.152678	0.0579172	-2.79733		1	2	1	0	8	0	1	0	1	2	12	0	0	1	12	2	0	5	0	10	4	0	0	2	1	2	34	4	0	2	4
105378298	105378298_2	12.2365	0.213855	11.2588	0.000792475	0.285522	1.84726	1.08668	-1.58309		13	15	14	1	1	4	10	32	9	18	26	18	7	25	30	2	0	30	6	13	16	2	3	8	4	18	139	11	11	10	9
79758	79758_21	1.38079	0.278164	11.2547	0.000794233	0.28577	0.20127	0.0881638	-2.38252		11	0	0	0	0	2	2	2	0	1	6	1	0	2	13	0	0	8	0	3	4	0	0	0	0	2	8	2	2	0	1
8425	8425_6	5.21097	0.336403	11.2425	0.000799455	0.286605	0.0996954	0.201718	2.0342		4	5	0	0	0	4	11	11	3	5	3	12	0	0	0	0	17	1	6	0	0	2	2	3	5	5	1	15	0	0	3
10013	10013_32	6.32265	0.166648	11.241	0.000800116	0.286605	0.274733	0.190142	-1.06284		19	8	58	7	1	0	1	15	1	7	14	4	12	12	34	0	0	24	4	14	36	1	3	23	0	13	46	3	0	4	7
9130	9130_25	4.47691	0.451729	11.2384	0.000801225	0.286605	0.152334	0.248161	1.40898		4	0	35	4	0	0	3	15	7	8	11	4	0	4	0	0	19	6	14	2	71	1	2	0	3	4	0	15	0	2	0
10499	10499_7	10.9096	0.176466	11.2356	0.000802446	0.286605	0.315995	0.242425	-0.765695		38	4	177	0	3	4	0	39	4	18	23	2	1	20	74	2	0	76	5	50	79	0	2	14	0	19	97	10	10	4	21
283820	283820_33	3.07075	0.24158	11.235	0.00080268	0.286605	0.277959	0.147407	-1.83145		1	3	0	0	2	0	3	2	3	0	10	0	2	4	11	2	0	19	2	9	33	0	4	1	0	3	17	6	2	3	3
57082	57082_42	4.30825	0.255921	11.2343	0.000802986	0.286605	0.281595	0.202171	-0.956999		0	2	112	9	1	0	0	9	0	2	9	0	0	2	10	0	5	15	0	13	52	0	0	5	0	9	27	8	12	6	1
53827	53827_14	2.98522	0.22697	11.226	0.000806583	0.28746	0.0959243	0.155445	1.39323		0	0	32	2	1	2	3	3	2	2	1	5	5	3	4	0	0	7	8	4	7	0	1	8	1	1	18	11	0	0	2
11240	11240_17	6.52056	0.148196	11.2238	0.000807533	0.28746	0.290745	0.161536	-1.69716		12	25	4	1	0	2	4	13	3	5	16	2	0	11	31	0	0	23	2	4	6	0	2	8	3	7	109	6	13	1	11
5516	5516_14	1.14917	0.403129	11.2211	0.000808704	0.287494	0.427929	0.110989	-3.89792		2	0	1	0	0	0	0	0	1	0	10	0	2	4	1	0	0	12	0	12	5	0	0	2	0	0	8	0	0	2	6
114049	114049_17	4.03952	0.134876	11.2182	0.000810005	0.287574	0.319759	0.171573	-1.79804		14	5	11	0	0	2	3	10	3	4	14	0	4	7	19	0	0	7	0	13	12	0	4	9	4	16	29	6	0	2	3
5130	5130_26	4.27184	0.108129	11.2101	0.000813543	0.288448	0.216487	0.139694	-1.26466		16	2	15	0	2	0	2	14	3	1	8	6	1	7	22	0	0	11	2	10	23	0	3	6	4	8	25	2	5	2	9
5271	5271_12	1.77552	0.384005	11.2049	0.000815834	0.288542	0.32766	0.140418	-2.447		14	0	9	0	2	0	0	7	0	1	8	2	2	2	22	0	0	6	0	2	22	0	0	4	0	0	30	2	0	2	0
10261	10261_12	1.67256	0.7498	11.2046	0.000815967	0.288542	0.833978	0.297499	-2.98853		6	8	0	0	2	0	0	0	0	0	6	0	6	4	16	0	0	4	2	6	12	0	0	0	0	0	20	0	0	2	0
1794	1794_36	12.528	0.119304	11.2002	0.000817894	0.28865	0.167483	0.120442	-0.951676		46	13	57	4	13	0	0	21	7	21	23	1	5	14	52	0	0	94	18	43	76	0	9	20	7	16	147	21	6	6	22
51816	51816_25	13.9677	0.191667	11.1938	0.000820713	0.28865	0.378929	0.249854	-1.2036		46	16	73	0	11	0	10	20	8	18	49	8	14	25	86	0	0	69	22	25	50	2	2	27	6	8	104	13	10	3	13
11214	11214_23	4.63544	0.265567	11.1926	0.000821234	0.28865	0.0560941	0.106605	1.85291		4	2	17	0	0	1	6	14	6	7	7	12	6	4	7	2	0	1	5	5	7	0	0	2	3	7	8	13	0	1	2
10636	10636_30	8.53075	0.139027	11.1906	0.000822148	0.28865	0.273361	0.177989	-1.23904		24	15	43	4	12	0	1	19	4	9	8	2	3	6	37	0	0	37	5	26	64	1	10	6	4	3	104	13	2	5	19
8906	8906_9	4.46208	0.10883	11.1861	0.000824104	0.28865	0.154412	0.0977559	-1.31939		8	4	15	2	5	4	2	8	1	8	13	2	4	3	19	0	0	18	0	24	26	0	2	7	0	5	47	0	0	3	7
51126	51126_10	1.79405	0.292152	11.185	0.000824605	0.28865	0.386587	0.165418	-2.45223		2	4	2	0	0	0	0	0	3	4	7	0	0	4	23	0	0	15	4	4	20	0	0	6	0	0	7	1	2	1	1
8479	8479_5	4.44914	0.258336	11.1848	0.000824703	0.28865	0.275651	0.155668	-1.64996		3	3	1	0	2	3	3	14	3	1	12	8	3	5	17	0	0	8	1	6	18	1	2	1	0	7	54	3	2	7	2
221960	221960_33	1.95947	0.251622	11.1843	0.000824911	0.28865	0.344869	0.176814	-1.92969		12	6	0	0	2	0	0	7	0	2	7	2	0	4	7	0	0	6	0	6	11	0	2	1	1	0	13	3	0	2	3
23078	23078_37	8.66857	0.544755	11.1666	0.000832811	0.290627	0.182847	0.633992	3.59632		0	0	15	2	0	1	8	10	2	15	7	10	2	2	0	0	314	2	0	0	6	0	0	2	10	2	0	6	0	2	4
51571	51571_40	7.17668	0.141776	11.1639	0.000834063	0.290627	0.215381	0.136558	-1.31542		24	12	33	4	1	2	4	25	0	6	29	0	5	8	82	2	0	37	8	22	40	0	4	3	0	10	86	4	6	3	4
1282	1282_10	4.511	0.300775	11.1638	0.000834082	0.290627	0.373025	0.210792	-1.64914		8	0	0	0	4	0	7	12	0	3	12	4	2	9	10	6	0	9	4	0	0	0	0	4	0	7	24	3	0	4	8
9645	9645_62	8.04589	0.458436	11.158	0.00083668	0.290627	0.0610565	0.123522	2.03336		8	0	14	2	0	2	2	7	6	6	2	18	4	11	4	2	134	8	4	4	0	3	2	4	4	18	24	7	2	1	0
2889	2889_26	13.0865	0.158075	11.1546	0.000838243	0.290627	0.286702	0.202748	-1.0007		37	10	64	4	8	0	0	33	7	24	46	10	18	10	59	0	0	70	6	47	122	1	2	17	9	15	119	5	6	12	19
2058	2058_13	1.90611	0.220808	11.154	0.000838486	0.290627	0.268994	0.123645	-2.24408		5	0	4	0	1	0	2	1	1	2	7	0	0	4	22	0	0	4	1	14	20	0	0	4	0	1	7	2	1	6	0
5500	5500_6	10.5609	0.300884	11.1485	0.000840981	0.290627	0.138562	0.239981	1.58569		11	5	44	4	6	4	8	20	0	2	11	7	18	7	25	1	64	13	18	5	29	5	15	3	15	6	20	14	5	0	4
23511	23511_14	3.12129	0.386497	11.1461	0.000842063	0.290627	0.278609	0.128117	-2.243		3	0	21	2	4	0	0	3	0	1	14	0	6	2	49	1	0	22	1	7	53	0	0	6	0	1	24	5	0	1	9
3092	3092_25	1.83033	0.291802	11.1437	0.000843183	0.290627	0.159015	0.0732487	-2.23704		8	4	0	0	1	0	0	0	0	0	8	4	1	0	12	0	0	19	4	0	1	0	0	2	0	3	18	2	2	2	1
79095	79095_6	2.8512	0.297223	11.1417	0.00084409	0.290627	0.241645	0.442434	1.74839		0	0	4	0	0	0	6	14	1	8	3	9	4	2	3	0	7	1	4	1	14	0	0	3	2	2	2	8	0	0	3
84060	84060_5	3.50645	0.295736	11.1411	0.000844347	0.290627	0.508681	0.249518	-2.05986		7	5	0	0	0	0	4	7	4	0	6	2	2	5	23	2	0	26	0	4	35	0	0	14	3	2	20	2	0	2	1
80790	80790_10	7.39634	0.31936	11.1403	0.000844709	0.290627	0.137758	0.238689	1.58689		3	0	24	0	0	2	2	39	2	8	12	30	10	6	11	0	28	2	9	4	0	0	8	2	4	25	16	12	0	2	5
8731	8731_10	2.29528	0.244914	11.1382	0.000845664	0.290627	0.430401	0.196561	-2.26486		0	3	2	0	4	0	0	4	0	3	6	2	1	3	13	0	0	7	2	6	41	0	0	5	1	0	10	2	0	4	5
1657	1657_35	2.22775	0.296891	11.138	0.00084578	0.290627	0.239019	0.117426	-2.05176		4	2	6	0	1	0	0	0	1	2	2	1	0	3	28	0	0	15	6	13	27	0	0	4	0	4	5	3	0	6	3
11188	11188_9	4.92603	0.164958	11.134	0.000847588	0.290874	0.219941	0.134873	-1.41175		5	4	29	2	3	1	3	3	3	6	10	6	3	15	10	0	0	14	2	10	32	0	0	12	2	8	48	5	0	3	11
347344	347344_9	1.7984	0.151318	11.1293	0.000849759	0.291245	0.337619	0.184825	-1.74035		3	2	2	0	0	1	0	6	2	2	7	2	2	4	11	0	0	4	0	5	4	0	1	2	1	4	16	1	0	2	3
9987	9987_12	19.468	0.0751728	11.1258	0.000851359	0.29142	0.468625	0.35861	-0.774182		43	16	97	16	6	2	3	41	14	36	43	1	14	20	137	6	0	150	12	88	200	4	4	38	0	8	55	10	12	12	34
80254	80254_43	11.476	0.210187	11.1194	0.000854302	0.291874	0.280572	0.17743	-1.32335		31	14	60	5	8	5	2	17	1	19	30	2	15	10	116	0	0	68	2	30	62	0	6	22	5	11	51	18	14	5	15
3074	3074_19	2.01153	0.385401	11.1182	0.000854869	0.291874	0.352386	0.201074	-1.62084		18	0	50	0	0	0	0	1	0	2	12	0	2	3	25	0	0	7	0	15	35	0	0	2	0	0	18	0	3	1	0
123876	123876_37	13.7599	0.1189	11.1135	0.000857001	0.292229	0.360134	0.520805	1.06775		11	0	0	2	1	10	14	44	8	19	23	42	16	21	12	0	0	2	12	0	6	4	4	8	10	18	2	50	0	6	2
8939	8939_7	5.04934	0.21793	11.1063	0.000860344	0.292995	0.388596	0.200489	-1.9121		24	0	10	2	4	1	6	6	0	1	13	4	3	4	48	0	0	18	0	17	74	2	0	14	2	3	27	5	2	0	3
54581	54581_23	6.26814	0.323034	11.0977	0.000864329	0.293977	0.167034	0.310869	1.79395		2	0	6	4	0	6	2	10	2	10	1	12	14	1	1	2	51	13	6	2	16	0	10	3	4	0	2	5	1	4	7
55668	55668_13	7.30505	0.433133	11.0953	0.000865467	0.293991	0.319462	0.180654	-1.64647		18	14	7	0	6	1	2	35	8	3	7	0	2	10	20	0	0	19	1	12	21	0	14	6	6	14	61	6	8	7	14
381	381_7	7.43941	0.187273	11.0904	0.000867765	0.294081	0.314676	0.512211	1.40959		8	0	4	0	2	3	9	22	3	9	9	18	11	10	8	3	0	6	8	7	8	1	7	2	7	10	8	18	0	2	2
1738	1738_12	1.59628	0.291651	11.0885	0.00086865	0.294081	0.32562	0.134704	-2.54887		6	1	1	0	3	0	0	2	0	1	5	1	3	3	10	0	0	19	2	4	10	0	0	3	0	0	26	0	2	0	1
22907	22907_10	2.50441	0.1419	11.0877	0.000869033	0.294081	0.225685	0.127589	-1.64643		13	4	4	0	1	1	0	6	3	5	10	0	1	3	10	0	0	9	5	16	17	0	1	5	0	8	18	4	0	0	1
80724	80724_29	1.51392	0.397235	11.0821	0.000871653	0.294594	0.227359	0.100642	-2.35246		10	2	0	1	0	0	1	6	0	4	10	2	0	0	3	0	0	6	0	1	23	0	0	4	0	2	22	0	0	0	4
5689	5689_6	5.56763	0.346648	11.0772	0.000873934	0.294993	0.652006	0.341994	-1.86908		12	0	39	1	2	0	0	13	9	7	22	5	3	9	35	1	0	31	4	24	47	0	0	10	0	13	30	0	5	5	2
3992	3992_7	3.33521	0.331185	11.0746	0.000875197	0.295046	0.243392	0.131428	-1.77901		3	0	0	0	0	0	3	2	0	4	12	13	0	9	0	1	1	2	0	0	21	0	0	4	0	15	23	3	0	3	5
2224	2224_29	2.2453	0.224989	11.0633	0.000880527	0.296186	0.203655	0.0964857	-2.15623		6	6	0	0	2	0	0	1	0	2	1	3	0	1	12	0	0	5	1	9	21	2	0	2	0	8	15	4	0	1	0
1540	1540_18	13.5972	0.113562	11.0628	0.000880794	0.296186	0.358812	0.254394	-0.993827		46	12	43	0	12	4	2	26	13	8	20	10	16	15	44	1	0	51	8	29	129	2	10	25	0	9	72	6	22	4	20
80763	80763_5	11.3548	0.169385	11.0561	0.000883938	0.296533	0.520714	0.694984	0.837965		4	4	6	1	0	5	11	34	10	8	33	29	20	16	10	0	33	2	18	0	0	2	4	5	2	12	19	33	0	12	8
34	34_37	2.11708	0.532174	11.0542	0.000884884	0.296533	0.307012	0.150503	-2.0587		0	8	31	0	1	0	0	0	0	0	4	0	0	0	22	0	0	9	2	8	34	0	0	4	0	10	14	7	1	0	4
2869	2869_8	5.78544	0.164481	11.0521	0.000885873	0.296533	0.388068	0.243038	-1.35241		15	11	6	2	4	0	8	3	2	4	20	7	1	5	17	0	0	24	5	12	20	0	4	7	2	6	53	9	0	7	4
7871	7871_29	7.30497	0.0959897	11.0466	0.000888508	0.296533	0.301792	0.207458	-1.08261		12	14	39	5	2	1	0	14	3	3	18	5	2	15	38	1	0	32	10	17	28	0	4	15	3	16	50	4	11	0	10
10645	10645_19	9.19444	0.185779	11.0446	0.000889476	0.296533	0.405939	0.242669	-1.48704		56	26	55	2	1	0	6	14	3	15	14	2	4	5	40	0	0	47	2	16	26	0	4	15	8	27	101	10	2	6	16
10308	10308_14	29.8603	0.0843666	11.0389	0.000892204	0.296533	1.12548	0.858834	-0.792604		94	10	135	15	16	4	13	66	15	25	122	27	34	38	236	4	0	152	15	66	134	1	26	34	4	46	226	24	20	16	31
55911	55911_7	34.4864	0.225009	11.0365	0.000893352	0.296533	0.41154	0.29323	-0.979971		157	36	146	2	9	7	13	64	6	38	75	6	14	30	232	4	0	171	25	58	135	0	55	73	24	28	418	30	31	31	54
55623	55623_3	3.84483	0.368655	11.0343	0.000894393	0.296533	0.194322	0.357449	1.7607		2	0	20	4	0	0	1	23	3	8	13	11	5	2	2	3	0	6	3	0	2	1	0	3	0	4	4	8	0	0	2
10933	10933_17	7.09159	0.200311	11.0341	0.000894489	0.296533	0.107359	0.200827	1.8077		10	0	38	2	2	2	4	20	2	12	5	17	9	6	25	1	94	14	1	8	8	0	3	7	2	3	17	13	0	2	3
1778	1778_6	3.62528	0.183049	11.032	0.000895523	0.296533	0.10498	0.0625584	-1.49384		12	0	18	2	3	0	1	9	0	9	11	0	2	8	32	0	0	13	4	25	43	0	2	8	0	5	19	3	5	0	4
5955	5955_5	3.61705	0.164699	11.0283	0.000897329	0.296533	0.525379	0.32759	-1.36691		5	0	6	0	3	3	2	14	0	1	12	4	4	11	16	0	0	18	3	1	12	0	0	6	0	7	19	13	0	4	4
7701	7701_16	2.56566	0.179265	11.0272	0.000897833	0.296533	0.236813	0.131634	-1.69535		4	1	4	0	3	0	0	11	0	4	6	0	0	11	14	0	0	4	4	2	8	0	1	2	2	4	19	8	0	7	5
2147	2147_10	2.4093	0.342628	11.0253	0.000898764	0.296533	0.263908	0.796048	3.19891		2	0	0	0	0	0	2	4	1	5	1	17	0	0	1	0	0	2	1	0	0	0	0	0	3	0	0	12	0	0	0
22818	22818_10	4.02919	0.405484	11.0251	0.000898888	0.296533	0.170126	0.297925	1.61811		1	0	28	0	0	0	2	25	2	9	10	8	12	4	6	0	0	0	4	0	2	2	4	3	2	8	2	13	0	0	8
79621	79621_21	2.51814	0.339688	11.0249	0.00089895	0.296533	0.200015	0.0991188	-2.02646		12	0	25	4	1	0	0	4	1	3	12	0	0	7	27	0	0	8	2	18	43	0	0	0	0	2	20	2	4	0	1
51368	51368_23	5.61964	0.198511	11.0236	0.000899573	0.296533	0.413873	0.268715	-1.24855		22	2	0	0	4	0	3	12	0	7	10	5	3	9	18	1	0	9	10	16	15	0	0	6	3	8	54	20	3	8	12
5520	5520_57	3.36502	0.19394	11.0162	0.000903214	0.297366	0.314081	0.191405	-1.43048		12	0	12	2	2	2	0	2	2	2	7	0	11	9	37	0	0	12	1	10	25	1	0	6	0	6	25	0	0	2	6
9818	9818_30	0.9061	0.380926	11.0042	0.000909036	0.298366	0.254657	0.104253	-2.57821		4	0	9	0	0	0	0	0	0	0	2	0	0	0	14	0	0	14	0	9	19	0	0	4	0	0	19	1	0	0	2
79811	79811_29	9.6652	0.262602	11.0034	0.000909468	0.298366	0.195996	0.124939	-1.29973		48	13	48	4	1	2	1	22	11	17	31	1	6	6	102	0	0	36	1	38	98	0	3	18	0	10	73	6	7	6	22
9013	9013_29	2.03001	0.273453	11.0025	0.000909903	0.298366	0.177568	0.0969735	-1.74593		3	2	13	0	2	0	0	3	0	2	2	1	3	3	5	1	0	17	0	5	8	0	2	2	0	2	20	0	4	1	5
8774	8774_18	1.96553	0.337491	10.9986	0.000911795	0.298366	0.406185	0.216391	-1.81977		10	0	18	0	2	0	0	7	0	0	6	1	0	3	12	0	0	12	0	8	23	0	1	4	0	2	8	1	3	1	8
23019	23019_42	2.23327	0.186289	10.9939	0.000914114	0.298366	0.127643	0.0700202	-1.73282		10	0	3	0	1	1	2	6	1	3	11	0	0	9	15	0	0	17	2	5	15	0	0	3	0	7	29	0	0	2	1
56940	56940_26	16.0831	0.176969	10.9912	0.000915464	0.298366	0.390626	0.26181	-1.15652		50	27	68	14	5	0	0	36	12	7	20	8	14	20	43	0	0	79	6	27	129	5	20	12	3	33	60	15	20	15	20
3148	3148_4	28.5119	0.162729	10.9899	0.00091612	0.298366	0.393723	0.636853	1.39346		63	14	73	3	5	10	16	59	17	46	69	83	27	32	96	2	4	44	38	19	50	3	13	42	7	34	133	52	2	10	29
8703	8703_7	6.93457	0.205904	10.9866	0.000917713	0.298366	0.367341	0.22152	-1.46139		32	0	29	4	2	5	2	29	6	3	28	1	3	7	17	0	0	35	5	30	41	0	5	10	0	16	64	4	6	3	11
785	785_66	4.88427	0.197646	10.9861	0.00091798	0.298366	0.268561	0.1544	-1.59829		6	0	0	0	2	0	2	2	6	3	33	15	0	14	3	0	0	2	2	0	4	0	0	4	2	10	6	8	0	12	6
9678	9678_37	9.94024	0.279258	10.981	0.00092051	0.298366	0.271353	0.455144	1.49545		6	0	50	6	0	7	8	37	6	14	25	28	5	11	8	0	16	9	3	2	5	4	0	5	2	20	7	30	0	4	6
23012	23012_2	9.11669	0.279271	10.9806	0.000920705	0.298366	0.30029	0.526061	1.62214		9	2	19	2	4	0	8	17	7	8	11	19	22	8	4	1	0	8	15	3	2	8	4	7	9	5	51	6	0	0	0
7439	7439_23	41.486	0.425521	10.9793	0.00092137	0.298366	0.198029	0.382371	1.90104		53	18	42	11	7	21	45	80	8	41	46	49	50	71	85	10	356	71	59	12	25	6	19	22	16	56	89	83	0	20	54
27030	27030_9	8.40413	0.139248	10.9772	0.000922418	0.298366	0.596038	0.384922	-1.26655		12	6	35	0	0	1	2	19	3	5	24	14	8	5	31	0	0	45	5	19	63	2	8	10	0	13	111	11	5	12	6
84886	84886_2	25.2973	0.119022	10.9725	0.000924739	0.298366	0.646606	0.864516	0.845756		24	0	48	2	0	4	21	89	20	38	42	58	34	24	82	14	0	56	28	22	68	6	11	14	16	26	124	35	0	12	6
8761	8761_15	3.83116	0.244411	10.9719	0.000925017	0.298366	0.112025	0.186934	1.47795		6	0	9	0	2	0	5	15	2	8	9	6	4	2	8	1	0	3	12	0	0	2	2	2	2	1	6	14	0	0	2
5500	5500_7	9.67187	0.260963	10.9713	0.000925327	0.298366	0.136902	0.230179	1.50004		12	5	47	4	4	4	8	17	0	3	11	5	17	5	26	1	64	13	15	5	29	3	14	3	15	6	19	14	5	0	7
101928335	101928335_7	6.41462	0.355814	10.9697	0.000926147	0.298366	0.802509	0.497047	-1.39161		8	4	0	2	5	1	0	37	0	8	25	9	3	13	7	0	0	8	29	0	4	0	0	7	5	34	8	13	0	5	4
5027	5027_14	3.83779	0.133538	10.9589	0.000931554	0.298366	0.343609	0.205626	-1.48327		8	6	5	2	2	2	2	8	1	1	13	6	0	13	10	0	0	9	0	5	15	0	7	3	1	5	36	6	0	1	4
10155	10155_16	5.84946	0.16651	10.9575	0.000932276	0.298366	0.330263	0.199108	-1.46176		17	0	5	0	2	0	2	18	4	16	27	2	6	12	53	0	0	40	0	42	48	0	6	4	5	6	56	7	1	0	8
80155	80155_38	16.0913	0.286842	10.9571	0.000932456	0.298366	0.583626	0.872317	1.1695		8	0	50	6	4	3	24	30	12	20	37	26	5	47	32	2	0	24	24	6	28	8	5	6	8	35	17	32	0	4	12
950	950_20	8.33051	0.195039	10.9546	0.000933736	0.298366	0.227155	0.350975	1.25707		3	4	10	2	2	5	4	28	10	14	13	25	6	11	22	0	36	4	4	4	0	2	4	0	2	4	26	12	0	6	2
5685	5685_42	7.69884	0.201246	10.9503	0.000935881	0.298366	0.442742	0.273724	-1.39034		21	4	29	2	4	2	1	3	4	25	10	0	5	11	78	2	0	65	4	24	74	0	1	12	3	4	35	1	5	9	17
29880	29880_30	1.23365	0.506707	10.9496	0.000936215	0.298366	0.213605	0.0868279	-2.59832		4	2	0	0	2	0	0	5	0	3	0	0	0	2	18	0	0	8	0	7	13	0	1	1	0	4	22	2	0	0	0
7301	7301_7	12.8593	0.106776	10.9493	0.000936396	0.298366	0.387663	0.54207	0.970729		9	0	0	4	2	7	18	21	10	15	22	27	19	29	4	0	118	2	16	0	0	2	2	10	4	13	20	28	0	3	0
10056	10056_15	2.14272	0.281462	10.9456	0.000938268	0.298366	0.459528	0.233949	-1.9516		7	0	10	0	1	0	2	9	0	4	2	1	0	1	24	0	0	14	1	15	18	0	0	8	0	6	26	8	0	0	2
54436	54436_68	4.44991	0.368912	10.9446	0.000938789	0.298366	0.290039	0.164217	-1.64263		11	4	31	0	3	6	0	2	2	8	24	1	0	1	13	0	0	13	2	12	37	0	4	5	0	5	9	4	4	6	5
54442	54442_6	7.05314	0.205217	10.9423	0.000939947	0.298366	0.568403	0.329147	-1.58142		21	8	15	2	3	3	0	14	1	8	11	1	9	3	29	1	0	37	4	29	29	2	10	12	4	3	38	6	7	4	15
1831	1831_33	2.69455	0.723462	10.9414	0.000940392	0.298366	0.0447176	0.0902598	2.02662		1	0	3	0	0	1	0	13	7	6	11	1	8	0	2	1	0	0	4	0	0	2	0	0	0	2	0	4	0	6	0
7384	7384_3	6.34029	0.186872	10.9413	0.000940456	0.298366	0.284311	0.44536	1.29777		5	0	11	2	2	4	6	9	6	8	8	19	6	4	5	0	0	6	8	5	8	0	0	7	4	6	53	19	1	1	8
9146	9146_25	9.98362	0.140993	10.9404	0.000940892	0.298366	0.239978	0.162887	-1.11879		32	18	62	7	4	2	3	35	2	4	21	1	13	7	54	2	2	43	3	43	75	0	7	19	6	9	56	7	12	3	5
6901	6901_25	1.77639	0.279225	10.9378	0.000942201	0.298366	0.225232	0.120332	-1.80965		5	2	17	0	4	0	0	4	1	0	2	1	2	1	4	0	0	9	0	7	26	0	0	0	0	2	3	0	2	2	5
3028	3028_22	3.37977	0.143226	10.9303	0.000946024	0.298366	0.246503	0.450748	1.74479		1	0	1	0	0	0	2	11	0	9	8	5	9	4	6	2	45	0	12	0	1	0	0	1	2	1	4	10	0	0	0
6513	6513_24	6.77547	0.0911448	10.9244	0.000949042	0.298366	0.287163	0.195477	-1.11078		23	0	68	9	1	0	2	9	1	5	15	5	0	24	29	0	0	27	4	18	68	0	4	6	1	19	140	13	3	1	8
10195	10195_13	5.6864	0.299697	10.9226	0.000949992	0.298366	0.511254	0.307204	-1.47362		24	6	31	1	1	0	3	12	1	5	10	15	4	5	21	0	0	23	4	7	34	1	2	7	0	7	19	4	5	1	15
8662	8662_7	23.6754	0.0764599	10.9224	0.000950081	0.298366	0.442726	0.338604	-0.775548		96	10	208	16	18	6	8	47	10	22	73	9	18	24	85	4	0	105	21	76	168	2	17	27	7	39	195	22	11	13	10
5289	5289_23	3.58405	0.250348	10.9211	0.000950727	0.298366	0.219426	0.127384	-1.56987		6	2	26	0	0	4	1	9	0	0	5	1	2	4	24	0	0	9	0	9	16	0	0	3	0	6	16	4	15	2	9
441951	441951_10	1.19326	0.323391	10.9201	0.000951246	0.298366	0.185222	0.0786452	-2.47231		5	0	6	0	3	0	0	2	0	0	5	0	0	3	13	0	0	12	0	0	8	0	0	2	0	0	10	3	0	2	3
51199	51199_26	3.37794	0.304272	10.9195	0.000951555	0.298366	0.124246	0.0707012	-1.62703		15	0	27	0	2	4	0	5	0	2	6	0	3	8	46	0	0	23	0	11	20	0	1	2	0	4	58	0	3	0	9
120103	120103_19	2.97959	0.268481	10.9194	0.000951614	0.298366	0.567326	0.293904	-1.90321		13	1	8	0	4	0	2	4	1	1	4	0	4	9	14	0	0	7	0	4	4	0	3	6	0	3	29	11	1	2	14
79621	79621_20	2.55458	0.33257	10.9194	0.000951616	0.298366	0.201125	0.100746	-1.99545		12	0	25	4	1	0	0	4	1	3	12	0	0	7	27	0	0	10	2	18	43	0	0	0	0	2	20	3	4	0	1
101928100	101928100_4	3.37281	0.29863	10.9123	0.000955277	0.298366	0.139338	0.284385	2.05996		1	2	28	14	0	0	5	11	5	5	4	7	2	0	7	0	4	2	0	0	4	0	0	2	2	5	6	1	0	1	0
4835	4835_1	6.61421	0.323415	10.9078	0.000957579	0.298366	0.238154	0.414365	1.60072		3	2	9	2	2	0	8	8	6	5	20	16	6	2	8	0	0	2	12	2	8	6	0	2	2	2	10	24	0	5	0
84164	84164_7	82.649	0.053642	10.9075	0.000957734	0.298366	0.385439	0.330195	-0.4473		156	16	1301	166	7	12	4	176	6	67	167	13	34	84	295	6	48	426	50	298	1124	10	16	82	23	255	590	176	82	28	67
7375	7375_6	2.90559	0.242575	10.9074	0.000957794	0.298366	0.155348	0.0927296	-1.48917		17	2	15	3	2	0	1	12	0	2	2	0	2	3	26	0	0	29	2	9	18	0	0	8	0	9	16	0	6	1	0
6868	6868_3	1.4864	0.196577	10.9054	0.000958861	0.298366	0.189521	0.0954076	-1.981		9	0	4	0	1	0	0	3	1	1	6	1	2	3	19	0	0	6	0	4	15	0	1	3	0	0	15	3	0	2	2
81570	81570_7	5.17299	0.298418	10.903	0.000960103	0.298366	0.290627	0.167483	-1.59163		11	0	11	4	3	0	8	7	0	2	11	6	2	10	22	0	0	24	0	13	38	2	0	4	0	10	33	11	0	7	7
2224	2224_43	6.13454	0.137103	10.9023	0.000960449	0.298366	0.331152	0.204236	-1.39611		16	16	4	1	8	3	1	12	5	8	8	8	3	9	25	0	0	27	4	22	27	0	1	4	2	9	30	3	2	0	5
5965	5965_12	1.23716	0.447209	10.9	0.000961645	0.298366	0.192329	0.0571954	-3.50001		5	2	5	1	0	0	0	0	0	0	1	0	0	8	11	0	0	11	0	5	16	0	0	0	0	4	1	0	5	0	0
54963	54963_16	2.94531	0.358964	10.8993	0.000962031	0.298366	0.32333	0.163256	-1.97357		11	9	4	0	2	0	1	1	0	1	12	0	4	0	9	0	0	21	2	15	8	0	0	4	6	2	2	5	0	4	6
5862	5862_17	3.92394	0.312524	10.8984	0.000962479	0.298366	0.337866	0.195118	-1.58599		19	0	22	3	2	0	2	21	0	2	7	0	0	3	42	0	0	9	0	11	30	0	1	14	0	7	45	4	8	4	4
23001	23001_32	9.0514	0.0965712	10.8971	0.000963171	0.298366	0.276553	0.188094	-1.11318		43	10	24	12	7	0	4	20	0	8	28	0	10	18	101	0	0	49	6	8	23	0	4	7	2	8	142	12	4	8	13
80700	80700_16	13.0775	1.07833	10.891	0.000966338	0.299001	0.0647346	0.149355	2.4127		3	2	4	3	0	1	9	11	7	4	6	15	5	22	1	9	302	1	10	0	8	1	6	8	6	9	2	17	0	11	0
83985	83985_20	2.34251	0.41159	10.8867	0.000968571	0.299247	0.130523	0.263772	2.03122		1	0	20	1	0	0	1	16	2	7	0	6	16	1	0	1	0	8	0	0	2	0	1	1	0	0	8	8	0	0	0
4938	4938_30	3.0833	0.394206	10.8829	0.000970558	0.299247	0.229476	0.123292	-1.79341		11	0	13	0	2	0	0	14	0	2	8	6	0	14	26	0	0	10	3	10	5	0	0	10	0	2	2	1	0	4	10
89849	89849_7	17.2887	0.135595	10.8803	0.000971931	0.299247	0.172801	0.126393	-0.902702		82	31	101	13	2	2	2	42	5	28	40	4	12	21	134	0	0	98	12	26	59	1	22	29	8	15	162	27	11	4	35
23141	23141_5	4.92364	0.192494	10.877	0.00097365	0.299247	0.229478	0.136575	-1.49813		11	10	14	0	4	0	3	8	6	2	8	4	4	6	5	0	0	17	1	8	38	0	6	15	0	3	36	7	4	4	4
9984	9984_14	3.27847	0.178798	10.8767	0.000973813	0.299247	0.343805	0.202363	-1.53111		7	0	20	0	1	1	0	13	0	4	5	0	4	7	17	1	0	16	2	29	34	0	0	11	0	4	30	5	3	0	7
54900	54900_9	20.3166	0.135395	10.8766	0.000973849	0.299247	0.773648	1.07193	0.953866		25	0	77	5	6	10	14	42	17	26	46	47	16	18	29	2	52	65	10	32	60	2	13	10	18	22	32	40	2	7	17
54815	54815_27	11.1924	0.133602	10.8739	0.000975267	0.299289	0.225254	0.158833	-1.00867		33	14	70	1	3	3	0	25	5	12	41	1	8	6	31	0	0	59	8	51	147	2	1	10	0	23	144	24	13	7	12
5713	5713_14	5.96107	0.311793	10.8708	0.000976909	0.299289	0.242212	0.414282	1.55135		10	1	20	1	1	1	1	32	4	17	16	11	3	6	3	0	0	11	13	1	12	0	3	2	9	24	21	25	0	0	5
57545	57545_68	3.5817	0.196025	10.87	0.000977343	0.299289	0.30071	0.172813	-1.59975		9	4	3	0	0	0	2	19	3	6	12	3	4	7	20	0	0	9	0	2	2	0	1	5	0	13	43	10	0	6	5
51560	51560_13	1.59351	0.376931	10.865	0.000979968	0.299749	0.306244	0.110353	-2.94704		18	0	2	0	0	0	0	6	0	2	1	1	0	2	0	0	0	8	0	7	10	0	0	2	0	13	45	4	0	1	2
51081	51081_5	12.9465	0.307524	10.8567	0.000984375	0.300753	0.427997	0.754675	1.6456		13	8	19	0	1	8	10	20	4	20	13	37	14	24	4	0	0	1	43	2	5	8	2	0	10	5	21	16	0	4	2
10613	10613_4	3.54177	0.510263	10.85	0.00098795	0.300866	0.511723	0.262887	-1.92638		16	4	0	0	5	0	1	6	12	0	3	0	2	7	15	0	0	2	0	20	16	0	0	9	0	0	11	4	4	0	10
79621	79621_18	2.8	0.31446	10.8498	0.000988068	0.300866	0.206578	0.108657	-1.85453		11	0	25	5	1	0	0	6	1	6	11	0	0	8	27	0	0	9	2	17	48	0	0	0	0	4	20	2	4	0	3
79621	79621_17	2.5244	0.332992	10.8497	0.00098812	0.300866	0.199211	0.0977388	-2.0553		11	0	15	4	1	0	0	6	1	6	6	0	0	7	26	0	0	7	2	18	50	0	0	0	0	4	19	1	4	0	2
4784	4784_16	2.58388	0.698415	10.847	0.000989559	0.300871	0.0460887	0.103532	2.33538		2	0	8	0	0	1	4	6	2	2	0	5	12	4	0	0	0	0	16	0	12	0	0	0	0	4	1	7	0	1	0
4292	4292_58	4.12523	0.73141	10.8454	0.000990388	0.300871	0.147266	0.293778	1.99413		4	0	0	0	0	4	1	3	0	2	0	15	2	15	0	2	19	0	8	0	0	1	0	2	2	4	0	10	0	0	0
7813	7813_6	5.98476	0.225431	10.8429	0.000991726	0.300935	0.420256	0.24923	-1.51028		14	1	46	1	5	1	0	27	2	1	9	1	2	19	62	0	0	18	3	11	62	0	1	5	0	10	31	12	21	2	2
55876	55876_22	20.351	0.151145	10.8394	0.000993624	0.301169	0.366071	0.5318	1.08102		15	3	69	7	2	14	7	30	10	17	22	40	14	44	21	7	200	12	16	9	24	5	5	10	13	17	27	26	2	7	8
54826	54826_1	5.56317	0.494202	10.8321	0.000997537	0.301226	0.612582	1.34187	2.29601		2	0	2	2	0	2	8	25	2	2	6	21	6	14	2	0	0	4	8	0	6	0	2	0	4	4	1	24	0	1	6
9857	9857_36	5.34126	0.872214	10.8319	0.000997671	0.301226	0.100547	0.231972	2.41318		1	0	0	0	0	2	6	27	6	5	5	12	2	11	2	2	72	0	4	0	0	0	0	0	0	13	11	14	0	0	0
55558	55558_15	2.97489	0.187853	10.8309	0.00099818	0.301226	0.245354	0.15095	-1.40246		1	1	26	0	0	2	0	6	2	5	7	0	1	8	10	0	0	17	4	8	20	0	2	5	1	6	16	1	2	4	10
79039	79039_9	2.56175	0.276476	10.8307	0.000998316	0.301226	0.233282	0.107565	-2.23476		5	2	11	0	1	2	1	5	2	0	6	0	0	4	49	1	0	23	0	13	16	0	1	4	0	0	30	1	0	1	2
11100	11100_33	10.9193	0.0869595	10.8273	0.00100015	0.301406	0.24832	0.185371	-0.844218		46	10	109	3	3	1	3	16	3	8	32	6	8	8	88	0	0	105	5	28	77	0	3	19	4	8	100	14	7	14	13
10109	10109_11	11.4957	0.17677	10.8254	0.00100117	0.301406	0.144253	0.225814	1.29378		24	17	48	4	3	4	16	46	7	10	15	4	13	2	16	4	0	26	9	9	39	0	29	10	4	11	16	29	5	2	14
1788	1788_30	10.3158	0.21186	10.8212	0.00100344	0.301561	0.348445	0.214395	-1.4031		20	17	57	5	10	0	0	35	7	8	11	4	11	7	27	2	0	44	4	28	67	2	4	9	3	19	45	16	6	12	15
960	960_22	14.0076	0.159999	10.8177	0.00100535	0.301561	0.200515	0.146483	-0.906394		63	8	95	14	2	1	0	26	13	40	63	0	4	14	150	0	0	99	12	66	148	0	4	41	2	9	80	3	7	6	11
10808	10808_2	4.94489	0.749817	10.8174	0.00100552	0.301561	0.242702	0.52578	2.23567		0	0	0	0	2	2	6	22	6	8	15	12	10	0	0	0	0	2	2	0	0	2	0	0	2	10	2	24	0	2	2
4720	4720_31	11.5914	0.331329	10.8161	0.0010062	0.301561	0.194857	0.328691	1.51029		5	6	8	0	3	2	7	16	8	26	21	38	9	2	3	6	38	2	4	1	2	5	3	4	3	23	6	17	0	4	6
80022	80022_34	4.72564	0.128572	10.8114	0.00100879	0.301996	0.138893	0.0885912	-1.29774		12	9	14	3	2	0	1	3	4	1	9	4	5	7	11	0	0	21	6	25	21	1	3	0	2	8	46	4	0	2	12
10129	10129_8	6.55056	0.172778	10.8082	0.0010105	0.301996	0.258594	0.151222	-1.54908		31	24	15	2	4	0	3	13	0	0	15	4	4	15	44	1	0	48	4	10	24	1	4	7	0	12	15	9	1	0	11
3824	3824_22	9.86118	0.192272	10.8052	0.00101215	0.301996	0.446811	0.263319	-1.52878		25	0	10	0	9	6	0	12	5	10	30	4	10	23	92	0	0	75	2	16	73	4	0	33	0	17	14	10	0	9	11
146336	146336_3	2.28796	0.271954	10.8043	0.00101265	0.301996	0.522357	0.259609	-2.02223		2	0	0	0	0	0	0	9	0	4	11	4	0	6	5	0	0	2	2	0	4	0	0	6	2	6	22	7	0	7	2
55768	55768_42	5.24774	0.464825	10.8031	0.00101329	0.301996	0.238389	0.479514	2.02058		4	0	8	0	1	4	5	8	5	10	10	4	3	8	3	0	41	0	8	1	0	1	0	2	14	4	2	4	0	4	0
60489	60489_14	5.74708	0.108687	10.7994	0.00101532	0.302262	0.339541	0.211586	-1.36635		14	4	23	2	4	0	4	7	2	4	12	8	4	3	16	2	0	30	1	16	37	3	2	7	0	11	24	4	1	4	2
400867	400867_9	5.50936	0.226465	10.7936	0.00101854	0.302408	0.391158	0.229284	-1.5436		21	4	6	0	2	0	1	23	2	1	22	10	2	15	8	0	0	6	4	0	5	0	0	4	5	26	46	24	0	6	4
9087	9087_9	20.0828	0.467847	10.7933	0.00101866	0.302408	2.63799	7.67486	4.19365		26	3	7	3	3	8	25	19	5	13	8	61	9	23	9	2	0	18	20	1	9	15	11	21	13	21	49	24	4	5	16
653190	653190_17	9.80176	0.401323	10.7924	0.0010192	0.302408	0.903959	1.46855	1.43153		4	0	8	8	0	3	14	25	6	12	22	10	18	10	0	0	170	1	4	0	6	2	0	2	6	9	2	14	0	6	4
6772	6772_23	7.97899	0.0979216	10.7882	0.00102148	0.302531	0.178072	0.140444	-0.685216		43	33	79	2	3	0	2	26	2	7	17	2	2	9	69	0	0	20	1	31	26	0	0	15	1	11	74	5	0	6	14
57085	57085_2	4.65232	0.221475	10.7875	0.00102188	0.302531	0.159157	0.259422	1.41069		2	2	12	0	0	5	5	4	2	2	5	11	10	2	0	0	0	1	6	0	1	2	8	3	1	8	15	6	0	2	3
3482	3482_9	36.5426	0.116583	10.7801	0.00102595	0.303099	0.2206	0.171479	-0.727243		197	32	112	16	20	8	4	88	4	43	100	26	52	45	266	2	0	200	21	54	100	0	46	54	13	24	237	50	36	24	46
2969	2969_26	1.84823	0.293014	10.7794	0.00102636	0.303099	0.153757	0.0718884	-2.19408		4	0	3	0	5	0	0	1	1	4	4	0	0	5	7	0	0	17	0	3	5	0	1	1	0	1	12	0	7	1	1
25829	25829_31	18.3217	0.307293	10.7742	0.00102925	0.303099	0.801138	0.480844	-1.48262		82	34	30	2	14	9	7	40	13	44	49	7	12	25	98	0	0	37	14	15	48	0	16	33	2	16	58	37	16	6	28
84896	84896_9	0.988234	0.361778	10.7721	0.00103042	0.303099	0.463048	0.177714	-2.76751		7	0	2	0	0	0	0	0	0	3	2	0	2	4	9	0	0	11	0	7	12	0	0	0	0	2	17	0	0	2	0
26225	26225_2	2.34028	0.207577	10.7717	0.00103062	0.303099	0.582215	0.260727	-2.32441		11	0	2	0	0	2	0	3	2	0	11	2	2	6	6	0	0	8	0	15	26	0	1	12	0	2	11	1	2	0	2
1436	1436_20	6.35219	0.172841	10.7705	0.00103133	0.303099	0.250562	0.164339	-1.21782		22	6	62	0	1	0	6	10	1	7	17	1	0	10	77	0	0	27	5	20	43	0	3	13	2	10	68	14	3	2	15
5585	5585_12	18.7726	0.138324	10.7696	0.00103183	0.303099	0.36879	0.268851	-0.913487		59	18	92	12	15	0	7	30	3	26	36	2	33	16	78	1	0	82	15	51	162	2	17	30	6	7	158	25	16	13	35
6672	6672_16	3.1431	0.224694	10.765	0.00103438	0.303099	0.0640814	0.113896	1.65969		4	2	14	4	0	1	0	13	2	10	9	8	5	1	2	0	0	8	3	1	7	1	2	1	0	4	1	7	0	2	3
93233	93233_34	2.80722	0.703937	10.7619	0.00103611	0.303099	0.32402	0.133249	-2.56597		2	6	0	0	0	0	4	1	0	0	5	3	2	10	2	0	0	4	2	8	14	0	4	0	0	6	35	6	4	2	4
79022	79022_29	3.52063	0.306961	10.7613	0.00103647	0.303099	0.176922	0.34584	1.93605		1	0	10	0	0	0	3	5	3	7	1	13	4	4	0	0	41	0	1	0	6	0	2	1	0	7	4	15	0	0	4
2038	2038_24	3.33137	0.378442	10.7607	0.00103681	0.303099	0.103182	0.219712	2.18173		0	0	29	4	0	0	0	6	1	1	1	7	2	1	14	0	78	8	4	0	1	0	0	1	2	2	17	8	1	1	0
94	94_7	3.36807	0.139587	10.7596	0.0010374	0.303099	0.429416	0.256203	-1.49298		7	0	4	0	2	0	0	7	2	2	9	12	1	5	4	0	0	4	3	1	2	0	0	6	2	8	37	8	0	4	5
29115	29115_20	5.83821	0.20961	10.7519	0.00104171	0.303507	0.134092	0.23005	1.55828		6	0	24	0	0	0	10	7	7	9	6	14	4	2	6	0	0	5	8	2	10	0	10	12	7	8	14	12	0	4	2
51540	51540_11	1.58287	0.506849	10.7513	0.00104206	0.303507	0.264289	0.127024	-2.11531		4	2	0	0	0	0	1	1	2	5	2	1	2	2	14	0	0	7	2	2	15	0	0	6	0	2	3	3	2	0	3
349136	349136_1	25.9404	0.629772	10.751	0.00104221	0.303507	2.54077	1.37034	-1.88788		81	36	110	4	20	6	0	108	6	27	44	18	28	25	130	8	0	69	36	56	86	0	22	66	3	32	127	37	8	24	24
101927100	101927100_8	3.76623	0.271303	10.7454	0.00104539	0.303564	0.733192	0.360476	-2.05817		18	4	6	0	2	0	1	1	2	8	6	6	3	10	18	1	0	12	0	22	26	0	1	6	0	1	41	2	0	2	6
23161	23161_38	3.16307	0.212286	10.7426	0.00104694	0.303564	0.247671	0.143694	-1.57181		8	1	25	1	3	0	0	6	1	3	3	1	0	5	12	0	0	11	1	18	33	2	0	5	2	3	34	0	4	2	1
5923	5923_44	5.67693	0.162989	10.7384	0.00104937	0.303564	0.420393	0.244665	-1.56461		4	1	0	0	1	1	5	6	0	5	21	13	4	15	8	3	0	8	1	0	0	0	2	10	4	15	21	5	0	7	11
80301	80301_6	11.29	0.180905	10.7313	0.0010534	0.303564	0.280341	0.20133	-0.956132		43	30	44	0	5	4	4	22	5	19	24	2	25	15	78	0	0	36	1	19	45	0	12	7	2	5	91	6	10	10	17
55809	55809_10	3.2665	0.305593	10.7311	0.00105348	0.303564	0.284235	0.146395	-1.91582		2	4	2	1	1	0	0	13	3	5	7	0	2	17	29	0	0	21	0	10	25	0	2	0	1	1	11	3	2	8	5
9204	9204_12	1.39963	0.331485	10.73	0.00105414	0.303564	0.212295	0.0841251	-2.67182		1	1	4	0	3	0	2	1	0	0	2	1	0	8	1	0	0	11	1	2	25	0	0	3	0	4	5	0	0	0	0
83605	83605_39	9.13679	0.16677	10.7293	0.00105455	0.303564	0.222706	0.337498	1.20099		28	8	35	0	0	4	5	36	8	16	10	16	12	13	8	2	0	10	14	3	8	2	12	1	4	12	31	20	0	3	8
8473	8473_11	3.79265	0.122874	10.7292	0.00105456	0.303564	0.157983	0.110195	-1.03973		17	1	35	0	7	0	0	13	2	4	13	0	2	2	20	0	0	25	1	33	26	0	2	4	0	4	29	4	2	0	10
23499	23499_33	12.3019	0.183154	10.7228	0.00105823	0.303564	0.144562	0.0996039	-1.07509		32	4	78	6	8	7	0	35	8	14	33	2	7	7	67	0	0	61	2	61	115	0	9	22	0	10	95	8	3	17	33
10195	10195_12	4.14444	0.303466	10.7228	0.00105825	0.303564	0.445288	0.251601	-1.65039		15	3	27	1	1	0	0	8	1	3	9	10	3	3	20	0	0	22	3	5	22	1	2	7	0	11	10	3	5	0	9
27034	27034_9	4.12918	0.301345	10.7156	0.00106236	0.303564	0.328755	0.184072	-1.67524		26	2	0	0	3	0	4	8	4	7	5	4	4	3	9	0	0	25	0	8	20	1	3	3	2	7	28	0	0	6	4
159090	159090_2	7.34112	0.132304	10.713	0.00106387	0.303564	0.430403	0.305542	-0.990799		29	8	49	7	6	0	3	11	4	5	24	3	2	6	42	0	0	30	2	19	48	0	4	12	0	4	35	10	17	4	7
27183	27183_3	12.7952	0.244415	10.7101	0.00106554	0.303564	0.569927	0.361082	-1.32148		45	17	128	4	3	1	0	21	13	10	56	4	13	14	35	0	0	50	16	51	128	2	8	16	1	25	124	18	7	2	12
27131	27131_42	3.13528	0.341953	10.7091	0.00106609	0.303564	0.13844	0.258311	1.80081		1	0	26	0	0	0	0	14	0	2	2	9	4	2	0	4	0	2	0	2	12	2	2	4	0	2	17	6	0	0	0
7517	7517_14	24.4895	0.215749	10.7089	0.00106623	0.303564	0.649479	0.883179	0.895271		32	0	64	8	2	2	22	53	13	40	40	36	28	54	18	12	140	12	26	20	26	4	16	11	16	43	45	48	4	10	13
3636	3636_10	5.64796	0.152534	10.7059	0.00106792	0.303564	0.228674	0.151554	-1.18761		14	12	10	0	4	0	0	11	2	15	7	5	0	7	9	0	0	16	5	7	41	0	5	15	2	3	43	10	4	6	15
7009	7009_66	2.10491	0.302289	10.7057	0.00106804	0.303564	0.15245	0.0768266	-1.97772		9	0	15	2	3	0	0	0	2	0	9	1	0	2	11	0	0	18	0	8	18	0	0	3	0	0	25	0	0	6	1
545	545_60	8.38541	0.179645	10.7053	0.00106828	0.303564	0.206047	0.342232	1.46576		8	2	47	4	2	4	3	26	8	10	7	8	7	2	25	2	128	21	4	2	11	2	5	3	6	8	2	3	0	2	5
3149	3149_13	20.0141	0.290836	10.705	0.00106848	0.303564	0.974841	1.40248	1.07332		19	1	12	0	10	6	8	94	12	43	79	41	22	8	7	10	14	9	14	2	14	10	0	11	8	47	16	31	0	13	6
2071	2071_12	2.4167	0.446484	10.7042	0.0010689	0.303564	0.253557	0.122395	-2.10269		13	0	22	0	0	0	0	3	1	1	8	3	0	3	21	0	0	7	0	4	30	0	3	10	0	0	44	0	4	0	5
22984	22984_37	2.54557	0.170805	10.7012	0.00107068	0.303564	0.22429	0.126859	-1.64508		7	0	4	0	2	0	0	12	1	6	7	1	2	4	11	0	0	17	2	4	25	1	2	8	0	11	16	3	0	0	3
23325	23325_9	11.1065	0.109957	10.6992	0.0010718	0.303564	0.382839	0.264431	-1.0695		25	18	44	2	7	5	0	30	4	10	29	4	5	7	128	1	0	72	8	49	124	0	7	20	3	9	62	11	4	3	15
831	831_4	6.51239	0.433995	10.6988	0.00107203	0.303564	0.0824664	0.190033	2.40943		1	0	4	2	2	0	7	7	2	10	8	22	3	1	7	2	70	8	8	2	6	1	1	1	1	2	42	15	0	2	2
54865	54865_31	2.48021	0.363645	10.6987	0.00107212	0.303564	0.215346	0.108741	-1.97235		0	2	0	0	1	0	0	5	0	5	6	4	0	4	11	2	0	9	0	10	33	0	1	2	0	0	12	4	1	2	8
2086	2086_1	40.6795	0.163739	10.698	0.00107249	0.303564	1.64433	2.27515	0.994432		65	8	75	16	2	18	25	132	20	75	86	96	26	72	95	6	50	115	24	40	52	8	15	30	19	38	123	104	2	28	34
54555	54555_24	2.05532	0.178651	10.6978	0.00107264	0.303564	0.340731	0.157895	-2.22148		2	2	7	2	0	0	0	5	0	2	5	0	0	6	8	0	0	9	1	13	14	1	1	2	2	4	43	0	0	0	6
1906	1906_5	8.24789	0.200094	10.6942	0.00107474	0.303564	0.840702	1.19738	1.0375		10	1	14	2	0	4	12	24	4	18	17	12	5	12	0	4	0	3	12	0	12	2	11	2	4	18	2	25	0	2	0
4204	4204_46	3.95674	0.278924	10.6935	0.00107515	0.303564	0.19965	0.118646	-1.50223		24	0	16	2	2	0	0	3	1	4	9	0	4	2	42	0	0	24	13	13	33	0	1	3	1	10	13	1	8	4	5
54014	54014_46	2.97047	0.131956	10.6931	0.00107533	0.303564	0.151255	0.0993018	-1.21448		3	4	21	0	4	0	0	3	0	3	9	0	3	5	15	0	0	17	2	8	8	2	0	7	2	4	14	2	2	1	4
4641	4641_2	7.21868	0.196765	10.6891	0.00107767	0.303902	0.417493	0.257265	-1.39954		5	0	0	0	2	2	8	18	0	8	17	8	4	23	40	0	0	8	12	16	48	2	2	4	1	12	49	20	0	12	7
89848	89848_7	6.63551	0.134251	10.6851	0.00108	0.304238	0.286701	0.182524	-1.30407		16	22	19	5	2	2	1	17	2	9	9	6	2	7	17	0	0	22	3	23	33	0	5	4	2	7	66	8	4	2	15
55625	55625_14	3.71359	0.151633	10.6815	0.00108213	0.304318	0.299859	0.181758	-1.44588		15	0	12	3	4	0	1	9	1	5	7	0	5	6	39	0	0	16	0	14	30	0	2	5	2	14	35	4	4	1	0
23334	23334_50	6.18828	0.207206	10.6808	0.00108256	0.304318	0.18517	0.1116	-1.46153		14	11	17	0	9	1	3	19	5	7	10	1	3	3	11	0	0	22	1	21	28	0	10	11	0	6	18	9	0	8	19
27086	27086_30	4.33457	0.23387	10.6683	0.00108988	0.305994	0.153721	0.0919619	-1.48278		8	0	16	0	3	0	0	6	5	10	6	0	7	6	43	0	0	23	2	20	48	0	0	9	0	8	10	6	11	2	6
284729	284729_2	6.28662	0.404778	10.6667	0.00109081	0.305994	0.903985	0.542748	-1.48432		16	0	6	1	2	4	0	26	2	2	14	9	5	18	10	4	0	9	19	0	11	0	6	12	1	10	56	0	0	2	7
6904	6904_81	3.04083	0.223647	10.664	0.00109243	0.306129	0.17794	0.0952011	-1.80522		4	6	5	0	6	1	2	12	1	2	6	0	1	4	10	1	0	7	2	4	33	0	2	1	1	6	11	3	1	2	1
23517	23517_1	5.36668	0.131698	10.6567	0.00109672	0.306911	0.250377	0.375766	1.17331		9	0	21	4	0	3	0	23	6	12	10	12	11	8	16	0	0	16	2	2	8	0	2	8	6	2	8	14	0	1	8
6688	6688_24	5.94865	0.596354	10.6554	0.00109752	0.306911	0.0780634	0.176728	2.35822		4	0	4	0	0	1	15	19	4	14	17	18	10	5	1	0	0	1	6	0	0	0	4	4	4	8	6	9	0	3	0
29855	29855_9	14.2723	0.0675323	10.6501	0.00110063	0.307459	0.263321	0.209347	-0.662457		73	14	68	1	9	2	2	52	5	12	31	6	5	23	107	4	0	66	5	21	81	0	14	19	2	12	84	27	19	11	12
9812	9812_6	7.00696	0.118453	10.6462	0.00110296	0.307787	0.381294	0.257638	-1.13298		6	9	12	0	2	0	5	21	3	15	16	4	4	8	21	0	0	27	4	19	33	0	7	10	7	9	48	9	6	9	12
2533	2533_4	3.56044	0.171036	10.6422	0.00110537	0.308086	0.092929	0.0558693	-1.46827		7	8	11	1	2	2	1	2	0	4	16	0	4	7	20	0	0	12	0	7	24	0	0	10	0	7	42	2	6	1	2
9382	9382_29	6.28152	0.296867	10.6399	0.00110673	0.308086	0.304788	0.20472	-1.14951		22	4	154	0	0	0	1	18	0	2	15	0	10	17	24	0	0	75	4	26	109	0	1	9	0	13	90	7	0	0	9
93166	93166_3	2.55953	0.272299	10.6387	0.00110748	0.308086	0.478108	0.238808	-2.00701		9	1	0	0	1	0	1	9	1	2	13	3	4	19	4	0	0	1	3	0	5	0	0	5	0	15	4	7	0	0	2
5573	5573_18	2.16961	0.371773	10.6343	0.00111011	0.308449	0.0431132	0.0836731	1.91339		0	0	6	0	0	1	2	8	0	7	2	1	0	0	7	0	18	4	4	1	15	2	0	2	2	4	4	6	0	0	0
401024	401024_25	4.57393	0.166827	10.6301	0.00111263	0.308449	0.580054	0.346974	-1.48781		8	1	0	0	0	0	2	8	6	7	26	12	0	14	2	0	0	2	0	0	4	0	0	8	4	12	14	7	0	6	10
8826	8826_41	20.6975	0.12631	10.6294	0.00111301	0.308449	0.217808	0.165119	-0.799582		79	18	99	2	6	2	3	29	17	30	67	7	24	27	241	4	0	125	0	53	152	0	18	27	1	17	245	8	13	14	36
550	550_22	3.80507	0.534416	10.6288	0.0011134	0.308449	0.129927	0.272684	2.14041		0	7	22	2	0	4	4	1	0	6	0	8	1	4	0	0	38	4	6	4	3	0	2	1	2	1	0	2	0	0	6
7360	7360_66	1.34498	0.259794	10.6264	0.00111483	0.308524	0.164483	0.0801266	-2.07566		6	0	8	0	0	0	0	4	1	1	10	1	0	6	14	0	0	16	0	6	11	0	0	3	0	2	4	0	0	2	0
57085	57085_1	4.41426	0.279017	10.6185	0.00111963	0.309531	0.157143	0.254693	1.3943		1	1	6	0	0	4	5	5	2	2	5	11	10	1	0	0	0	1	6	0	1	2	6	2	1	14	8	7	0	2	3
80895	80895_5	4.1697	0.545234	10.6097	0.00112496	0.309957	0.164678	0.349216	2.17118		5	0	3	0	0	4	7	10	5	4	9	6	10	5	2	0	0	1	16	1	0	0	0	5	2	6	1	16	0	0	1
29880	29880_31	1.59026	0.497019	10.6093	0.00112523	0.309957	0.237682	0.105359	-2.34851		4	2	0	0	2	0	0	7	1	4	0	0	0	3	19	0	0	14	0	11	11	0	1	3	0	4	29	3	0	0	0
54987	54987_8	20.6037	0.324819	10.6092	0.00112525	0.309957	0.514878	0.969625	1.84227		7	2	26	0	0	4	18	38	16	22	30	42	4	20	12	2	418	11	12	0	12	5	2	12	16	20	20	24	0	2	10
23633	23633_11	1.62758	0.371819	10.6082	0.0011259	0.309957	0.187343	0.0776588	-2.5416		4	2	0	0	0	0	1	5	0	1	2	0	0	4	14	0	0	3	0	10	17	1	0	3	0	0	3	2	4	3	0
23604	23604_36	10.3314	0.243372	10.6064	0.00112697	0.309957	0.430012	0.262798	-1.42357		54	20	3	12	1	1	4	26	0	20	24	3	6	27	40	3	0	79	8	8	14	0	12	6	2	16	76	9	8	4	15
9878	9878_29	2.98127	0.209096	10.6024	0.00112941	0.310138	0.21197	0.113152	-1.81194		12	4	14	2	0	2	0	2	2	2	8	1	4	5	15	0	0	19	0	1	55	0	0	9	2	4	25	0	0	2	3
55526	55526_4	6.60176	0.155642	10.6	0.00113089	0.310138	0.452903	0.294453	-1.24512		9	18	1	2	2	0	1	17	3	3	21	5	8	14	34	1	0	25	6	12	39	0	6	11	2	18	34	12	2	3	6
5230	5230_4	9.8077	0.159684	10.5992	0.00113136	0.310138	0.51443	0.350293	-1.11217		37	10	48	1	4	1	0	16	1	16	21	4	29	20	91	0	0	53	6	39	102	0	3	15	0	3	142	1	6	12	4
5931	5931_28	1.90895	0.215314	10.5977	0.00113226	0.310138	0.268566	0.143904	-1.80155		9	0	0	0	0	0	1	5	0	1	6	2	2	6	5	0	0	18	3	7	19	0	0	3	0	1	14	2	2	2	5
9960	9960_36	5.72254	0.257292	10.5938	0.00113465	0.310202	0.264677	0.16549	-1.35598		30	0	25	2	4	0	2	8	3	21	18	1	0	15	56	0	0	54	3	23	16	0	2	10	0	7	43	6	4	5	4
841	841_25	29.9264	0.161153	10.5897	0.00113718	0.310202	0.456593	0.323195	-0.999455		110	60	121	25	27	8	5	90	16	19	56	2	22	43	217	4	0	128	6	73	213	2	15	32	4	22	146	21	25	13	53
23446	23446_18	1.57642	0.758536	10.5879	0.00113831	0.310202	0.318088	0.116559	-2.8988		8	0	0	0	0	0	0	0	0	0	10	6	0	0	13	0	0	9	0	4	34	0	0	0	0	0	18	0	4	0	0
3107	3107_117	28.1698	0.86534	10.5867	0.00113903	0.310202	0.139012	0.0818816	-1.52749		123	2	445	49	15	0	0	3	17	4	1	2	8	51	391	1	0	231	4	14	357	0	4	49	2	1	200	0	27	47	55
55829	55829_13	3.50932	0.249648	10.5863	0.00113928	0.310202	0.620605	0.30605	-2.04668		11	1	2	0	0	0	0	7	4	8	14	4	2	5	28	0	0	19	2	15	46	1	4	2	0	0	27	2	2	2	6
79717	79717_2	2.82953	0.503023	10.5852	0.00114	0.310202	0.140502	0.310939	2.2939		0	0	2	0	0	2	0	9	1	1	5	12	0	7	1	0	0	0	8	0	1	2	2	1	0	0	0	13	0	0	0
79961	79961_3	19.7395	0.140212	10.5841	0.00114062	0.310202	0.464428	0.330484	-0.984259		35	22	96	8	10	9	2	46	20	31	41	9	14	31	59	0	0	89	9	71	165	0	6	12	11	28	48	22	24	17	26
930	930_3	8.53554	0.22263	10.5786	0.00114407	0.31024	0.2316	0.451243	1.92806		0	4	0	0	0	2	10	16	4	12	7	41	6	5	10	2	0	2	10	0	8	2	4	7	4	9	4	13	0	1	2
55819	55819_18	4.43562	0.24961	10.5781	0.00114432	0.31024	0.293269	0.154346	-1.85357		17	0	27	1	3	0	0	9	3	3	21	0	5	8	40	0	0	50	2	5	12	1	2	15	0	3	52	2	5	3	3
55102	55102_12	1.9527	0.316808	10.5773	0.00114488	0.31024	0.177808	0.0766694	-2.4278		4	4	0	0	1	0	0	2	0	0	10	4	0	0	12	0	0	4	1	2	21	1	0	6	2	4	4	0	2	0	0
10390	10390_22	3.91395	0.362173	10.5764	0.0011454	0.31024	0.389673	0.240032	-1.40029		9	6	35	0	0	0	2	23	2	0	15	0	8	12	6	0	0	17	0	27	20	0	0	16	0	5	34	0	2	5	0
6249	6249_19	2.81301	0.156019	10.5731	0.00114744	0.310476	0.168104	0.0973032	-1.57804		7	8	6	1	1	0	2	8	3	0	9	2	1	4	26	0	0	18	2	6	9	0	1	3	0	2	29	0	3	0	5
9927	9927_22	11.6183	0.619616	10.567	0.00115125	0.311101	0.159316	0.289222	1.72194		3	0	4	0	2	11	14	24	5	10	13	20	10	22	7	0	142	0	4	0	8	2	1	3	4	1	3	27	0	19	2
55114	55114_34	56.6294	0.226834	10.5657	0.00115207	0.311101	0.602817	0.914172	1.21259		40	4	36	4	6	14	44	193	44	95	106	129	45	62	60	10	184	31	90	32	94	19	26	41	21	106	182	96	4	38	27
10948	10948_48	6.6761	0.206615	10.5636	0.00115339	0.311144	0.163509	0.25945	1.33312		1	4	13	0	2	0	3	15	5	10	4	15	10	0	7	2	0	21	5	0	1	6	7	3	4	6	9	19	0	2	4
340061	340061_24	14.4035	0.245764	10.5582	0.00115674	0.311733	0.360933	0.547515	1.20632		9	0	6	6	1	8	16	44	5	19	58	29	11	16	14	6	49	11	24	6	17	2	10	12	1	13	24	43	0	4	2
5588	5588_8	5.66231	0.150421	10.5475	0.00116345	0.312517	0.348036	0.219865	-1.32695		9	11	15	3	4	1	8	12	2	6	12	4	1	11	7	0	0	37	4	16	22	0	1	6	0	5	31	8	6	2	9
9094	9094_15	8.84351	0.259577	10.547	0.00116374	0.312517	0.278857	0.388926	0.961678		3	0	16	0	0	6	9	24	5	18	17	24	5	5	4	2	0	3	4	0	12	2	2	1	8	34	30	24	0	4	0
51255	51255_4	7.75631	0.139388	10.5459	0.00116448	0.312517	0.489121	0.723737	1.13724		6	0	29	0	0	0	3	23	6	9	6	27	14	12	21	3	0	6	10	2	17	1	2	4	8	9	51	14	0	3	0
2153	2153_16	1.9983	0.329126	10.5456	0.00116467	0.312517	0.222302	0.0968988	-2.39688		17	0	0	0	2	0	0	4	2	3	8	1	0	1	25	0	0	16	2	3	3	0	0	6	0	0	25	2	0	3	4
11143	11143_42	1.72939	0.281675	10.5443	0.0011655	0.312517	0.171579	0.0714842	-2.52693		4	0	3	0	1	1	1	3	0	2	11	1	2	7	1	0	0	4	0	6	5	0	0	4	0	2	33	0	0	0	8
80895	80895_4	3.6096	0.347883	10.5403	0.00116799	0.312641	0.167353	0.322279	1.89262		4	0	22	0	2	0	5	12	6	5	11	7	9	5	3	0	0	0	14	2	2	0	2	2	0	4	7	10	0	0	0
23387	23387_24	21.4537	0.27735	10.5398	0.0011683	0.312641	0.284221	0.421609	1.14007		14	4	30	4	4	6	22	60	22	26	51	53	18	36	36	4	14	12	25	4	16	2	19	21	7	43	82	36	0	17	1
128346	128346_9	9.34611	0.142864	10.5324	0.00117297	0.312761	0.537303	0.368108	-1.09482		29	5	47	0	8	3	0	24	1	21	25	1	9	27	132	4	0	25	10	38	61	0	3	19	1	11	60	1	0	5	4
51507	51507_2	3.92032	0.461691	10.5315	0.00117354	0.312761	0.107457	0.21326	1.9785		0	0	14	0	0	4	4	12	0	4	5	10	3	3	6	2	0	10	2	0	3	0	6	12	2	3	0	11	0	0	0
51191	51191_12	3.47983	0.257855	10.5301	0.00117445	0.312761	0.376191	0.224844	-1.48722		11	4	0	0	0	0	0	18	1	0	14	4	3	6	28	0	0	6	2	5	8	0	2	30	0	2	26	2	4	2	2
822	822_4	2.80422	0.30336	10.5283	0.00117562	0.312761	0.293203	0.132144	-2.30118		17	0	2	2	2	2	0	2	0	5	8	0	0	6	18	0	0	19	0	9	19	0	2	1	2	1	82	4	0	2	2
109	109_24	3.49766	0.270988	10.5282	0.00117564	0.312761	0.297789	0.147827	-2.02234		4	10	3	0	4	0	2	1	2	2	13	4	7	8	4	0	0	4	0	3	2	0	0	6	4	6	23	2	0	5	0
8241	8241_9	5.84042	0.478208	10.528	0.00117577	0.312761	0.15421	0.324225	2.14611		0	0	6	2	2	1	3	38	8	9	13	10	4	5	0	0	74	5	12	2	1	1	0	3	7	7	3	2	0	0	1
145567	145567_4	2.46591	0.708909	10.514	0.00118473	0.314833	0.19891	0.105306	-1.83573		12	8	10	8	1	0	0	0	0	1	3	6	0	3	9	0	0	7	0	4	6	0	0	6	0	0	26	1	0	0	3
285286	285286_32	7.86015	0.222108	10.5079	0.00118863	0.315185	0.444445	0.27399	-1.39864		34	0	18	2	9	3	4	22	3	4	28	1	2	11	33	3	0	26	4	13	18	0	6	4	2	17	72	28	3	5	11
5576	5576_13	3.77402	0.296744	10.5079	0.00118866	0.315185	0.350234	0.182637	-1.88079		6	18	0	0	2	0	0	4	1	5	4	5	0	15	24	0	0	9	7	7	23	0	0	5	2	5	34	2	1	1	0
55153	55153_12	3.22535	0.226974	10.5041	0.00119112	0.315185	0.382601	0.186715	-2.07263		8	0	6	0	1	2	0	3	0	4	4	2	1	7	20	0	0	5	1	18	50	0	2	8	0	0	20	2	2	11	2
5537	5537_7	4.78206	0.191019	10.5018	0.00119257	0.315185	0.571066	0.34731	-1.43971		7	4	27	0	3	1	0	4	7	8	10	0	0	11	50	0	0	34	4	13	48	0	0	6	2	7	24	1	4	8	4
9378	9378_100	3.48637	0.311316	10.5001	0.00119368	0.315185	0.26589	0.147041	-1.71037		3	5	0	0	6	2	1	8	0	4	5	8	0	16	3	0	0	0	2	0	7	0	0	3	3	9	14	2	0	0	5
9666	9666_33	2.09992	0.370006	10.4997	0.00119397	0.315185	0.333386	0.192673	-1.58383		10	0	15	0	2	0	0	12	0	1	4	2	0	3	13	0	0	5	0	6	9	0	0	6	0	9	26	11	3	0	0
3156	3156_45	2.20297	0.173773	10.497	0.00119566	0.315185	0.297556	0.142447	-2.12708		7	0	3	0	2	0	2	6	0	2	15	1	0	9	19	0	0	8	0	4	5	1	4	4	0	2	20	0	0	0	3
57541	57541_10	2.23167	0.403028	10.4953	0.00119681	0.315185	0.277572	0.129294	-2.20583		3	0	1	1	0	0	0	5	0	3	15	3	8	8	14	0	0	14	0	15	4	0	0	5	0	0	10	0	0	5	2
26130	26130_40	5.64415	0.127719	10.4942	0.00119752	0.315185	0.244301	0.162064	-1.18498		23	1	28	0	0	2	5	7	2	14	14	4	4	11	40	0	0	18	4	16	44	0	4	5	0	3	58	9	8	2	10
1665	1665_17	1.53013	0.178572	10.4919	0.00119898	0.315185	0.184987	0.0964632	-1.87933		6	3	5	1	3	0	0	4	1	1	3	0	1	0	19	0	0	12	0	6	9	0	0	3	0	0	4	0	2	1	2
5797	5797_11	3.06362	0.327268	10.4895	0.00120056	0.315185	0.393607	0.201118	-1.94012		2	4	0	2	2	0	5	8	2	1	5	0	0	9	2	0	0	15	5	0	11	0	0	7	0	5	13	5	0	8	6
1953	1953_6	1.99957	0.195824	10.4889	0.00120092	0.315185	0.20661	0.115212	-1.68593		8	1	11	0	2	0	2	3	0	1	4	1	3	6	2	0	0	12	2	11	8	0	0	1	0	3	6	4	0	2	8
11152	11152_14	8.71505	0.0919122	10.4882	0.00120138	0.315185	0.293442	0.223455	-0.787034		13	12	75	3	5	2	2	35	2	4	8	4	5	13	38	0	0	33	7	16	57	2	5	8	2	27	90	7	5	7	13
56919	56919_9	5.68325	0.291519	10.4788	0.00120754	0.31649	0.32753	0.526993	1.37632		4	0	50	0	0	5	2	14	3	4	16	10	4	9	4	0	0	3	9	0	0	5	6	2	8	4	7	5	0	0	1
56261	56261_3	4.87201	0.189928	10.4719	0.00121202	0.316797	0.200109	0.132907	-1.18126		18	7	49	0	3	0	2	6	1	5	11	1	4	6	44	0	0	10	0	21	24	0	4	7	1	0	54	9	9	4	5
64429	64429_38	1.94205	0.631735	10.4718	0.00121214	0.316797	0.0864864	0.249427	3.05744		0	0	20	0	0	0	1	7	1	2	4	2	3	0	4	0	58	0	3	0	0	0	1	0	0	0	0	3	0	0	4
9340	9340_20	23.3843	0.108164	10.4715	0.00121229	0.316797	1.42395	1.03153	-0.952821		20	4	10	0	8	10	11	67	14	42	65	66	13	67	19	4	14	16	14	0	20	0	4	20	14	60	70	30	0	21	30
8893	8893_21	12.7541	0.151649	10.4697	0.00121345	0.316797	0.213617	0.343008	1.36813		5	5	35	1	3	4	15	42	2	14	34	21	5	8	2	2	216	13	7	0	9	1	8	4	2	11	13	29	0	8	5
9924	9924_7	4.13854	0.259136	10.4672	0.00121516	0.316801	0.244101	0.129894	-1.8213		2	1	9	0	2	0	2	6	2	4	12	5	5	8	8	1	0	13	0	9	12	0	0	6	3	11	18	0	2	14	1
6047	6047_27	4.47532	0.14187	10.4641	0.0012172	0.316801	0.240392	0.149763	-1.36625		19	6	6	0	1	1	3	14	1	3	3	0	0	8	34	0	0	28	4	11	25	0	4	1	1	6	26	12	8	6	8
54542	54542_17	3.29564	0.129096	10.4637	0.00121742	0.316801	0.193316	0.12218	-1.32443		8	4	24	0	1	0	2	9	4	1	6	2	3	3	27	0	0	31	2	12	27	0	0	4	0	8	18	0	5	1	4
91661	91661_29	10.702	0.149133	10.4608	0.00121934	0.316801	0.296091	0.429606	1.07623		5	1	9	0	3	2	8	23	3	13	13	21	21	11	1	0	0	2	43	3	0	8	6	7	11	17	4	17	0	6	2
10794	10794_2	13.3416	0.224918	10.4576	0.00122149	0.316801	0.512451	0.813258	1.34198		17	7	58	14	6	8	8	36	12	12	7	11	11	11	21	2	0	31	2	23	38	4	19	11	16	7	5	35	0	8	7
28976	28976_21	2.48702	0.274789	10.4565	0.00122215	0.316801	0.218971	0.124319	-1.63416		6	7	12	2	1	0	0	4	1	8	5	2	6	2	13	0	0	9	0	7	13	0	0	4	0	7	4	0	0	2	7
2801	2801_33	10.7993	0.122699	10.4555	0.00122286	0.316801	0.339649	0.231589	-1.10641		33	26	22	2	3	0	7	19	8	21	22	8	5	14	33	2	0	38	15	38	43	1	5	15	1	27	45	9	4	1	20
84852	84852_8	20.7728	0.105392	10.4545	0.00122352	0.316801	0.58405	0.413747	-0.998685		45	2	48	4	8	4	11	90	16	40	52	25	22	31	163	2	40	72	17	71	89	0	7	36	4	23	93	25	4	10	30
5500	5500_5	9.36528	0.387471	10.4536	0.00122414	0.316801	0.126617	0.231815	1.74591		10	5	19	2	5	4	8	22	0	2	5	5	14	7	29	0	64	13	27	5	26	4	15	3	13	5	17	18	3	0	0
57579	57579_34	1.39728	0.445715	10.4468	0.00122864	0.317377	0.362412	0.151462	-2.5199		14	2	2	0	3	0	0	4	0	0	2	0	2	2	4	0	0	4	2	4	11	0	0	5	0	0	0	0	0	2	4
112869	112869_4	11.9311	0.204339	10.4461	0.00122911	0.317377	0.666097	0.41771	-1.3528		18	15	39	6	4	2	7	20	14	17	28	2	7	3	78	0	0	35	19	34	110	2	6	25	2	10	59	8	11	8	20
5257	5257_28	4.66454	0.207459	10.4448	0.00122992	0.317377	0.266773	0.166221	-1.36605		13	8	16	0	3	0	9	7	1	7	4	5	2	13	27	0	0	20	0	13	35	0	0	7	0	8	61	5	0	1	2
401565	401565_1	2.10282	0.863375	10.4396	0.00123344	0.31788	0.617966	0.275615	-2.33695		9	0	11	10	0	0	0	3	0	0	2	0	2	0	14	0	0	18	0	10	19	0	0	4	0	4	22	0	0	6	0
4735	4735_79	6.35543	0.126087	10.437	0.00123512	0.31788	0.224494	0.14927	-1.17816		35	0	17	2	0	0	3	12	2	11	23	0	6	5	50	0	0	40	1	22	69	0	4	31	0	5	56	12	6	7	6
5335	5335_25	10.3736	0.219803	10.435	0.00123647	0.31788	0.240097	0.155765	-1.24929		14	5	56	6	7	0	0	34	9	9	10	6	15	8	31	2	0	67	9	40	124	0	1	13	1	4	64	11	8	20	12
2873	2873_30	12.3444	0.240489	10.4346	0.00123675	0.31788	0.221283	0.455985	2.08993		2	6	21	4	2	0	4	18	10	12	11	13	13	2	10	0	336	6	26	0	10	2	4	4	6	7	4	8	0	7	9
162	162_14	4.65769	0.186368	10.4318	0.00123865	0.31788	0.20448	0.129209	-1.32511		15	6	5	1	4	0	1	3	0	7	15	4	3	8	20	0	0	47	7	9	28	0	9	4	2	4	48	2	3	1	5
54020	54020_22	7.05276	0.115401	10.431	0.00123921	0.31788	0.514551	0.353513	-1.0864		19	7	14	1	0	0	4	21	0	2	9	4	10	12	39	1	46	30	8	25	37	1	0	10	3	17	27	8	0	7	14
78994	78994_23	8.73116	0.172626	10.4295	0.0012402	0.31788	0.396476	0.246692	-1.37132		21	16	15	4	2	1	6	19	4	10	15	4	15	15	34	1	0	27	4	20	68	2	4	13	2	9	109	3	8	3	4
64854	64854_1	35.6485	0.245855	10.4267	0.00124205	0.3179	1.39364	2.14914	1.3122		30	0	16	4	4	6	46	82	14	54	63	120	34	66	16	4	190	12	34	2	10	14	4	22	8	33	61	51	0	11	12
105379191	105379191_8	7.81955	0.202682	10.4248	0.00124334	0.3179	1.8879	1.21305	-1.32518		6	2	2	0	4	2	8	27	4	6	28	20	8	15	13	0	0	6	6	0	0	2	0	4	6	16	28	18	0	6	6
5141	5141_28	1.96772	0.339714	10.4231	0.00124447	0.3179	0.321274	0.168647	-1.86135		7	0	0	2	2	0	0	10	0	1	10	3	3	5	11	0	0	15	0	6	6	0	0	2	0	1	3	6	0	3	2
4084	4084_7	19.7313	0.125783	10.4195	0.00124692	0.3179	0.301252	0.213917	-0.988899		116	13	75	7	5	2	1	36	3	27	36	0	6	20	189	9	0	105	6	17	33	2	20	47	6	8	251	15	29	21	20
107161151	107161151_38	9.51564	0.19645	10.4179	0.00124799	0.3179	0.682377	0.512071	-0.83324		13	2	0	0	6	4	11	18	6	6	21	32	4	12	7	0	0	20	8	0	8	2	0	8	0	29	31	18	0	5	8
4292	4292_7	1.61066	0.273291	10.4167	0.0012488	0.3179	0.205171	0.085652	-2.52135		6	14	0	0	0	0	0	2	0	4	1	2	0	2	9	0	0	6	0	3	4	0	0	0	0	5	14	1	0	1	0
4292	4292_8	1.61066	0.273291	10.4167	0.0012488	0.3179	0.205171	0.085652	-2.52135		6	14	0	0	0	0	0	2	0	4	1	2	0	2	9	0	0	6	0	3	4	0	0	0	0	5	14	1	0	1	0
79658	79658_8	19.8559	0.247201	10.4143	0.00125041	0.3179	0.569381	0.872169	1.24069		13	0	16	0	6	9	32	64	20	30	34	61	12	28	4	0	22	8	20	4	14	2	4	6	12	26	28	38	0	16	2
5394	5394_28	1.64233	0.331744	10.412	0.00125196	0.3179	0.180606	0.0891918	-2.0363		5	5	0	1	0	0	0	9	2	0	2	0	0	8	14	0	0	13	0	6	10	0	0	2	0	0	3	2	0	4	2
8997	8997_169	7.96335	0.349048	10.4103	0.00125314	0.3179	0.245673	0.155086	-1.3282		12	0	0	0	4	3	9	30	0	6	34	18	10	12	6	0	0	6	4	8	8	0	0	7	6	32	42	7	0	10	8
23761	23761_14	12.3866	0.216767	10.4097	0.00125354	0.3179	0.241454	0.373717	1.26232		9	16	34	9	2	1	10	37	4	8	5	20	6	10	26	8	88	31	12	0	9	2	9	7	4	0	22	30	2	6	7
4524	4524_47	2.60932	0.328851	10.4047	0.00125697	0.3179	0.198474	0.100058	-1.97692		6	3	0	4	0	0	3	2	0	3	1	1	0	5	2	0	0	6	0	14	12	0	1	8	1	2	20	5	0	7	6
9654	9654_17	4.47106	0.348728	10.4043	0.00125723	0.3179	0.280666	0.156888	-1.67951		15	4	14	0	3	2	3	25	2	3	3	4	1	9	26	0	0	9	1	19	22	0	4	2	0	5	22	4	4	6	5
55660	55660_49	6.0861	0.504513	10.4036	0.00125768	0.3179	0.139459	0.293568	2.14927		5	4	33	1	3	0	3	10	4	11	4	8	4	3	3	1	94	0	11	0	1	0	0	5	6	9	7	10	0	7	0
8502	8502_25	2.3603	0.334642	10.4008	0.0012596	0.3179	0.263899	0.121262	-2.24501		7	0	2	0	5	2	0	4	0	3	11	3	0	0	13	0	0	12	2	0	12	0	1	4	0	10	2	0	1	2	2
682	682_23	52.1502	0.265362	10.3988	0.00126095	0.3179	0.143825	0.217763	1.19752		60	108	301	200	6	7	2	46	7	20	33	20	36	21	47	7	299	101	48	83	264	10	19	9	103	34	113	40	11	11	11
55974	55974_30	1.17486	0.351169	10.3966	0.00126245	0.3179	0.277063	0.114348	-2.55508		5	0	0	0	2	0	0	1	1	5	3	1	0	0	12	0	0	6	0	3	3	0	0	4	0	1	14	0	0	1	4
57223	57223_4	12.4477	0.234274	10.3958	0.00126301	0.3179	0.442084	0.279072	-1.33014		35	11	64	7	17	6	0	22	5	21	39	0	2	15	62	0	0	55	12	23	54	1	10	24	1	13	71	10	13	6	24
340371	340371_36	2.19086	0.307603	10.3949	0.00126365	0.3179	0.439637	0.22045	-1.99513		5	6	4	0	1	0	0	5	0	7	10	1	0	1	10	0	0	8	0	2	19	0	0	4	1	0	12	7	0	5	7
56259	56259_25	1.88179	0.462605	10.3943	0.00126406	0.3179	0.242128	0.12223	-1.97337		11	0	17	0	1	0	0	1	0	1	6	1	8	2	26	0	0	12	0	12	35	0	0	6	0	1	16	0	0	0	2
143884	143884_23	5.63316	0.170383	10.3907	0.00126654	0.31799	0.352517	0.24291	-1.07607		19	6	14	1	3	3	0	18	4	9	19	0	7	4	21	0	0	26	0	31	24	1	6	8	0	8	43	9	3	3	10
26156	26156_8	3.58526	0.450572	10.3903	0.00126679	0.31799	0.117972	0.242901	2.08492		2	0	12	2	0	2	6	6	2	13	6	11	4	6	2	0	0	0	5	0	1	0	5	5	0	4	2	0	2	0	0
26996	26996_3	1.33815	0.297633	10.3869	0.00126912	0.318274	0.38385	0.162432	-2.48427		6	2	0	0	0	0	3	2	2	0	2	0	0	3	20	0	0	3	3	1	14	0	0	3	0	4	15	0	0	0	0
8886	8886_20	35.0975	0.204381	10.378	0.00127523	0.319446	0.766832	1.27357	1.48806		50	4	22	4	8	6	26	73	23	53	78	94	32	39	26	6	456	30	28	16	28	0	8	15	20	43	62	50	0	4	20
9205	9205_10	6.14818	0.230458	10.3767	0.00127618	0.319446	0.82154	0.487756	-1.51462		13	14	27	0	6	5	5	19	2	2	10	2	8	9	39	0	0	29	2	24	40	0	3	6	2	0	12	4	1	4	6
200916	200916_7	3.31813	0.241177	10.3728	0.00127884	0.319813	0.874448	0.421974	-2.11624		14	2	13	0	5	0	2	5	0	5	11	0	0	12	46	0	0	16	4	10	22	0	4	5	0	6	41	4	0	0	0
1622	1622_11	5.56914	0.333185	10.368	0.00128219	0.320266	0.265027	0.419782	1.3295		4	2	24	2	1	0	4	13	11	6	21	16	8	3	5	0	0	2	6	0	0	0	5	8	3	10	32	10	0	0	5
84268	84268_11	2.8091	0.38904	10.3667	0.00128307	0.320266	0.26615	0.160732	-1.45622		11	8	6	0	3	0	0	34	2	0	2	2	1	2	14	0	0	9	0	5	37	0	0	8	1	6	20	2	0	1	0
8243	8243_29	5.82718	0.122	10.3639	0.00128505	0.320266	0.156732	0.110607	-1.00601		2	4	31	1	3	0	2	18	2	4	16	4	1	8	43	1	0	21	1	19	53	2	0	7	3	4	22	7	7	8	6
9736	9736_83	10.3031	0.161505	10.3633	0.00128544	0.320266	0.154852	0.238272	1.24422		6	4	117	7	2	3	9	40	4	14	17	12	7	8	13	2	75	43	3	18	64	2	8	8	1	15	25	9	0	2	7
10015	10015_45	6.4734	0.129797	10.3607	0.00128729	0.320337	0.369329	0.242558	-1.21498		25	2	21	4	2	1	1	14	4	13	21	0	2	10	63	0	0	31	3	33	52	1	3	10	4	8	54	5	5	2	11
23420	23420_51	9.94433	0.534144	10.3595	0.00128813	0.320337	1.56533	3.10575	2.14322		18	10	0	0	0	13	9	6	5	11	4	9	18	11	6	3	0	7	12	2	3	4	11	11	11	8	8	11	0	4	4
54581	54581_24	6.09189	0.520735	10.3546	0.00129152	0.320398	0.132292	0.321426	2.56354		1	0	0	2	0	6	1	5	4	12	1	11	10	2	0	3	102	12	4	1	11	0	2	1	4	0	0	5	0	2	4
23095	23095_15	1.33902	0.385598	10.3512	0.00129388	0.320398	0.136742	0.0508319	-2.85568		7	0	0	0	0	0	1	3	0	3	6	0	1	2	9	0	0	7	0	1	23	0	0	0	0	0	37	0	0	2	8
23161	23161_39	3.40298	0.271607	10.3471	0.00129678	0.320398	0.259499	0.15136	-1.55653		9	2	33	1	3	0	0	6	1	5	1	0	0	5	15	0	0	13	0	15	38	2	0	5	2	7	33	1	6	2	0
7009	7009_5	5.82837	0.595832	10.3471	0.0012968	0.320398	0.110196	0.256154	2.43514		2	0	4	0	1	1	9	16	4	2	11	17	4	4	1	1	70	2	1	0	5	1	0	1	4	14	5	10	0	0	0
7874	7874_21	4.87172	0.122066	10.3459	0.0012976	0.320398	0.158029	0.109982	-1.04617		16	0	48	2	0	3	1	8	2	8	15	0	1	6	33	0	0	48	2	21	38	0	4	8	0	4	55	1	8	2	8
9289	9289_137	5.38073	0.223889	10.3458	0.00129772	0.320398	0.107341	0.17624	1.43116		3	0	6	0	1	3	4	35	2	8	12	13	2	8	8	0	0	20	10	6	8	2	8	0	1	3	10	16	0	3	0
7094	7094_17	6.90188	0.415764	10.3457	0.00129777	0.320398	0.0492255	0.0949062	1.89435		17	3	10	5	1	0	4	12	8	6	11	10	5	1	15	6	0	21	3	8	13	4	7	0	4	4	0	16	0	2	1
9444	9444_34	1.40815	0.41059	10.3454	0.00129796	0.320398	0.120956	0.0412541	-3.10404		3	0	1	0	6	0	0	1	0	0	6	0	0	5	11	0	0	3	3	2	4	0	0	1	0	4	34	0	0	0	0
133418	133418_2	9.48281	0.203707	10.3391	0.00130245	0.32085	0.352288	0.52131	1.13425		20	2	38	0	1	5	10	18	8	8	34	11	9	8	28	4	0	32	4	28	58	0	16	7	6	6	64	8	0	0	8
10111	10111_30	4.83331	0.262315	10.3356	0.00130486	0.32085	0.272953	0.153259	-1.66657		16	0	24	2	3	0	0	5	2	2	11	2	6	12	20	0	0	48	6	8	32	0	4	3	0	13	53	1	13	2	4
101928100	101928100_5	4.04972	0.265714	10.3342	0.00130589	0.32085	0.156351	0.302112	1.90215		1	2	10	14	0	2	10	18	4	7	5	5	2	2	7	1	4	6	0	2	4	0	0	0	0	5	9	4	0	1	0
56904	56904_24	15.4232	0.447097	10.3333	0.00130654	0.32085	0.273507	0.487339	1.67053		8	2	20	2	0	6	11	25	10	13	14	39	5	25	27	8	99	4	17	0	0	6	6	6	6	18	26	32	0	5	5
23049	23049_91	17.9453	0.162486	10.3318	0.00130759	0.32085	0.269442	0.199648	-0.865797		45	19	146	3	11	0	2	53	12	33	41	8	16	31	122	0	0	88	14	47	139	1	14	27	4	6	140	5	9	24	24
114625	114625_27	3.94264	0.313231	10.3234	0.00131351	0.32085	0.277051	0.166378	-1.47253		5	0	52	4	2	0	6	13	0	0	8	1	2	2	24	0	0	19	0	10	29	0	0	4	0	12	45	5	2	7	6
90007	90007_8	7.17863	0.201755	10.3211	0.00131517	0.32085	0.280696	0.171998	-1.41439		19	12	4	0	6	0	4	13	1	10	29	7	2	21	67	2	0	11	2	6	13	0	4	10	4	4	56	7	4	2	13
10111	10111_29	5.30426	0.251838	10.3205	0.00131557	0.32085	0.284291	0.165971	-1.55413		20	0	33	4	4	0	0	7	2	3	13	2	8	11	19	0	0	56	3	10	44	0	4	4	0	13	45	1	13	2	4
3490	3490_7	8.06109	0.263205	10.3186	0.00131693	0.32085	1.15714	2.07968	1.7613		7	0	34	2	4	2	12	6	3	16	8	20	8	14	15	4	0	2	24	2	6	0	2	6	6	2	18	8	0	3	0
5688	5688_5	3.94552	0.129895	10.3154	0.00131927	0.32085	0.304723	0.182558	-1.4797		10	6	10	2	2	0	0	4	3	0	5	1	3	2	29	1	0	21	3	21	76	0	3	12	0	2	51	5	1	1	4
8514	8514_58	12.8469	0.130428	10.3133	0.00132078	0.32085	0.251163	0.180269	-0.957655		44	12	87	0	4	5	0	38	6	19	28	7	11	16	117	2	0	69	8	41	125	0	6	19	6	6	97	12	5	7	22
51567	51567_5	5.13663	0.107027	10.3128	0.00132108	0.32085	0.391138	0.264643	-1.12922		19	0	14	1	2	0	0	12	2	5	19	1	4	5	39	2	0	23	5	16	23	0	14	11	0	6	62	7	3	5	2
3679	3679_42	1.30826	0.423134	10.3116	0.00132196	0.32085	0.256129	0.0894612	-3.03643		1	0	0	0	0	0	0	1	0	0	7	2	0	2	2	0	0	1	4	0	18	0	0	0	0	11	29	1	0	3	1
283450	283450_7	5.64372	0.181342	10.3101	0.00132304	0.32085	0.17185	0.110821	-1.26625		9	6	37	9	10	0	0	11	1	0	10	3	3	8	16	0	0	13	0	19	34	0	2	4	2	9	80	10	0	6	12
7109	7109_26	82.9468	0.332563	10.3036	0.00132773	0.32085	0.677737	0.962334	1.0226		64	12	70	14	18	34	61	166	49	95	163	140	122	142	73	16	324	54	137	4	62	29	48	78	42	158	214	177	0	43	28
2776	2776_2	4.57575	0.276605	10.3034	0.00132785	0.32085	0.337105	0.19294	-1.61189		19	2	3	4	0	1	0	1	2	10	15	1	4	7	57	1	0	42	1	12	54	0	5	10	0	1	58	8	2	1	4
5290	5290_13	1.96004	0.402913	10.3029	0.00132823	0.32085	0.294453	0.12062	-2.57683		2	6	6	0	0	0	0	5	0	0	4	1	1	2	14	0	0	3	0	2	16	0	0	4	1	1	26	0	6	4	2
5046	5046_16	5.60785	0.254221	10.3025	0.0013285	0.32085	0.130696	0.26432	2.03338		0	0	0	0	0	0	7	14	3	7	3	27	2	5	2	4	0	0	8	0	2	1	0	2	4	5	8	5	0	1	0
60489	60489_13	7.1148	0.197895	10.3011	0.00132949	0.32085	0.409239	0.231604	-1.64525		24	11	24	0	6	0	2	8	2	12	14	3	5	2	19	2	0	33	5	31	58	5	2	3	2	1	89	5	1	4	3
9611	9611_2	13.0588	0.308561	10.2948	0.00133402	0.32085	0.140574	0.262874	1.80725		8	0	44	0	0	8	12	24	6	41	20	34	16	7	24	0	0	19	8	13	34	4	2	18	12	17	16	28	0	9	4
375035	375035_6	3.8657	0.213155	10.293	0.00133534	0.32085	0.308115	0.178614	-1.57474		12	4	12	0	0	0	2	9	1	12	6	2	2	4	35	0	0	13	2	14	27	0	4	9	1	13	9	3	0	6	9
10476	10476_8	11.5021	0.228148	10.2899	0.00133759	0.32085	0.457103	0.717214	1.30696		16	0	9	3	3	6	10	30	10	12	32	29	29	11	9	0	0	16	7	8	6	4	2	20	4	12	22	26	0	4	4
5127	5127_34	3.3802	0.269727	10.2865	0.00134006	0.32085	0.298833	0.182167	-1.42947		7	0	28	0	3	0	0	11	0	7	18	0	3	5	19	0	0	21	0	11	50	3	0	2	0	6	32	2	2	0	2
27131	27131_43	2.88545	0.349989	10.2817	0.00134359	0.32085	0.126686	0.239871	1.843		1	0	18	0	0	0	0	8	0	2	2	9	4	2	0	4	0	1	0	2	8	2	1	2	0	2	17	6	0	0	0
51614	51614_34	3.24544	0.819311	10.2806	0.00134433	0.32085	0.112216	0.215256	1.88034		0	1	3	0	0	0	7	11	0	8	12	6	2	5	0	0	13	0	2	0	0	1	3	0	3	1	0	8	0	5	1
9960	9960_35	5.85086	0.243416	10.2802	0.00134463	0.32085	0.264832	0.168861	-1.29947		30	2	40	2	5	0	4	2	0	13	19	1	0	9	53	0	0	43	4	27	23	0	6	10	1	6	55	8	6	1	6
5689	5689_2	20.0461	0.0917192	10.28	0.00134483	0.32085	0.789286	1.05985	0.862247		19	2	28	2	8	2	25	43	10	27	33	40	11	27	18	8	136	25	22	19	54	4	11	18	10	19	37	19	0	7	7
11148	11148_1	1.751	0.283147	10.2798	0.00134496	0.32085	0.402843	0.135098	-3.15582		6	0	0	0	2	0	0	0	0	2	11	0	0	2	0	0	0	2	0	0	6	0	0	2	1	16	8	4	0	8	0
11148	11148_2	1.751	0.283147	10.2798	0.00134496	0.32085	0.402843	0.135098	-3.15582		6	0	0	0	2	0	0	0	0	2	11	0	0	2	0	0	0	2	0	0	6	0	0	2	1	16	8	4	0	8	0
11148	11148_3	1.751	0.283147	10.2798	0.00134496	0.32085	0.402843	0.135098	-3.15582		6	0	0	0	2	0	0	0	0	2	11	0	0	2	0	0	0	2	0	0	6	0	0	2	1	16	8	4	0	8	0
11148	11148_4	1.751	0.283147	10.2798	0.00134496	0.32085	0.402843	0.135098	-3.15582		6	0	0	0	2	0	0	0	0	2	11	0	0	2	0	0	0	2	0	0	6	0	0	2	1	16	8	4	0	8	0
11148	11148_5	1.751	0.283147	10.2798	0.00134496	0.32085	0.402843	0.135098	-3.15582		6	0	0	0	2	0	0	0	0	2	11	0	0	2	0	0	0	2	0	0	6	0	0	2	1	16	8	4	0	8	0
11148	11148_6	1.751	0.283147	10.2798	0.00134496	0.32085	0.402843	0.135098	-3.15582		6	0	0	0	2	0	0	0	0	2	11	0	0	2	0	0	0	2	0	0	6	0	0	2	1	16	8	4	0	8	0
5937	5937_22	2.00449	0.409705	10.279	0.00134555	0.32085	0.200144	0.0916584	-2.25415		3	0	0	4	0	0	1	0	1	3	4	0	0	4	20	0	0	11	0	8	14	0	0	10	2	1	5	0	4	2	2
10495	10495_19	1.48375	0.531071	10.2788	0.00134566	0.32085	0.43409	0.172924	-2.65945		9	0	6	0	3	0	0	1	4	2	1	0	1	4	11	0	0	10	0	4	12	0	0	4	0	3	8	0	0	0	2
7448	7448_13	4.48401	0.622993	10.277	0.001347	0.32085	0.510322	0.813443	1.3547		1	0	5	0	0	0	0	10	6	17	12	18	4	4	0	2	0	0	1	0	0	2	1	0	3	9	4	11	0	0	0
64326	64326_9	2.2638	0.351539	10.2767	0.00134719	0.32085	0.16412	0.0804704	-2.05693		9	4	8	0	0	0	0	0	0	5	10	0	4	1	18	0	0	13	0	9	30	0	0	4	0	0	27	1	9	1	0
1284	1284_18	4.69373	0.130872	10.2749	0.00134855	0.32085	0.348831	0.227348	-1.2369		6	0	0	0	0	0	3	22	3	5	20	10	6	10	16	0	0	6	4	0	6	0	0	8	2	19	12	8	0	10	4
9753	9753_7	2.11877	0.51575	10.2747	0.00134868	0.32085	0.359116	0.158049	-2.3706		2	10	20	0	0	0	0	3	3	0	4	1	0	4	4	0	0	2	0	4	7	0	0	4	0	2	17	3	2	2	9
23064	23064_9	7.52877	0.146928	10.2744	0.00134892	0.32085	0.251765	0.163091	-1.25367		27	0	5	1	4	3	4	11	5	12	22	4	8	10	83	0	0	47	2	36	83	0	0	22	0	0	46	4	6	4	12
285286	285286_33	5.53234	0.182393	10.2721	0.00135057	0.32085	0.361933	0.218669	-1.4559		27	0	16	2	6	1	3	16	3	2	17	0	0	11	22	3	0	18	3	7	10	0	5	4	2	11	25	12	3	5	9
27131	27131_44	2.90924	0.279533	10.2713	0.00135112	0.32085	0.132034	0.236819	1.68666		1	0	18	0	0	0	0	8	0	2	2	9	4	2	1	4	0	3	0	2	8	2	1	2	0	2	17	6	0	0	0
285626	285626_2	2.00525	0.225382	10.271	0.0013514	0.32085	0.423287	0.237497	-1.67035		4	0	0	0	0	0	0	1	1	7	11	2	3	7	4	0	0	3	2	1	0	0	0	5	0	6	12	12	0	5	1
4542	4542_69	22.3726	0.103551	10.2674	0.00135399	0.32118	0.109826	0.141045	0.722071		74	29	82	6	6	7	15	63	4	20	25	7	21	20	79	10	33	100	31	11	17	4	45	12	14	4	100	33	11	9	30
80777	80777_5	3.85396	0.316767	10.2627	0.00135748	0.321303	0.477943	0.260316	-1.75693		7	7	22	4	4	0	2	8	0	5	7	3	1	9	5	0	0	15	1	6	39	0	0	1	1	5	48	1	4	4	4
11258	11258_4	2.58968	0.262032	10.2604	0.00135917	0.321303	0.31881	0.155332	-2.07651		2	0	4	0	0	0	1	5	0	5	11	3	1	9	15	0	0	6	3	4	21	0	0	7	0	2	23	2	0	11	0
23008	23008_13	0.994707	0.362676	10.2572	0.00136154	0.321303	0.262261	0.129974	-2.02679		4	0	17	0	0	0	0	5	0	0	5	0	0	3	6	0	0	8	0	1	26	0	0	3	0	6	14	1	0	0	0
100302692	100302692_68	2.65318	0.250734	10.2528	0.00136474	0.321303	0.167688	0.0962543	-1.60215		4	0	18	0	3	1	0	4	1	5	5	0	0	7	5	0	0	8	4	23	13	0	0	3	0	5	16	2	4	4	4
55832	55832_4	4.63935	0.162842	10.2502	0.00136667	0.321303	0.369447	0.216734	-1.54098		15	8	12	0	6	2	0	4	4	6	12	3	8	4	27	0	0	6	1	14	30	0	2	10	0	2	39	4	2	2	9
51560	51560_7	1.38213	0.276649	10.2489	0.00136763	0.321303	0.255125	0.105597	-2.54654		5	2	2	0	0	1	0	5	1	1	3	1	0	0	2	0	0	3	1	5	12	0	0	2	0	2	34	1	0	2	4
8910	8910_85	2.51953	0.156613	10.2489	0.00136766	0.321303	0.423936	0.236512	-1.68678		6	0	0	0	2	0	0	7	2	6	5	5	0	12	2	0	0	1	3	0	10	0	0	4	0	10	14	4	0	4	4
84650	84650_6	7.6501	0.283311	10.2485	0.00136798	0.321303	1.02371	1.35298	0.823029		5	3	31	2	0	3	6	12	3	29	17	12	10	18	5	1	0	2	15	1	0	1	1	4	10	14	9	26	0	4	4
57703	57703_23	5.56761	0.394071	10.2432	0.00137186	0.321303	0.22131	0.404244	1.741		5	0	14	0	0	0	2	29	5	8	4	16	0	7	16	0	54	2	9	0	4	1	0	2	4	16	6	18	0	1	4
80313	80313_41	62.0482	0.13684	10.2427	0.00137225	0.321303	1.01344	1.36256	0.873567		42	20	10	0	10	20	70	157	28	90	149	168	68	114	56	8	160	24	86	8	18	16	22	28	32	94	143	148	0	22	24
23295	23295_8	5.43163	0.216193	10.2408	0.0013737	0.321303	0.224373	0.138954	-1.38331		19	4	15	1	4	0	1	12	3	9	25	7	2	13	28	0	0	16	0	10	63	0	8	9	0	3	108	2	3	0	0
8525	8525_35	53.8868	0.257404	10.24	0.00137426	0.321303	0.445887	0.307365	-1.07591		222	94	140	27	35	5	5	115	26	50	105	5	134	74	198	15	0	244	49	155	454	2	31	72	9	23	332	40	39	19	96
826	826_36	11.0989	0.0491375	10.2385	0.0013754	0.321303	0.304522	0.219353	-0.947632		30	2	47	6	9	0	3	21	4	13	51	5	8	23	68	0	0	74	13	35	92	0	6	18	0	22	151	20	4	4	10
7529	7529_20	16.2305	0.158633	10.2362	0.00137714	0.321303	0.370084	0.25421	-1.08537		86	3	56	11	3	0	3	19	12	38	62	3	19	35	162	2	0	93	12	72	133	0	6	35	0	22	242	7	5	3	12
23321	23321_66	3.26427	0.295546	10.2361	0.00137719	0.321303	0.250669	0.155235	-1.38358		4	4	0	0	2	1	2	2	0	5	2	13	2	8	6	0	0	4	1	0	2	1	0	3	0	6	21	1	0	4	0
2039	2039_17	4.61894	0.454669	10.2349	0.00137811	0.321303	0.0341639	0.0542671	1.33526		1	0	55	10	0	4	4	14	2	4	7	4	2	6	13	0	0	9	11	7	18	0	4	1	2	12	1	12	0	1	4
7403	7403_34	2.90849	0.202201	10.2342	0.00137857	0.321303	0.219801	0.137301	-1.3584		5	0	24	0	3	0	3	6	1	8	18	0	0	7	16	1	0	6	0	12	26	0	2	1	0	7	9	0	1	2	5
4650	4650_5	32.2783	0.249606	10.2327	0.00137976	0.321303	0.179745	0.262318	1.09158		71	16	72	24	16	11	27	53	13	40	32	22	52	19	57	12	28	31	69	27	24	4	13	36	27	43	212	103	29	1	0
3572	3572_11	1.82705	0.166437	10.2318	0.00138042	0.321303	0.190957	0.105389	-1.71565		9	0	10	0	0	0	0	2	3	0	9	2	1	4	11	0	0	8	1	16	23	0	0	7	0	2	20	0	0	1	0
105371855	105371855_2	3.00938	0.321725	10.2308	0.00138112	0.321303	0.454529	0.261683	-1.59636		3	0	0	0	2	0	0	2	0	1	6	11	0	14	2	0	0	6	3	0	0	0	0	3	0	17	16	15	0	2	5
51663	51663_31	3.48238	0.725348	10.2289	0.00138253	0.321303	0.148028	0.308729	2.12267		8	0	0	0	0	2	2	7	0	4	7	6	8	0	0	3	0	0	15	2	0	1	4	1	0	9	18	4	0	0	0
105375969	105375969_2	6.48638	0.309077	10.2273	0.00138376	0.321303	1.17677	2.10903	1.75499		2	0	0	0	0	0	6	21	0	12	9	21	6	8	2	2	0	5	5	2	0	4	4	3	8	6	14	20	0	2	0
54471	54471_14	3.91113	0.254246	10.2259	0.00138483	0.321303	0.172497	0.352311	2.06278		1	0	4	2	2	0	5	4	1	11	5	5	2	3	7	0	61	2	6	3	6	2	2	0	3	0	1	4	0	1	0
85012	85012_13	5.4676	0.217996	10.2256	0.00138502	0.321303	0.475562	0.768675	1.39406		4	0	0	0	2	2	3	22	3	14	16	13	4	6	12	0	0	1	10	0	4	3	1	0	5	7	4	14	0	5	0
50488	50488_20	16.3773	0.0852803	10.2252	0.00138533	0.321303	0.262555	0.197835	-0.817345		32	25	77	4	14	4	0	28	12	12	32	11	26	27	107	0	0	121	10	54	149	1	15	13	2	20	74	17	4	7	24
149986	149986_13	12.4366	0.0699117	10.2247	0.00138576	0.321303	0.671916	0.491371	-0.907877		30	16	59	6	16	1	14	25	8	14	21	7	6	19	77	0	0	64	4	43	59	1	9	14	0	10	46	13	3	7	14
222229	222229_20	3.14399	0.351405	10.2158	0.00139246	0.322045	0.299107	0.171323	-1.6093		9	0	2	0	6	0	1	18	1	7	10	1	0	5	12	0	0	8	0	4	17	0	7	0	0	4	38	6	2	3	6
8019	8019_9	23.0481	0.066581	10.2151	0.00139294	0.322045	0.610074	0.462092	-0.805339		80	18	62	19	17	7	2	52	14	14	46	14	12	18	104	2	60	133	9	44	101	2	14	28	7	26	260	32	15	9	36
26074	26074_77	1.95923	0.31547	10.2141	0.0013937	0.322045	0.261105	0.106442	-2.59047		8	0	0	0	1	0	0	4	0	2	3	5	0	5	0	0	0	2	0	0	0	1	0	3	1	17	22	0	0	2	0
8473	8473_12	2.80491	0.161359	10.214	0.00139377	0.322045	0.141086	0.094179	-1.16646		16	0	26	0	5	0	0	12	0	2	10	0	2	2	20	0	0	23	1	27	18	0	1	4	0	3	28	3	2	0	3
126626	126626_16	7.30794	0.222242	10.2117	0.0013955	0.322166	0.399946	0.241469	-1.45833		15	2	50	3	10	0	4	5	10	10	11	2	0	9	32	0	0	26	0	27	73	0	2	10	4	10	22	10	13	2	11
1622	1622_12	3.20663	0.398709	10.2099	0.0013969	0.322211	0.187228	0.315064	1.5032		0	1	1	1	0	0	4	9	6	5	11	8	8	1	3	0	0	1	4	0	0	0	3	3	2	10	12	4	0	0	3
10181	10181_16	4.72444	0.126186	10.2073	0.00139887	0.322252	0.13262	0.0891841	-1.1451		13	1	11	0	2	0	2	14	2	4	11	0	6	8	24	0	0	13	6	15	53	1	2	15	0	5	24	3	6	8	6
5230	5230_5	6.77685	0.11108	10.2061	0.00139976	0.322252	0.424678	0.276305	-1.24266		20	4	35	1	3	0	0	6	2	13	14	2	11	15	46	0	0	45	3	35	72	1	4	12	0	1	95	1	3	12	3
7184	7184_34	18.0662	0.134464	10.2037	0.00140159	0.322252	0.304441	0.225921	-0.861676		62	4	133	6	16	6	4	34	11	18	54	2	25	30	165	0	0	106	6	78	173	0	6	47	0	8	90	18	11	13	19
25923	25923_5	1.80907	0.170308	10.2033	0.0014019	0.322252	0.28718	0.146652	-1.94055		8	0	4	0	1	1	0	6	0	2	13	0	2	2	9	0	0	14	3	8	20	0	0	9	0	6	14	1	0	0	0
55704	55704_73	2.64953	0.221982	10.2002	0.00140428	0.322448	0.15845	0.0895043	-1.6484		6	4	5	0	3	2	0	6	0	5	6	0	0	0	17	0	0	17	0	8	10	0	0	10	4	5	21	1	0	2	4
55763	55763_8	9.55606	0.199589	10.1936	0.00140929	0.322448	0.507855	0.320094	-1.3355		29	10	34	0	10	2	1	23	2	7	29	11	7	8	27	0	0	27	7	13	18	0	2	25	9	2	18	2	21	8	15
10150	10150_5	11.4866	0.160463	10.1924	0.0014102	0.322448	1.13354	0.735582	-1.26523		29	0	74	2	18	6	8	18	4	8	22	6	6	12	22	0	0	46	2	50	51	3	6	18	4	25	50	8	2	6	18
54832	54832_101	8.39735	0.152222	10.1916	0.00141082	0.322448	0.21432	0.155482	-0.926561		31	11	40	4	7	0	1	11	6	27	23	0	2	7	53	0	0	50	10	38	80	0	2	15	4	10	76	8	2	5	8
2134	2134_12	6.80168	0.388163	10.1911	0.00141119	0.322448	0.455266	0.721406	1.33557		16	0	10	0	0	3	8	26	3	11	9	29	6	7	4	0	7	1	3	0	0	0	4	0	7	8	0	16	0	4	0
3107	3107_118	8.94105	0.472889	10.1909	0.00141134	0.322448	0.0798675	0.0418482	-1.86499		35	2	59	12	8	0	2	0	2	5	1	2	2	6	43	0	0	81	2	10	93	0	4	8	1	1	99	0	9	18	42
9444	9444_38	1.51317	0.247947	10.1895	0.00141243	0.322448	0.129743	0.058154	-2.31572		5	0	2	0	2	0	1	2	0	2	3	0	0	6	11	0	0	15	0	2	4	0	1	3	0	2	43	2	0	2	1
27101	27101_12	1.65201	0.267762	10.1888	0.00141297	0.322448	0.275456	0.125453	-2.27076		0	4	0	1	0	0	0	0	0	4	13	0	0	5	17	0	0	6	1	12	18	0	2	6	0	1	13	4	0	0	1
23167	23167_25	2.6371	0.155017	10.188	0.00141361	0.322448	0.265835	0.153834	-1.57941		13	0	2	2	0	0	0	5	3	3	10	0	2	3	31	0	0	10	6	14	27	0	1	5	0	6	35	2	2	0	5
64397	64397_36	19.6764	0.0530477	10.1811	0.00141889	0.323229	0.366314	0.283289	-0.742888		74	9	45	10	8	4	4	56	11	39	56	7	13	26	167	6	13	74	5	62	103	2	9	30	1	25	138	19	11	19	22
6579	6579_27	6.22519	0.251558	10.1782	0.00142107	0.323229	0.688709	0.399444	-1.57921		16	0	0	0	3	2	3	20	4	20	27	12	0	27	3	0	0	2	0	0	14	2	0	9	2	21	14	1	0	4	8
659	659_17	1.68031	0.237069	10.1758	0.00142298	0.323229	0.266574	0.115111	-2.42439		2	0	1	0	2	1	0	1	2	1	8	0	3	4	11	0	0	8	0	0	24	0	0	8	0	5	16	2	1	0	0
5165	5165_4	2.36152	0.234109	10.1746	0.00142391	0.323229	0.280351	0.150007	-1.80573		4	2	1	0	3	0	0	4	0	7	8	0	0	6	20	0	0	14	1	1	6	0	2	9	3	4	30	2	1	0	5
51056	51056_18	6.7178	0.234424	10.1745	0.00142393	0.323229	0.336406	0.533186	1.3329		21	4	59	7	0	0	2	32	3	8	5	11	8	8	14	0	8	19	4	8	12	0	8	19	15	4	20	0	0	0	7
79573	79573_18	3.84517	0.291974	10.1733	0.00142485	0.323229	0.355347	0.184546	-1.89267		10	6	3	2	4	0	1	16	2	3	0	0	2	17	13	0	0	18	2	18	21	0	1	7	0	0	34	2	6	0	13
3099	3099_7	3.68073	0.177719	10.1722	0.00142576	0.323229	0.243667	0.133229	-1.74299		13	0	11	0	0	0	0	7	0	2	13	4	2	3	16	0	0	11	0	11	20	4	0	4	2	10	25	2	0	5	9
6453	6453_38	2.30995	0.564434	10.171	0.00142671	0.323229	0.190519	0.0934942	-2.05462		9	1	16	3	1	0	0	21	0	0	8	0	0	0	17	0	0	4	0	11	2	0	0	2	0	10	12	1	10	0	3
5394	5394_29	1.67136	0.292363	10.1672	0.00142959	0.323318	0.183856	0.0931571	-1.96228		5	5	2	1	0	0	0	9	2	0	2	0	0	6	16	0	0	15	0	8	12	0	0	2	0	0	3	2	0	4	2
324	324_30	3.7183	0.23262	10.1654	0.00143097	0.323318	0.26036	0.154554	-1.50583		12	0	4	0	1	0	4	11	2	3	16	4	4	10	22	0	0	25	6	8	26	0	0	3	0	7	34	0	2	2	8
34	34_40	3.05252	0.365072	10.1641	0.00143201	0.323318	0.335947	0.19272	-1.60524		0	8	51	0	1	0	2	1	1	0	9	1	0	4	29	1	0	7	2	7	33	0	0	4	0	10	9	4	2	0	8
3609	3609_14	5.30811	0.149198	10.1638	0.00143228	0.323318	0.173802	0.109422	-1.33551		19	8	36	2	7	2	1	10	4	6	10	0	3	4	15	0	0	23	2	34	43	0	2	5	2	2	83	2	1	4	3
105371016	105371016_3	4.76132	0.466057	10.1626	0.00143315	0.323318	0.968681	1.9917	2.15059		1	0	4	0	1	0	16	12	0	6	6	18	3	8	3	0	0	5	3	0	0	0	0	2	3	12	11	5	0	1	3
26130	26130_37	4.58296	0.168047	10.1568	0.00143767	0.323589	0.219614	0.147616	-1.14686		15	2	45	0	2	0	1	4	1	9	10	4	2	6	20	0	0	22	0	13	42	0	5	8	2	3	30	10	12	0	5
339044	339044_127	3.63191	0.169029	10.1562	0.00143819	0.323589	0.225522	0.418999	1.79029		0	2	17	0	1	1	2	4	1	3	1	0	7	1	0	5	0	8	1	3	5	2	12	1	4	0	0	2	1	1	1
4779	4779_37	4.12874	0.280279	10.155	0.00143909	0.323589	0.214656	0.106725	-2.01706		6	0	0	0	2	2	2	5	1	3	6	3	1	5	19	0	0	15	0	17	6	4	1	8	0	9	15	0	3	8	2
2821	2821_45	51.221	0.214292	10.1549	0.00143919	0.323589	0.916064	1.28699	1.00013		48	5	24	12	21	14	47	166	31	63	133	134	48	58	31	4	2	37	85	22	22	10	36	50	23	73	174	112	0	36	37
374920	374920_4	2.46917	0.313076	10.1529	0.00144076	0.323589	0.337004	0.164685	-2.06815		1	2	0	0	1	0	2	4	2	0	2	4	4	10	5	0	0	3	0	5	23	0	1	2	0	6	40	5	0	4	1
94104	94104_33	2.62241	0.267693	10.1518	0.00144161	0.323589	0.352282	0.197524	-1.67141		13	2	10	0	5	1	0	8	0	5	8	0	4	2	20	0	0	15	2	14	28	0	0	7	0	2	14	2	0	0	4
9276	9276_21	7.49061	0.23797	10.1451	0.00144684	0.32449	0.3686	0.227212	-1.39801		37	8	60	0	9	0	0	9	4	18	11	5	6	4	47	0	0	34	2	10	45	0	0	9	2	9	82	10	9	9	7
9100	9100_23	4.36114	0.24152	10.1419	0.00144934	0.324763	0.307557	0.169655	-1.71805		5	8	14	0	4	2	0	6	0	15	9	2	3	8	28	0	0	38	0	7	33	0	1	10	1	3	38	7	0	0	16
84726	84726_38	8.53442	0.112771	10.1391	0.00145154	0.324763	0.202665	0.141846	-1.03004		37	3	31	5	1	0	10	16	3	23	32	1	6	10	41	1	0	50	8	19	55	0	2	21	3	12	46	7	6	6	13
5447	5447_44	3.71587	0.168338	10.1389	0.0014517	0.324763	0.276063	0.16544	-1.47853		14	0	0	0	2	2	0	14	2	6	16	6	2	9	11	0	0	9	1	8	27	0	0	3	1	12	50	5	0	4	0
23609	23609_22	18.0411	0.277467	10.1366	0.00145353	0.324901	0.409604	0.737216	1.70456		16	4	14	2	0	6	11	30	12	40	26	32	6	24	15	2	228	11	16	6	8	2	4	11	28	26	28	20	0	10	7
10987	10987_27	3.62566	0.274321	10.1337	0.00145585	0.325148	0.164326	0.33344	2.04372		2	0	0	0	0	2	2	7	3	4	4	12	3	4	2	0	0	3	15	4	0	0	0	4	7	2	7	5	0	2	0
5684	5684_21	3.06656	0.141605	10.1303	0.00145852	0.325472	0.418385	0.239716	-1.60978		16	0	6	0	0	0	0	6	4	8	5	0	0	6	21	0	0	17	0	26	70	0	2	8	0	11	34	1	0	1	3
6253	6253_16	5.44104	0.210579	10.1254	0.00146241	0.326068	0.356969	0.551337	1.25843		4	0	5	0	0	2	12	19	2	25	11	11	6	16	1	0	0	1	11	0	2	0	4	2	2	8	16	8	0	2	2
8678	8678_27	2.90933	0.308777	10.1236	0.00146383	0.326113	0.0898886	0.160575	1.67449		4	0	8	2	0	1	2	13	3	2	8	7	8	0	3	0	26	2	6	3	3	0	0	0	0	2	20	9	0	0	0
51720	51720_38	10.7639	0.219388	10.1135	0.00147188	0.327633	0.159299	0.270536	1.52928		7	3	76	8	0	2	5	27	2	9	3	16	10	15	38	0	120	13	2	5	24	1	18	4	14	13	29	18	1	1	19
23317	23317_54	2.67032	0.215986	10.1092	0.00147533	0.328126	0.224898	0.1388	-1.39326		9	0	23	0	0	0	0	0	0	3	11	0	3	5	29	0	0	8	0	14	27	0	4	6	1	9	30	2	2	4	2
100874222	100874222_30	11.6655	0.337598	10.105	0.00147868	0.328598	0.729125	0.522254	-0.968918		12	12	13	0	6	6	20	18	3	14	28	22	5	18	13	0	0	5	12	12	42	0	2	16	4	20	42	14	4	8	18
1982	1982_48	6.85823	0.128415	10.1016	0.00148138	0.328743	0.156584	0.104293	-1.1729		26	4	28	2	1	2	0	9	4	12	13	0	6	7	42	0	0	49	1	32	90	0	0	20	4	2	104	3	6	6	12
25963	25963_3	10.8602	0.296257	10.1011	0.00148179	0.328743	0.485401	0.823822	1.53674		26	0	25	4	3	0	12	38	11	22	27	24	21	7	29	0	0	12	13	13	45	2	8	0	10	6	22	16	3	2	8
1477	1477_15	3.31898	0.518154	10.0963	0.00148564	0.32908	0.489706	0.259117	-1.84069		7	0	13	0	4	0	0	1	0	14	13	9	0	6	10	0	0	10	2	4	28	0	0	9	0	1	10	0	4	1	7
5271	5271_11	4.22539	0.178733	10.0962	0.00148577	0.32908	0.415775	0.249028	-1.48161		19	0	4	0	4	0	1	10	2	4	22	8	9	7	27	0	0	7	2	2	22	1	1	8	2	5	24	6	0	2	1
221002	221002_5	4.07194	0.303259	10.0902	0.0014906	0.329877	0.54231	0.276891	-1.94472		3	6	0	0	2	2	0	9	0	13	12	6	2	17	12	0	0	4	0	0	13	0	4	2	0	2	35	5	0	10	7
4205	4205_2	3.42238	0.575592	10.0858	0.00149415	0.330388	0.15031	0.289586	1.89355		2	0	0	0	0	0	2	24	1	4	19	10	8	0	1	2	0	0	4	0	0	0	0	0	6	4	4	12	0	0	2
60626	60626_37	4.29983	0.198204	10.0815	0.00149767	0.330649	0.158564	0.262087	1.45099		5	0	6	0	2	0	3	16	4	7	5	8	3	3	13	0	0	3	6	1	10	3	1	3	6	3	4	19	0	0	5
9159	9159_9	2.40153	0.340361	10.0798	0.00149902	0.330649	0.152507	0.0858023	-1.65995		8	3	29	0	2	0	0	5	1	3	2	0	0	2	8	0	0	24	3	9	11	1	0	3	0	2	7	0	5	2	5
140739	140739_26	1.61868	0.312631	10.0798	0.00149904	0.330649	0.226676	0.109316	-2.10518		9	0	11	0	0	1	0	0	0	2	4	0	0	2	12	0	0	9	0	4	2	1	0	1	2	4	14	0	4	1	1
79868	79868_60	4.82069	0.256049	10.0759	0.00150219	0.33084	0.287682	0.175882	-1.42096		11	4	11	0	1	0	3	8	3	3	18	11	3	6	18	0	0	22	1	8	32	0	1	0	3	15	5	2	1	5	16
9712	9712_13	2.36859	0.311639	10.0741	0.0015037	0.33084	0.282923	0.155962	-1.71973		7	8	19	2	1	0	1	9	0	0	3	2	2	2	7	0	0	8	0	11	33	0	0	6	0	2	11	3	2	1	1
29966	29966_8	1.59376	0.182661	10.0722	0.00150526	0.33084	0.168449	0.136576	-0.605449		6	0	44	0	0	0	0	4	0	2	6	0	0	1	5	0	0	8	0	9	23	0	0	4	0	5	12	1	2	2	3
2224	2224_42	5.56444	0.150252	10.0715	0.00150581	0.33084	0.315991	0.195615	-1.38518		18	8	4	1	8	2	3	4	5	8	8	6	6	12	22	0	0	29	4	21	19	0	1	2	2	6	37	2	2	0	6
10910	10910_15	5.05263	0.2451	10.0711	0.0015061	0.33084	0.406053	0.229054	-1.65461		14	2	17	1	4	2	2	15	6	2	6	0	5	8	47	0	0	24	3	10	57	0	0	8	2	1	13	6	4	5	15
51131	51131_2	5.50572	0.587749	10.0686	0.00150816	0.33084	0.132656	0.307538	2.42797		0	0	0	2	0	0	2	11	2	9	22	15	4	4	9	2	53	6	4	2	1	0	8	3	0	2	16	36	0	2	0
25913	25913_47	2.4213	0.6924	10.0681	0.00150857	0.33084	0.689129	0.320646	-2.21634		1	0	0	0	0	0	4	3	4	0	0	6	1	9	12	0	0	6	0	4	34	0	0	6	0	6	4	6	0	0	4
25981	25981_54	5.73474	0.101611	10.063	0.00151274	0.331323	0.183525	0.131501	-0.962201		8	9	19	1	2	3	6	13	4	10	6	8	2	9	12	0	0	14	6	15	37	0	0	9	0	12	28	3	4	3	5
7184	7184_33	11.7968	0.172571	10.0613	0.00151415	0.331323	0.250221	0.183125	-0.901443		43	6	125	6	10	3	3	24	5	10	40	0	17	19	124	0	0	68	0	54	124	0	2	36	0	8	60	11	5	2	16
4863	4863_27	3.07809	0.201866	10.0609	0.00151449	0.331323	0.27604	0.165099	-1.48424		6	1	12	0	6	0	0	7	0	0	2	0	1	3	14	0	0	16	2	8	23	0	2	16	2	6	7	4	6	2	4
5920	5920_14	5.5343	0.447118	10.0592	0.00151589	0.331324	0.305803	0.576999	1.83756		2	0	2	2	0	0	4	19	0	4	11	17	2	5	0	2	0	0	9	2	0	5	3	3	1	12	8	13	0	4	0
345222	345222_10	2.78071	0.398737	10.0577	0.00151711	0.331324	0.551706	0.277447	-1.98873		2	3	0	2	1	0	2	4	0	2	14	6	0	8	4	0	0	0	0	2	14	0	1	4	2	3	10	7	0	3	9
491	491_49	3.32969	0.348226	10.0564	0.00151821	0.331324	0.355322	0.18457	-1.89208		13	0	0	0	0	0	3	6	4	7	20	6	0	9	4	0	0	5	3	0	8	0	0	2	3	13	9	4	0	6	0
10054	10054_6	3.58403	0.365837	10.0547	0.0015196	0.331357	0.14657	0.28499	1.92006		2	0	6	2	0	0	4	13	4	5	5	12	4	7	6	0	0	5	0	0	9	1	0	1	4	8	5	11	0	0	0
953	953_24	2.99911	0.266654	10.053	0.00152096	0.331384	0.200545	0.111377	-1.6976		8	2	4	0	1	0	1	20	0	2	10	2	1	6	33	0	0	21	0	7	1	1	2	0	0	5	53	2	4	1	6
10963	10963_29	1.75872	0.342942	10.0467	0.00152623	0.33164	0.230835	0.102637	-2.33962		14	0	0	0	0	0	0	5	2	1	4	0	0	2	9	0	0	8	0	5	21	0	0	5	4	4	8	0	0	1	9
11148	11148_30	11.1608	0.174134	10.0466	0.00152632	0.33164	0.526123	0.966458	1.77007		5	0	0	0	4	7	18	32	7	12	15	32	12	10	9	2	0	4	7	0	9	2	0	5	11	12	17	14	0	7	10
7707	7707_29	11.9727	0.293132	10.0463	0.00152652	0.33164	0.259061	0.416016	1.36918		27	1	32	4	2	5	16	29	8	10	20	22	17	17	14	2	0	10	16	0	8	2	9	9	10	22	10	28	0	6	7
10902	10902_39	7.03948	0.206372	10.0454	0.00152726	0.33164	0.188761	0.296951	1.30857		5	0	11	0	0	4	8	12	1	9	10	6	12	12	9	4	0	8	8	2	14	4	8	3	3	5	12	26	0	2	10
3094	3094_18	4.09363	0.28029	10.0395	0.00153218	0.33164	0.211138	0.341504	1.38913		4	0	63	2	0	1	5	5	2	5	13	8	3	3	8	0	18	4	8	11	3	0	2	0	4	2	12	14	0	1	0
101927599	101927599_15	7.59867	0.193694	10.0362	0.00153492	0.33164	0.412063	0.679745	1.45114		4	1	0	2	1	1	9	21	2	15	15	13	10	2	2	0	133	1	10	0	0	1	7	1	3	5	17	17	0	3	3
23042	23042_33	5.39959	0.267453	10.0357	0.00153534	0.33164	0.270137	0.166298	-1.40091		4	14	5	0	6	0	0	8	1	2	6	0	2	2	10	0	0	22	0	37	28	5	6	3	4	0	16	0	4	8	5
27327	27327_29	3.23911	0.28507	10.0343	0.00153651	0.33164	0.158502	0.0875234	-1.71394		5	2	11	0	6	0	0	8	2	2	1	0	2	11	11	0	0	14	0	15	19	2	0	7	0	0	10	4	2	6	1
100506365	100506365_5	12.4302	0.291609	10.0341	0.00153667	0.33164	0.721993	0.478083	-1.19634		23	8	63	6	4	0	6	25	7	14	45	29	15	49	48	0	0	54	1	30	41	0	2	20	0	16	24	20	10	2	8
11321	11321_23	4.06855	0.158307	10.034	0.00153681	0.33164	0.247018	0.417932	1.51998		0	0	1	0	2	0	4	18	1	12	5	7	4	5	5	0	38	1	3	3	3	2	1	0	4	7	2	7	1	2	0
10062	10062_56	1.49237	0.238222	10.0324	0.00153812	0.33164	0.284166	0.110174	-2.73551		0	1	0	0	0	0	0	2	0	1	2	2	0	4	10	0	0	4	2	0	2	0	0	4	0	16	18	2	0	4	0
55016	55016_4	9.78367	0.0959575	10.0226	0.00154633	0.33164	0.537686	0.375993	-1.03559		23	6	19	0	4	2	4	20	17	10	33	6	18	13	59	0	0	36	2	23	28	0	7	22	2	20	49	16	2	8	16
51030	51030_13	2.65734	0.236791	10.0212	0.00154749	0.33164	0.329723	0.198359	-1.46792		8	2	0	0	1	0	0	15	6	2	10	0	2	7	12	0	0	14	2	11	30	0	0	6	2	2	26	1	0	2	2
6730	6730_35	3.07523	0.340485	10.0211	0.00154761	0.33164	0.272166	0.160976	-1.51641		11	0	27	0	2	0	2	5	0	5	2	7	0	5	14	0	0	27	0	16	9	0	0	2	0	7	18	2	3	4	2
11100	11100_22	17.2635	0.0998378	10.0206	0.00154803	0.33164	0.310991	0.235265	-0.806145		49	12	156	7	7	2	5	30	10	18	39	0	18	25	94	1	0	117	4	63	185	1	12	34	5	25	221	18	10	4	29
23167	23167_35	5.84508	0.429146	10.0202	0.0015483	0.33164	0.16924	0.407617	2.53952		9	2	0	6	0	0	6	10	9	7	4	8	7	5	15	0	121	1	6	0	2	0	2	2	1	1	6	6	0	3	3
56940	56940_24	15.9113	0.152696	10.0199	0.0015486	0.33164	0.385368	0.266758	-1.06324		50	30	82	18	7	0	2	31	10	10	19	7	18	20	50	0	0	87	6	32	130	4	15	13	4	28	66	17	12	16	11
100129669	100129669_9	5.52914	0.258266	10.0196	0.00154881	0.33164	0.704413	1.43528	2.09037		6	0	6	0	2	2	0	4	0	12	3	24	4	3	0	0	0	0	4	0	0	6	2	2	4	4	7	10	0	2	1
3684	3684_36	4.50461	0.536147	10.0194	0.00154898	0.33164	0.0842514	0.17471	2.10493		2	2	2	0	0	0	9	4	6	5	0	13	7	6	1	0	0	4	5	2	0	2	0	0	4	5	45	11	0	0	0
23345	23345_163	3.724	0.27597	10.0193	0.00154909	0.33164	0.101105	0.0526812	-1.88115		13	11	12	0	0	0	1	5	1	7	5	0	2	6	33	0	0	24	0	13	41	0	4	5	1	0	56	1	0	0	21
105369301	105369301_4	3.5065	0.285019	10.0188	0.00154949	0.33164	0.485003	0.818538	1.52034		2	0	10	0	0	0	6	18	0	9	9	11	8	2	3	0	0	0	2	0	0	0	0	0	4	6	7	22	0	1	1
7494	7494_17	3.15757	0.536659	10.0175	0.00155061	0.33164	0.141883	0.323012	2.37576		6	0	13	0	0	0	6	10	6	3	9	13	2	4	2	0	0	0	0	1	2	0	4	0	0	0	7	8	0	1	0
6418	6418_12	11.6259	0.391964	10.0174	0.00155067	0.33164	0.189002	0.355316	1.82353		11	11	13	4	1	1	14	41	4	29	24	28	2	21	14	1	81	12	9	4	6	2	3	5	8	19	14	19	0	2	2
5127	5127_33	3.39186	0.2732	10.0152	0.00155253	0.331773	0.29874	0.183647	-1.40521		7	0	28	0	3	0	0	12	0	7	18	0	3	5	19	0	0	21	0	11	50	3	0	2	0	6	32	2	2	0	2
56927	56927_11	1.38781	0.21876	10.0131	0.00155427	0.331879	0.200376	0.0911557	-2.27336		5	1	1	0	0	0	0	3	0	1	8	2	0	6	13	0	0	7	0	4	4	0	2	0	0	5	14	0	1	1	3
4683	4683_20	1.96424	0.224316	10.0074	0.00155914	0.332652	0.317523	0.166298	-1.8679		11	0	3	2	1	0	0	6	0	6	2	0	0	6	25	0	0	9	0	3	16	0	0	8	0	4	14	0	2	0	9
1521	1521_11	11.4673	0.067675	10.0052	0.00156102	0.332788	0.486887	0.604646	0.628032		28	0	63	7	6	1	6	17	8	20	27	6	16	11	29	4	0	60	21	37	76	0	4	18	10	6	69	21	2	5	9
83878	83878_35	1.9532	0.867593	10.0026	0.00156316	0.332979	0.455543	0.234559	-1.91887		0	4	0	0	2	0	5	3	0	3	5	2	0	4	4	0	0	12	5	3	12	0	0	4	0	0	18	0	0	0	2
51649	51649_6	6.87436	0.293453	9.99973	0.00156563	0.33324	0.309771	0.468175	1.19459		3	0	12	4	2	0	8	12	6	4	18	18	2	3	5	0	0	4	4	0	3	6	8	4	4	15	3	13	0	3	0
3688	3688_2	15.8346	0.442178	9.99664	0.00156826	0.333363	0.152447	0.309573	2.04565		26	0	8	8	4	2	12	40	8	32	26	34	20	17	2	4	0	18	8	10	26	12	6	6	10	16	38	26	0	6	16
23261	23261_38	2.11564	0.304415	9.99612	0.0015687	0.333363	0.235022	0.103831	-2.35815		10	2	0	0	0	0	0	7	0	2	11	4	1	9	0	0	0	3	2	0	1	0	0	3	2	12	7	1	0	3	3
105373557	105373557_2	4.08659	0.567997	9.99041	0.00157358	0.333942	1.59413	0.790935	-2.06718		5	4	0	1	1	1	6	6	5	7	6	8	2	10	18	0	0	10	2	3	14	0	0	2	0	2	24	10	4	4	0
26013	26013_76	3.39725	0.613636	9.98992	0.001574	0.333942	0.258012	0.15037	-1.55888		8	8	0	0	3	0	1	12	0	0	5	9	0	4	0	2	0	9	0	6	25	0	4	2	1	2	12	0	1	3	2
10553	10553_6	1.25837	0.251626	9.9883	0.00157538	0.333942	0.340088	0.134889	-2.67056		12	0	1	0	0	0	0	5	0	2	3	0	1	5	13	0	0	8	0	1	7	0	0	1	0	4	30	0	1	2	2
3148	3148_5	60.8561	0.106767	9.98708	0.00157642	0.333942	0.902112	0.678637	-0.829636		293	29	327	18	24	9	13	146	19	99	169	1	61	91	684	0	0	229	73	185	364	4	35	128	12	91	912	32	53	26	54
285033	285033_4	4.51422	0.410425	9.97896	0.00158339	0.335153	0.502615	0.270843	-1.78821		7	1	0	2	0	4	10	13	4	2	4	2	3	7	12	0	0	5	0	12	16	0	1	10	0	14	37	1	0	8	3
4818	4818_5	8.13523	0.185762	9.97562	0.00158626	0.335494	0.238403	0.375744	1.31468		18	0	32	0	3	1	6	5	8	11	18	18	13	14	29	0	0	12	7	10	33	2	9	11	6	9	47	9	0	2	3
9806	9806_16	7.70527	0.174299	9.97045	0.00159072	0.33613	0.254924	0.165647	-1.24479		33	6	29	1	0	1	1	12	3	13	28	4	9	4	40	0	0	51	11	49	98	0	0	23	1	3	60	10	4	0	25
84668	84668_15	5.26813	0.589752	9.96923	0.00159178	0.33613	0.227323	0.327309	1.05313		0	0	35	0	0	0	9	17	2	12	22	4	2	11	5	4	0	6	9	2	0	2	6	0	4	10	0	12	0	0	0
55020	55020_22	2.65148	0.182774	9.96353	0.00159671	0.336705	0.448128	0.238796	-1.81965		6	2	0	0	4	0	2	6	0	3	9	1	2	2	16	0	0	12	2	8	39	0	1	5	0	1	47	7	0	2	2
80018	80018_25	4.09522	0.19207	9.96317	0.00159702	0.336705	0.382511	0.229114	-1.48108		18	0	14	0	6	2	3	8	0	3	11	2	3	5	16	0	0	12	2	6	34	0	1	10	2	5	15	2	8	2	2
9770	9770_4	16.9988	0.10332	9.9597	0.00160004	0.337076	0.311634	0.2261	-0.926863		77	10	35	8	7	4	0	29	14	22	65	11	7	14	188	0	0	103	14	16	40	0	22	28	3	18	211	12	8	19	19
26031	26031_12	5.68474	0.1294	9.95609	0.00160318	0.33717	0.384225	0.258844	-1.14164		17	7	13	0	4	0	8	12	0	11	24	8	5	5	29	1	0	21	4	17	30	0	0	13	0	7	16	7	2	0	7
819	819_6	8.05063	0.232841	9.95219	0.00160658	0.33717	0.715556	0.442368	-1.39508		21	4	26	2	2	0	0	13	0	16	18	4	8	9	50	2	0	18	5	22	23	0	10	14	2	21	108	15	6	8	22
6741	6741_5	9.47294	0.66072	9.95156	0.00160713	0.33717	0.311528	0.68164	2.26795		5	0	6	1	2	5	10	23	9	11	26	19	21	6	5	0	110	4	6	0	2	0	4	6	2	16	22	23	0	4	0
8425	8425_92	2.06934	0.312837	9.94846	0.00160984	0.33717	0.153787	0.0893523	-1.56709		3	2	0	0	0	0	0	2	1	2	6	2	0	8	5	0	0	4	12	5	6	0	0	1	0	0	11	4	0	4	11
2820	2820_30	2.25182	0.246249	9.94777	0.00161045	0.33717	0.363298	0.189321	-1.8829		4	2	12	0	1	0	0	1	0	1	11	2	0	4	7	0	0	11	3	9	4	1	1	7	0	2	29	4	4	0	2
23064	23064_10	4.18745	0.11408	9.94755	0.00161064	0.33717	0.196159	0.121235	-1.38899		19	0	10	1	4	3	0	8	3	2	11	0	6	4	43	0	0	34	2	27	63	0	0	7	0	1	32	4	1	1	7
23081	23081_21	10.4271	0.215189	9.94482	0.00161303	0.33717	0.346455	0.229416	-1.19099		34	20	76	5	17	2	2	30	10	18	13	2	8	3	30	1	0	51	7	35	76	0	0	10	0	17	39	8	4	8	10
146894	146894_14	5.93646	0.173363	9.94185	0.00161563	0.33717	0.566993	0.328438	-1.58045		10	0	0	0	2	0	0	4	2	6	26	16	6	7	2	0	0	4	3	0	2	6	0	6	2	26	19	7	0	7	2
22885	22885_7	2.68286	0.354756	9.94181	0.00161567	0.33717	0.275501	0.127298	-2.22911		9	0	0	0	0	1	0	6	1	1	3	1	3	6	18	0	0	30	8	4	56	0	0	3	1	2	27	0	0	0	16
54822	54822_16	7.742	0.229459	9.93566	0.00162107	0.33717	0.318664	0.22689	-0.981267		20	14	96	4	1	0	4	24	6	12	23	0	9	12	64	0	0	39	6	18	101	0	0	8	1	19	69	0	2	5	5
55775	55775_19	12.6171	0.118836	9.93449	0.0016221	0.33717	0.897837	0.678379	-0.816856		17	2	13	0	0	8	18	22	10	12	23	24	14	24	25	0	0	14	2	18	31	4	0	15	3	30	32	26	6	10	6
3476	3476_1	2.87167	0.86372	9.93446	0.00162213	0.33717	0.196964	0.368845	1.81246		9	0	0	0	0	0	3	12	6	4	14	2	2	0	1	0	26	0	7	0	0	0	4	0	1	8	0	8	0	3	0
56942	56942_15	2.20444	0.308341	9.93249	0.00162387	0.33717	0.331063	0.17558	-1.83181		3	0	2	0	0	1	0	2	1	1	5	4	2	8	9	2	0	12	2	5	11	0	0	1	0	9	18	2	0	1	0
7178	7178_28	7.8281	0.473613	9.92946	0.00162654	0.33717	0.0528781	0.0899535	1.53314		28	0	10	12	3	3	8	15	2	11	8	6	8	0	14	4	0	6	10	11	24	2	7	3	6	4	12	8	5	0	17
1379	1379_20	3.98009	0.201157	9.92726	0.00162849	0.33717	0.331956	0.266252	-0.637327		3	4	115	3	2	0	0	6	0	2	11	4	2	3	11	0	0	6	1	13	23	0	0	11	0	17	24	7	3	0	9
120425	120425_27	7.73859	0.0899924	9.92673	0.00162896	0.33717	0.144995	0.105259	-0.924341		50	3	50	5	2	0	3	12	3	8	27	2	7	13	85	0	0	59	1	15	35	1	5	21	0	8	54	7	7	2	14
1622	1622_13	3.38774	0.378973	9.92608	0.00162953	0.33717	0.191045	0.322859	1.51559		0	1	1	1	0	0	4	8	6	5	11	10	8	1	6	0	0	1	4	0	0	0	3	3	2	10	12	4	0	0	3
1760	1760_10	2.42397	0.39415	9.92537	0.00163016	0.33717	0.267641	0.113491	-2.47682		0	0	0	1	4	0	1	1	0	5	9	3	2	13	3	0	0	1	1	1	2	0	0	5	0	14	2	6	0	2	5
22820	22820_20	1.69801	0.394504	9.92307	0.0016322	0.33717	0.0827078	0.162308	1.94573		2	0	14	0	0	0	0	6	2	11	1	3	6	5	2	0	0	1	2	0	0	0	0	3	2	0	0	5	0	0	4
51118	51118_8	3.54742	0.186742	9.92091	0.00163412	0.33717	0.701351	0.4022	-1.61221		10	6	1	2	0	1	0	3	1	3	12	10	2	3	30	0	0	5	6	4	30	0	0	7	0	4	13	2	2	2	5
51751	51751_5	3.65857	0.531425	9.92068	0.00163432	0.33717	0.831886	2.23036	2.94561		1	0	0	0	1	0	4	11	1	2	4	6	8	0	2	4	0	1	3	0	0	2	0	0	7	0	3	11	0	1	1
51428	51428_16	4.35017	0.199231	9.92027	0.00163469	0.33717	0.249577	0.138102	-1.70851		4	3	5	1	0	2	2	5	1	1	3	7	1	21	17	0	0	19	2	13	39	0	0	5	0	4	35	9	7	4	5
6738	6738_18	7.12155	0.202598	9.91919	0.00163564	0.33717	0.401163	0.287053	-0.967591		13	0	84	4	2	1	0	42	0	7	22	0	4	17	65	0	0	52	3	28	63	0	1	1	0	23	48	7	13	6	10
105375969	105375969_1	5.02532	0.328435	9.91567	0.00163878	0.33717	1.94842	1.08733	-1.74411		1	4	0	0	2	6	0	6	2	5	12	12	1	10	2	0	0	6	0	2	4	2	0	7	10	6	28	5	0	0	4
375748	375748_49	5.47876	0.470827	9.91524	0.00163915	0.33717	0.331237	0.162549	-2.05594		8	16	21	0	0	2	2	7	4	2	12	3	0	4	26	0	0	26	2	27	47	0	0	4	6	1	28	16	2	6	12
9678	9678_15	3.31348	0.257539	9.91495	0.00163942	0.33717	0.286531	0.181852	-1.313		9	6	37	0	3	0	0	11	0	6	5	1	1	7	21	0	0	12	4	13	32	0	0	5	2	0	28	0	0	7	3
55114	55114_40	6.48894	0.267825	9.91397	0.00164029	0.33717	0.312116	0.184641	-1.51621		11	4	10	0	9	2	0	12	5	10	10	2	17	9	47	0	0	32	4	39	63	0	5	13	1	0	76	1	0	2	9
146439	146439_11	3.23808	0.390288	9.91392	0.00164033	0.33717	0.404212	0.192342	-2.14585		2	8	2	0	2	0	4	16	0	0	7	1	0	11	4	2	0	2	1	0	12	1	0	5	0	8	4	6	0	3	6
546	546_1	5.04291	0.678461	9.91356	0.00164065	0.33717	0.0548223	0.178892	3.41319		2	0	16	0	0	2	2	15	2	4	12	4	0	0	0	0	196	3	6	1	0	0	0	2	2	0	14	2	0	0	2
3052	3052_7	2.64425	0.483096	9.91317	0.001641	0.33717	0.751576	0.353892	-2.18357		9	5	14	0	1	0	0	1	2	4	13	0	0	2	15	0	0	16	4	4	32	0	7	8	0	6	26	1	0	1	2
23762	23762_30	10.3278	0.0684354	9.91194	0.0016421	0.33717	0.198974	0.151089	-0.794755		62	0	140	32	0	1	0	13	1	8	21	0	6	7	27	3	0	46	4	56	100	0	1	7	3	14	143	4	14	4	4
4201	4201_4	6.5786	0.0811318	9.91057	0.00164332	0.33717	0.614489	0.390743	-1.31163		22	12	11	3	2	0	5	20	2	15	9	5	8	5	59	0	0	34	3	16	45	0	0	12	3	12	71	3	0	6	5
137886	137886_13	4.82396	0.247453	9.90988	0.00164394	0.33717	0.445835	0.264962	-1.50448		12	10	12	0	0	2	0	24	2	4	19	2	4	12	52	0	0	24	0	16	21	0	0	11	0	1	54	3	4	6	4
8546	8546_32	2.29384	0.377271	9.90921	0.00164454	0.33717	0.204197	0.122868	-1.46633		10	2	20	0	0	0	0	0	0	7	8	0	0	4	27	0	0	26	0	9	7	0	2	3	3	10	18	0	0	2	3
83853	83853_11	2.41083	0.324181	9.9091	0.00164463	0.33717	0.226567	0.508759	2.33898		5	0	3	0	1	0	8	15	0	11	3	3	0	1	2	0	0	2	2	0	4	2	0	0	0	0	4	11	0	0	0
9367	9367_8	4.575	0.239576	9.90734	0.00164621	0.337235	0.932834	0.58609	-1.35338		7	2	0	0	1	6	2	4	6	3	19	5	8	5	28	0	0	11	2	12	26	0	3	7	0	10	10	8	0	3	1
56033	56033_1	7.55155	0.572711	9.90357	0.00164959	0.33746	0.777526	1.16062	1.1733		0	0	10	1	0	4	6	26	7	13	4	20	4	11	0	4	0	14	13	0	4	2	0	7	2	6	6	12	0	10	0
3189	3189_19	10.6806	0.132561	9.90124	0.00165168	0.33746	0.298928	0.215899	-0.939899		18	20	61	10	5	1	2	25	9	7	18	0	10	6	114	0	0	71	3	26	113	0	6	26	0	9	54	2	13	7	19
23126	23126_42	2.06627	0.335957	9.90029	0.00165253	0.33746	0.224126	0.145342	-1.25039		9	1	41	2	0	0	0	0	0	9	10	0	2	5	6	0	0	16	0	9	27	0	0	5	0	3	14	1	0	1	4
7405	7405_20	1.75147	0.247025	9.9001	0.0016527	0.33746	0.299044	0.151571	-1.96228		3	3	7	0	2	0	0	2	0	1	8	1	1	7	4	0	0	5	4	6	11	0	0	12	0	2	8	4	0	0	0
1788	1788_32	9.28247	0.156739	9.89907	0.00165362	0.33746	0.308681	0.210139	-1.11075		15	15	26	1	5	0	6	33	2	9	13	11	7	1	21	0	0	30	6	15	47	3	2	12	2	14	51	22	6	15	11
84897	84897_16	6.94983	0.0966231	9.89648	0.00165595	0.337595	0.444673	0.306605	-1.07517		11	4	16	2	2	1	3	17	3	10	13	8	6	10	21	0	0	39	2	22	44	0	8	19	0	14	43	18	0	5	19
100506476	100506476_3	6.02916	0.539153	9.89553	0.00165681	0.337595	2.94703	1.28988	-2.54673		8	0	11	0	4	0	14	19	2	13	13	8	6	12	0	0	0	4	2	4	0	2	0	9	0	10	6	8	0	11	9
101926933	101926933_3	5.28178	0.297625	9.89353	0.00165861	0.337705	0.644292	0.964682	1.1768		6	0	6	0	0	4	6	18	2	9	17	11	17	12	2	0	0	0	8	4	0	3	0	0	0	7	0	6	0	3	2
54758	54758_33	2.3448	0.355443	9.89169	0.00166027	0.337784	0.163674	0.0900276	-1.72521		5	3	16	0	4	0	0	3	2	0	3	0	4	1	17	0	0	5	0	19	9	0	0	4	1	3	18	4	2	4	0
3054	3054_15	7.30541	0.147542	9.884	0.00166722	0.338941	0.315577	0.220312	-1.03809		24	6	37	11	1	0	0	13	5	5	21	1	1	14	37	0	0	24	18	37	91	0	2	9	3	8	68	2	4	6	13
2086	2086_3	8.64665	0.279595	9.88053	0.00167036	0.339059	0.815707	0.474375	-1.57441		48	0	19	5	3	0	5	28	11	14	40	6	6	13	29	0	0	30	0	18	20	0	1	3	3	12	67	11	13	7	17
863	863_23	4.01988	0.158789	9.87938	0.00167141	0.339059	0.27569	0.170855	-1.38164		10	5	4	0	2	0	3	5	0	6	4	5	4	5	15	0	0	4	3	4	23	0	2	13	4	11	25	7	1	3	8
6249	6249_55	3.66494	0.209191	9.87917	0.0016716	0.339059	0.201611	0.127425	-1.32443		11	4	6	0	0	0	0	17	1	6	13	5	6	5	53	0	0	26	0	16	19	0	0	6	0	2	37	4	2	1	9
107984661	107984661_4	5.57388	0.352283	9.87766	0.00167297	0.339079	0.895933	0.442708	-2.04834		17	0	49	0	6	2	3	21	2	2	17	5	10	12	37	0	0	31	2	10	28	0	1	9	0	3	34	4	2	6	6
7273	7273_14	2.978	0.349097	9.87522	0.0016752	0.339168	0.100649	0.0569664	-1.64246		3	4	34	0	4	0	2	5	0	3	15	1	2	5	6	0	0	7	0	4	11	0	4	3	0	1	5	0	5	6	4
10318	10318_4	15.5078	0.127998	9.8744	0.00167595	0.339168	0.192973	0.142405	-0.877207		37	12	113	14	1	1	0	35	5	33	34	1	3	27	109	0	0	131	12	51	165	1	6	28	3	22	313	25	8	8	13
22863	22863_10	2.36245	0.396104	9.8675	0.00168224	0.340184	0.320015	0.167951	-1.86196		9	0	29	1	0	0	0	10	1	0	3	0	1	3	24	0	0	24	0	10	42	0	2	5	0	3	4	1	4	2	6
83892	83892_26	3.05472	0.307709	9.86405	0.00168539	0.340564	0.152295	0.261348	1.55927		4	0	8	0	0	0	4	12	2	4	8	13	8	10	2	0	0	0	1	0	0	0	2	1	2	0	3	8	0	0	0
9972	9972_3	1.74481	0.386893	9.8596	0.00168948	0.341133	0.205978	0.090012	-2.38941		13	0	2	2	0	0	0	1	0	4	11	0	0	2	11	0	0	19	2	18	33	0	0	0	0	5	38	0	0	0	0
1643	1643_25	2.46465	0.34495	9.85545	0.00169329	0.341382	0.22523	0.104639	-2.21289		0	3	0	0	1	0	0	5	2	2	5	1	0	4	11	0	0	1	0	5	6	2	2	1	0	5	15	1	6	4	4
3164	3164_21	16.0414	0.360715	9.85349	0.0016951	0.341382	0.296874	0.612087	2.09452		7	0	0	1	1	2	19	47	8	12	17	36	11	6	4	2	300	5	16	0	1	0	3	1	20	13	24	35	0	6	3
105369302	105369302_17	3.50364	0.317397	9.85237	0.00169613	0.341382	0.468926	0.304958	-1.24449		18	2	0	0	0	0	2	6	6	4	14	6	2	10	4	0	0	6	2	0	2	0	0	4	0	8	22	28	0	2	3
10808	10808_34	6.12577	0.574343	9.85234	0.00169616	0.341382	0.321339	0.597178	1.79409		2	0	10	0	0	1	16	32	5	11	22	8	8	10	8	0	0	0	14	0	0	0	0	0	4	15	8	32	0	2	2
23774	23774_23	7.98047	0.245388	9.85084	0.00169754	0.341382	0.207407	0.360114	1.59402		8	0	15	0	0	2	9	12	7	12	11	21	11	18	4	1	0	7	8	7	13	2	11	4	6	3	12	32	0	0	4
549	549_14	1.86805	0.246956	9.84779	0.00170036	0.341382	0.370143	0.206728	-1.68292		16	0	15	1	0	0	0	2	0	5	7	0	0	6	8	0	0	16	0	7	5	0	0	0	2	2	18	2	6	1	0
5573	5573_16	1.88788	0.416157	9.84695	0.00170113	0.341382	0.0415669	0.0817249	1.9508		1	0	4	0	0	1	1	3	0	7	3	0	1	0	9	0	18	3	6	0	15	1	2	1	2	4	0	7	0	0	0
10336	10336_17	10.5089	0.107051	9.84684	0.00170124	0.341382	0.238425	0.337841	1.00698		10	2	94	4	5	0	9	32	4	18	17	14	14	5	31	5	0	39	12	21	16	2	14	2	7	4	58	23	0	3	7
9382	9382_26	6.61963	0.565163	9.8448	0.00170312	0.341382	0.135738	0.271177	1.99812		4	1	0	8	2	4	5	15	1	8	8	10	9	3	0	6	0	5	6	1	0	3	2	5	5	8	12	8	1	0	2
23122	23122_10	2.94281	0.19789	9.84441	0.00170349	0.341382	0.256647	0.156418	-1.42973		5	0	5	0	3	2	0	8	2	1	10	6	6	4	14	0	0	6	0	6	25	0	0	6	0	3	25	2	0	1	7
57498	57498_8	2.2773	0.248998	9.84192	0.00170579	0.341452	0.162177	0.090442	-1.68544		7	0	12	0	0	0	4	0	0	0	5	0	2	5	20	0	0	14	0	9	23	0	0	12	1	2	16	4	2	0	7
1265	1265_11	20.732	0.113626	9.84127	0.00170639	0.341452	0.332223	0.232774	-1.02777		62	17	29	6	5	1	2	45	11	21	64	7	32	40	161	6	0	126	28	66	176	1	4	33	4	7	295	13	6	22	17
55037	55037_43	2.36891	0.375948	9.83945	0.00170809	0.341536	0.239974	0.080358	-3.15794		3	30	2	0	0	0	0	4	1	0	4	0	2	1	7	0	0	6	0	5	23	0	0	3	1	0	8	0	0	0	1
8888	8888_18	3.75838	0.431923	9.83227	0.00171477	0.342369	0.0875805	0.172112	1.94985		2	0	0	0	0	1	7	13	4	7	2	8	4	0	3	2	0	12	6	0	0	1	0	3	2	5	0	9	0	1	3
822	822_5	3.63847	0.281239	9.83167	0.00171533	0.342369	0.316663	0.161955	-1.93646		19	0	2	2	2	3	0	3	0	6	11	4	0	6	21	0	0	30	0	11	22	0	2	2	2	2	85	5	0	2	2
23064	23064_8	6.1097	0.106191	9.83064	0.00171629	0.342369	0.219141	0.149767	-1.09887		19	0	8	1	2	1	2	10	0	15	17	5	2	10	58	0	0	32	2	23	44	2	2	18	2	10	30	2	5	2	12
29074	29074_9	2.15034	0.260674	9.82947	0.00171738	0.342369	0.572242	0.2758	-2.11193		12	0	0	1	1	0	0	2	0	7	15	4	2	10	17	0	0	9	0	7	9	0	1	1	0	2	3	0	3	0	2
30848	30848_2	5.04461	0.312859	9.82576	0.00172085	0.342749	1.38822	2.52343	1.82752		0	1	20	2	0	4	0	9	6	5	14	2	5	10	4	0	0	0	23	0	0	5	1	4	5	7	0	4	0	3	1
102467147	102467147_8	7.35259	0.242972	9.82469	0.00172185	0.342749	0.313549	0.529712	1.51732		2	0	5	0	2	4	18	17	9	6	23	24	8	3	0	1	0	7	11	2	0	0	0	2	2	6	8	18	0	0	0
25801	25801_10	14.7298	0.072259	9.82183	0.00172452	0.343026	0.337331	0.419667	0.631625		39	24	63	10	2	2	10	42	6	16	29	9	13	8	122	0	0	46	22	9	18	4	17	14	14	6	84	24	8	11	5
8807	8807_16	8.58659	0.201601	9.81877	0.0017274	0.343343	0.523203	0.326952	-1.36051		57	6	51	2	4	2	8	13	1	18	20	1	2	14	41	0	0	32	4	30	64	0	3	11	2	10	143	10	3	0	25
8450	8450_46	1.29927	0.313468	9.8171	0.00172897	0.343399	0.175297	0.0777552	-2.34616		13	0	3	0	0	0	0	4	2	1	5	0	0	0	11	0	0	12	2	11	13	0	0	1	0	5	2	0	1	2	0
23408	23408_21	8.43493	0.355655	9.81448	0.00173143	0.343412	0.570793	0.347297	-1.43843		8	10	89	14	4	4	2	34	0	9	13	4	0	13	70	0	0	29	4	16	64	2	6	4	1	17	34	1	2	11	4
221	221_14	7.28707	0.23293	9.81416	0.00173174	0.343412	0.431693	0.243751	-1.65218		28	5	16	2	7	0	1	16	4	4	15	4	11	5	43	2	0	36	4	25	16	2	3	18	4	6	110	0	3	0	8
26115	26115_40	52.6085	0.0954612	9.81293	0.00173289	0.343412	0.81447	0.953505	0.460533		63	10	102	7	11	8	51	132	41	90	103	118	64	73	83	8	22	40	57	22	76	14	34	36	29	120	135	112	0	32	29
84790	84790_13	7.80618	0.315574	9.80604	0.0017394	0.343958	0.487819	0.284958	-1.55488		17	10	22	0	4	8	2	6	5	10	21	1	8	6	55	0	0	34	8	24	66	0	14	14	0	14	38	6	4	1	7
400618	400618_37	2.12857	0.373238	9.80545	0.00173996	0.343958	0.262524	0.133936	-1.943		5	1	0	0	2	0	0	11	0	0	1	7	2	8	4	0	0	2	4	0	0	0	0	5	0	11	12	2	0	1	2
79901	79901_13	1.73878	0.259943	9.80315	0.00174213	0.343958	0.434617	0.209222	-2.11283		5	2	10	1	0	0	0	1	0	2	3	0	3	4	10	0	0	17	0	12	12	0	2	6	0	4	15	0	1	2	2
6601	6601_7	3.87083	0.277322	9.80312	0.00174216	0.343958	0.137572	0.0817497	-1.50208		12	0	3	0	8	0	0	9	0	4	14	6	6	19	18	0	0	19	3	8	21	0	0	6	1	6	22	2	0	0	5
80700	80700_15	22.3297	0.457404	9.80255	0.0017427	0.343958	0.110069	0.184961	1.49813		14	2	102	26	0	1	17	25	14	16	30	23	15	36	7	10	299	42	26	23	62	0	14	18	11	26	16	22	5	16	7
960	960_24	13.6797	0.141059	9.80185	0.00174336	0.343958	0.194998	0.148423	-0.787869		56	8	95	20	1	0	0	22	10	40	61	3	6	16	143	0	0	89	3	59	149	0	4	33	5	11	73	4	7	7	10
10987	10987_28	5.62192	0.460729	9.79696	0.00174801	0.344621	0.231805	0.430039	1.7862		4	0	0	0	0	2	2	16	8	8	4	14	5	12	1	0	0	4	24	0	0	1	0	9	8	9	5	8	0	4	0
4292	4292_6	1.59664	0.281601	9.79508	0.0017498	0.344719	0.203692	0.0857304	-2.49783		6	14	0	0	0	0	0	2	0	4	1	2	0	2	9	0	0	6	0	2	4	0	0	0	0	5	14	1	0	1	0
3516	3516_27	18.5227	0.521586	9.7911	0.00175358	0.344974	0.212063	0.49392	2.44425		17	0	1	2	2	1	10	30	4	18	18	27	7	11	5	6	484	6	5	1	3	6	4	17	11	22	7	12	0	9	2
5684	5684_20	2.97028	0.15276	9.79101	0.00175367	0.344974	0.410633	0.233734	-1.62866		14	0	4	0	0	0	0	6	4	8	5	0	0	6	20	0	0	15	0	27	70	0	2	8	0	9	34	1	0	1	3
4054	4054_59	2.82454	0.325105	9.78928	0.00175532	0.34499	0.178683	0.097971	-1.73448		8	19	4	0	1	0	1	13	0	6	8	1	0	3	7	0	0	12	0	5	9	0	0	0	0	4	5	10	0	4	4
100506115	100506115_8	6.77206	0.529661	9.78803	0.00175652	0.34499	0.19599	0.314059	1.36193		4	14	0	0	0	2	12	39	2	9	16	12	2	12	4	2	9	0	10	0	1	1	4	4	6	10	6	9	0	0	0
11258	11258_3	1.37031	0.350158	9.78687	0.00175762	0.34499	0.231795	0.0939105	-2.60804		1	0	0	0	0	0	0	5	0	0	4	1	1	5	8	0	0	2	2	2	11	0	0	2	0	2	11	0	0	9	0
783	783_28	3.73748	0.230097	9.78381	0.00176055	0.345312	0.203378	0.37911	1.79931		0	0	2	1	0	2	2	12	0	4	6	13	6	2	1	0	0	1	11	0	0	2	0	1	2	3	1	10	0	4	2
79621	79621_19	2.60929	0.333137	9.78057	0.00176365	0.345591	0.201488	0.104579	-1.89291		12	0	25	4	1	0	0	6	1	4	12	0	0	7	27	0	0	10	2	19	42	0	0	0	0	2	20	3	4	0	1
53	53_25	2.10949	0.339807	9.77748	0.00176663	0.345591	0.31475	0.14202	-2.29808		11	0	1	0	0	0	2	3	0	2	11	2	0	3	2	0	0	6	4	4	25	0	2	10	0	4	12	4	0	4	0
57704	57704_13	4.7985	0.170218	9.7774	0.0017667	0.345591	0.301347	0.183391	-1.43435		10	12	11	0	3	0	0	9	0	3	6	8	0	2	14	1	0	14	9	9	31	0	3	9	3	15	18	7	0	5	6
8875	8875_21	4.00521	0.242535	9.77658	0.00176749	0.345591	0.285099	0.14371	-1.97804		30	14	13	4	1	0	1	3	1	3	33	0	1	5	47	0	0	29	2	6	4	0	0	9	0	4	45	2	1	0	3
2023	2023_24	9.38172	0.535108	9.77559	0.00176844	0.345591	0.142731	0.267139	1.80978		6	0	0	2	0	2	15	30	3	5	16	19	8	12	9	6	0	0	8	2	4	4	4	6	5	7	11	17	0	10	8
2873	2873_62	2.46878	0.218221	9.77286	0.00177107	0.345833	0.231286	0.127952	-1.70902		6	0	11	2	0	0	0	5	2	4	13	1	3	4	20	0	0	14	2	16	10	0	0	4	2	4	26	3	2	2	0
54059	54059_11	5.40599	0.292323	9.77162	0.00177227	0.345833	0.644968	0.34396	-1.82098		3	2	1	0	6	1	0	17	3	2	19	2	1	21	18	6	0	19	0	1	15	1	2	6	1	16	17	3	0	4	6
51512	51512_4	4.03061	0.332959	9.7663	0.00177739	0.346214	0.391641	0.637513	1.4118		0	0	10	0	0	0	8	12	6	6	19	7	7	4	3	0	0	1	4	0	2	2	4	4	0	2	9	20	0	0	0
100506476	100506476_6	5.22841	0.551509	9.76587	0.00177781	0.346214	0.752932	1.78199	2.54688		2	0	17	0	0	6	10	2	2	15	9	8	13	3	0	0	0	0	8	0	4	0	4	0	9	1	4	10	0	2	5
51742	51742_18	10.8925	0.190472	9.7641	0.00177953	0.346214	0.274784	0.184848	-1.14489		64	8	39	6	6	0	6	32	2	8	26	0	10	14	131	1	0	98	15	27	56	0	6	24	0	16	134	7	2	2	19
7422	7422_15	5.54184	0.307551	9.76352	0.00178009	0.346214	0.290251	0.180732	-1.36812		18	2	3	0	4	2	6	23	5	7	14	5	2	7	22	0	0	16	5	10	17	1	2	10	0	17	32	7	6	0	0
9648	9648_34	2.94387	0.251854	9.76289	0.00178069	0.346214	0.187882	0.105988	-1.65242		4	8	30	3	1	0	0	3	0	4	7	0	1	4	19	0	0	5	1	19	60	0	0	4	1	12	19	2	1	2	0
223082	223082_4	2.02789	0.451907	9.76126	0.00178228	0.34627	0.463102	0.306458	-1.19412		8	0	55	0	2	0	0	1	0	1	4	1	0	3	15	0	0	12	0	9	15	0	0	2	0	3	5	1	6	0	6
4790	4790_49	7.17229	0.213414	9.75863	0.00178483	0.346513	0.333882	0.230081	-1.07577		14	6	4	0	6	0	0	16	3	6	26	16	5	24	30	0	0	25	12	13	45	0	0	16	2	10	12	9	0	6	9
57446	57446_4	5.42375	0.34463	9.75448	0.00178886	0.346792	0.337247	0.57344	1.53674		8	2	9	0	0	0	2	26	8	2	13	11	6	4	10	0	0	4	17	0	2	2	0	0	11	13	10	15	0	2	0
195977	195977_27	3.4157	0.256125	9.75331	0.00179	0.346792	0.24233	0.476905	1.95743		2	2	0	0	0	2	2	24	0	1	4	13	4	1	0	0	0	0	4	0	0	2	2	0	4	5	2	8	0	0	0
9693	9693_26	15.6784	0.125317	9.75315	0.00179015	0.346792	0.446099	0.331366	-0.859981		74	8	140	18	2	2	0	29	7	14	40	2	6	17	133	4	0	68	19	41	116	0	15	16	4	14	146	17	11	11	31
6197	6197_52	5.81715	0.587586	9.75087	0.00179238	0.346972	0.166983	0.335221	2.01282		11	0	5	6	2	2	4	6	6	8	14	6	3	6	0	4	0	0	14	4	0	0	2	2	10	0	22	16	2	0	6
81563	81563_18	80.4965	0.183748	9.74777	0.0017954	0.347305	1.14104	1.61411	1.03129		66	12	63	6	25	24	73	210	36	105	202	233	68	95	80	8	256	61	74	24	38	20	8	76	38	153	123	164	0	56	46
80144	80144_73	6.50956	0.232722	9.74239	0.00180067	0.347527	0.430127	0.267039	-1.3781		8	5	0	0	0	2	7	9	2	10	26	10	0	9	2	2	0	12	10	0	12	2	0	8	2	26	22	8	0	10	2
55035	55035_24	9.33349	0.209314	9.74212	0.00180093	0.347527	0.342037	0.208321	-1.43242		22	23	28	1	8	0	2	23	7	12	16	5	7	5	38	0	0	44	6	24	56	2	6	16	8	5	51	12	4	5	9
825	825_103	9.69036	0.427356	9.742	0.00180105	0.347527	0.153827	0.278899	1.71814		3	0	28	0	0	0	2	14	4	9	14	11	3	5	0	2	256	0	7	0	0	2	6	0	6	9	28	22	0	12	4
8573	8573_40	0.873594	0.359453	9.74128	0.00180175	0.347527	0.162163	0.0733523	-2.28955		4	0	0	0	0	0	0	3	1	2	7	0	3	3	8	0	0	4	0	6	13	0	0	0	0	0	11	0	0	0	2
57205	57205_6	3.54187	0.413064	9.73648	0.00180647	0.347824	0.406888	0.198935	-2.06764		9	4	1	0	1	2	2	2	0	4	12	1	0	6	17	0	0	24	5	14	15	3	0	3	3	9	4	0	0	0	6
1981	1981_60	14.9324	0.19776	9.73526	0.00180767	0.347824	0.240627	0.164461	-1.09883		73	12	82	5	8	9	0	14	16	24	32	1	12	32	97	0	0	96	7	67	94	2	7	20	5	15	109	5	1	11	10
7728	7728_11	3.80224	0.213705	9.73512	0.0018078	0.347824	0.493202	0.301753	-1.4212		11	4	20	0	1	0	4	6	4	10	11	6	2	5	6	0	2	10	0	15	13	0	0	10	0	4	22	6	1	4	2
23218	23218_30	22.4514	0.0760664	9.73338	0.00180951	0.347824	0.167395	0.209967	0.654202		41	36	170	10	3	6	14	57	14	20	15	9	9	16	70	11	28	72	21	35	79	2	45	25	9	12	144	49	6	5	23
23499	23499_104	8.72935	0.116282	9.72987	0.00181297	0.347824	0.116791	0.0847534	-0.925326		19	9	42	4	13	2	3	26	2	12	13	0	6	7	69	0	0	41	2	13	62	0	2	12	6	10	37	12	10	5	20
55646	55646_3	4.47806	0.145241	9.72713	0.00181567	0.347824	0.512966	0.319678	-1.36827		9	0	10	0	1	0	5	2	4	5	8	3	4	10	47	0	0	31	10	13	39	0	0	5	4	5	27	3	4	1	6
4688	4688_20	24.6423	0.162835	9.72395	0.00181882	0.347824	0.304283	0.215927	-0.990825		103	26	152	5	5	7	3	51	10	33	102	3	8	43	269	4	0	168	16	25	110	0	15	46	8	10	423	7	19	12	27
10772	10772_16	5.20892	0.249969	9.72371	0.00181906	0.347824	0.254288	0.14624	-1.59727		7	4	29	0	1	2	0	18	0	7	15	1	3	15	37	0	0	27	1	20	34	4	2	4	0	9	4	2	6	4	7
107986125	107986125_2	2.26156	0.483009	9.72265	0.00182011	0.347824	1.24576	0.512908	-2.59079		0	6	0	0	0	0	2	7	0	0	12	7	0	4	1	0	0	0	4	0	0	0	0	6	0	7	15	5	0	0	5
2773	2773_8	6.18908	0.129239	9.72189	0.00182086	0.347824	0.410341	0.265345	-1.26021		39	6	36	3	0	0	1	13	1	16	24	2	4	11	56	0	0	31	0	31	68	0	4	7	3	10	54	7	1	6	2
64398	64398_24	1.51126	0.419674	9.72181	0.00182094	0.347824	0.251735	0.127778	-1.95764		4	0	0	0	2	0	0	11	1	1	3	2	0	0	1	0	0	9	0	9	7	0	3	6	0	2	12	1	1	0	3
219402	219402_26	2.71771	0.272009	9.72103	0.00182172	0.347824	0.196796	0.321202	1.41507		3	0	17	0	2	0	2	5	2	3	1	4	5	3	13	1	0	3	4	1	4	2	3	3	0	0	0	7	0	0	4
84232	84232_17	2.97978	0.214001	9.71985	0.00182289	0.347824	0.110505	0.185608	1.49681		1	0	56	14	0	2	2	3	1	1	4	2	5	1	1	0	0	23	8	5	16	0	0	0	0	3	7	3	0	1	1
199223	199223_62	5.6169	0.252872	9.71813	0.00182459	0.347824	0.405202	0.254169	-1.34805		3	2	2	0	2	1	2	16	0	6	11	13	0	13	13	0	0	4	2	3	4	0	0	7	10	31	13	13	0	6	12
3980	3980_51	5.78967	0.431025	9.7168	0.00182591	0.347824	0.168479	0.246121	1.09435		3	0	4	0	0	3	3	11	1	9	11	11	9	10	0	4	38	0	4	0	0	4	1	1	2	17	6	1	0	0	0
813	813_12	7.18846	0.294806	9.7166	0.00182611	0.347824	0.700505	0.407943	-1.56769		38	0	37	0	2	1	0	16	7	18	27	1	6	17	65	0	0	40	10	23	51	0	0	8	4	10	44	12	4	6	9
23420	23420_63	4.00554	0.586298	9.71618	0.00182653	0.347824	1.47033	0.712054	-2.13098		11	3	0	2	2	1	0	6	1	0	3	8	8	3	14	0	0	25	1	7	17	2	4	2	0	5	15	0	10	0	2
79671	79671_18	4.35026	0.193667	9.716	0.00182671	0.347824	0.453323	0.298386	-1.20946		3	2	2	0	1	0	1	12	5	9	18	12	4	8	11	0	0	11	2	0	9	0	0	10	0	11	37	3	0	7	4
4054	4054_60	7.27005	0.155289	9.71266	0.00183003	0.347928	0.25617	0.165112	-1.26822		9	23	15	2	2	1	3	14	3	8	15	5	8	6	9	2	0	27	0	13	26	0	8	5	2	5	15	11	11	8	11
643155	643155_5	15.0931	0.183982	9.71151	0.00183117	0.347928	0.742002	0.988737	0.838364		16	15	16	0	4	6	17	42	7	13	22	27	13	20	25	4	8	10	26	4	1	8	11	11	7	29	12	15	0	6	3
10482	10482_53	5.88171	0.652901	9.70896	0.00183372	0.347928	0.0821858	0.2253	2.91081		1	0	0	0	0	2	0	5	1	5	2	19	2	2	1	2	112	1	4	0	7	1	2	0	6	12	9	13	0	0	0
83938	83938_2	2.61833	0.260635	9.7087	0.00183398	0.347928	0.415439	0.218327	-1.85923		15	2	0	0	4	0	0	6	2	4	7	4	0	6	9	2	0	2	0	2	11	0	0	8	0	6	10	3	0	0	0
51428	51428_44	7.62012	0.441645	9.70609	0.00183659	0.347928	0.154064	0.313427	2.05096		0	2	0	0	0	1	6	9	1	22	8	28	5	6	2	6	0	2	21	2	2	2	3	0	0	13	17	16	0	0	6
3646	3646_31	4.73832	0.339215	9.70488	0.0018378	0.347928	0.263163	0.167748	-1.30029		14	0	18	0	0	2	0	5	4	19	16	0	13	13	33	0	0	22	10	19	35	0	0	8	0	6	31	0	4	4	4
381	381_17	6.01223	0.275934	9.70425	0.00183842	0.347928	0.542184	0.311234	-1.60621		27	4	20	0	2	0	0	10	6	8	23	7	0	5	20	2	0	43	8	5	50	0	1	12	0	6	67	6	10	0	6
7094	7094_19	34.7594	0.0560104	9.70348	0.00183919	0.347928	0.161902	0.195847	0.549505		75	22	194	11	12	11	18	48	21	42	45	15	46	20	138	7	36	179	51	90	231	8	51	23	10	24	340	75	4	11	30
7707	7707_30	10.5744	0.346886	9.7013	0.00184137	0.347928	0.239524	0.391467	1.4197		19	1	26	2	1	3	15	27	7	10	21	22	16	16	4	2	0	9	16	0	8	2	8	6	8	23	10	20	0	6	4
25820	25820_30	1.55233	0.218123	9.7013	0.00184138	0.347928	0.16683	0.0841954	-1.97361		13	0	9	1	0	1	0	5	0	1	4	0	2	5	21	0	0	12	0	3	10	0	0	2	0	2	24	2	1	0	3
6396	6396_37	8.6294	0.36205	9.70111	0.00184157	0.347928	0.17193	0.429263	2.64372		4	0	18	0	2	2	8	19	4	6	4	7	4	8	13	0	264	6	6	0	8	4	0	0	0	0	14	19	0	0	2
9728	9728_26	1.4733	0.272446	9.69849	0.00184419	0.348178	0.208911	0.121175	-1.57227		6	0	21	0	2	0	0	1	0	2	5	0	0	6	16	0	0	9	0	2	9	0	0	1	1	2	8	0	0	4	2
79718	79718_68	3.56776	0.784493	9.69624	0.00184645	0.348224	0.0635016	0.162171	2.70582		0	0	23	2	4	6	4	3	0	4	0	6	0	3	0	0	0	5	15	0	2	0	8	0	0	1	2	4	0	0	4
30836	30836_7	1.55415	0.303143	9.69405	0.00184866	0.348224	0.278159	0.140094	-1.98039		9	0	0	0	0	0	0	3	0	4	10	1	0	4	14	0	0	10	0	5	2	0	1	4	1	2	26	8	0	0	3
2670	2670_79	15.0907	0.0753279	9.69392	0.00184878	0.348224	0.431176	0.330889	-0.765653		20	14	0	0	0	2	16	25	7	11	33	33	22	26	16	4	0	13	15	2	11	3	4	20	7	44	77	34	0	13	9
94005	94005_9	1.83726	0.393221	9.69114	0.00185158	0.348224	0.308275	0.134041	-2.40489		7	0	1	2	0	0	0	2	2	4	1	2	1	6	5	0	0	7	0	4	6	0	0	3	0	0	20	0	1	2	14
23613	23613_9	5.29563	0.294507	9.69006	0.00185268	0.348224	0.252456	0.139925	-1.7038		10	6	2	1	4	0	0	9	2	2	25	5	3	12	21	2	0	15	7	5	18	0	2	2	0	15	6	6	2	9	16
6595	6595_78	5.88722	0.471414	9.68956	0.00185317	0.348224	0.069204	0.147954	2.19285		2	0	10	0	0	3	5	26	0	5	14	18	3	4	0	0	47	3	16	4	2	2	0	3	1	4	5	9	0	4	5
23670	23670_33	1.54449	0.263894	9.6889	0.00185385	0.348224	0.17003	0.11552	-1.11566		5	1	31	0	0	0	0	1	0	3	8	0	0	5	14	0	0	8	0	3	10	0	0	4	0	5	16	1	0	2	5
79811	79811_26	9.23103	0.236568	9.68789	0.00185486	0.348224	0.188671	0.12557	-1.17523		40	7	53	1	7	1	1	13	5	9	30	5	16	10	77	0	0	43	4	40	90	0	4	28	0	9	48	12	3	6	11
2661	2661_15	8.14565	0.349002	9.68182	0.001861	0.34902	0.918908	0.633819	-1.08211		10	0	4	0	3	0	9	17	4	10	13	22	6	21	42	0	0	6	10	3	16	0	3	20	0	17	47	23	1	3	17
11168	11168_2	7.20703	0.17253	9.68003	0.00186281	0.34902	0.324485	0.208033	-1.28414		20	0	50	3	5	2	0	16	4	7	28	1	16	7	50	0	0	46	6	43	103	0	3	8	0	13	86	5	0	2	11
23143	23143_5	4.14984	0.390928	9.67891	0.00186395	0.34902	0.379659	0.218121	-1.60142		20	9	0	0	0	2	8	3	0	2	11	4	0	6	14	0	0	8	4	11	15	0	0	10	0	3	3	6	2	8	2
6760	6760_4	1.82319	0.184774	9.67754	0.00186534	0.34902	0.235703	0.119061	-1.97151		3	4	6	0	1	0	0	0	2	0	7	0	0	3	18	0	0	18	2	8	15	0	2	2	0	2	6	2	0	4	2
3185	3185_11	7.68606	0.42403	9.67635	0.00186656	0.34902	0.222614	0.374664	1.50424		6	2	19	0	0	2	6	28	7	17	23	17	10	2	3	1	0	4	18	1	1	2	3	11	3	20	21	11	0	6	4
23481	23481_32	2.17106	0.270391	9.67597	0.00186694	0.34902	0.230393	0.122307	-1.82808		3	4	0	0	0	0	0	1	4	8	9	3	1	6	28	0	0	2	2	4	20	0	0	2	0	1	15	1	0	2	3
32	32_31	3.38751	0.324737	9.67193	0.00187105	0.349544	0.261776	0.14562	-1.69336		4	4	23	0	2	0	3	5	0	4	8	3	8	7	6	0	0	10	6	19	19	0	0	4	2	9	12	2	0	0	10
64645	64645_15	11.2068	0.479212	9.67024	0.00187277	0.349622	0.503805	0.931369	1.7874		7	0	4	0	6	2	15	26	10	13	18	27	9	21	10	6	69	8	10	4	4	0	2	4	3	12	2	26	0	4	3
64747	64747_2	10.2005	0.58476	9.66673	0.00187635	0.349635	0.253158	0.543108	2.20784		9	0	4	2	2	2	12	11	7	14	23	11	2	4	2	0	186	6	12	0	8	4	0	2	4	0	36	22	0	12	6
7461	7461_24	5.13837	0.255254	9.6613	0.0018819	0.349635	0.165211	0.289607	1.62091		4	0	4	3	1	0	8	21	8	8	11	11	1	6	2	2	44	2	6	0	4	0	0	0	2	2	8	12	0	0	3
1655	1655_19	54.3552	0.0602869	9.66122	0.00188199	0.349635	0.216383	0.272435	0.665293		118	38	379	22	21	16	26	110	44	124	90	19	69	54	164	7	171	213	44	116	316	6	42	74	47	22	144	77	15	23	56
9448	9448_63	18.9638	0.111487	9.66115	0.00188206	0.349635	0.175165	0.230235	0.789314		65	10	38	16	8	11	17	53	10	16	25	12	20	19	84	4	32	45	20	8	59	7	16	8	4	22	73	32	8	2	13
5934	5934_20	4.86311	0.129773	9.66049	0.00188273	0.349635	0.223496	0.14641	-1.22115		10	0	18	2	4	2	0	4	0	8	17	1	10	7	43	0	0	29	4	38	54	0	0	8	2	6	33	1	0	7	2
91452	91452_15	1.51889	0.604303	9.65945	0.0018838	0.349635	0.206903	0.0881201	-2.46365		0	0	14	0	4	0	0	0	0	5	5	1	0	2	12	0	0	6	0	6	6	0	0	11	0	0	19	0	1	0	0
1642	1642_53	3.47079	0.483015	9.65908	0.00188418	0.349635	0.0851987	0.170789	2.00713		7	0	13	5	0	1	0	22	0	11	10	7	3	0	0	0	50	0	4	6	6	0	2	0	2	6	9	3	0	0	1
23527	23527_10	6.65674	0.161971	9.65893	0.00188434	0.349635	0.197224	0.130326	-1.19594		33	1	31	0	3	2	1	18	3	13	34	0	2	13	51	2	0	20	0	28	23	0	2	21	1	3	53	4	3	7	13
1912	1912_33	8.11082	0.523184	9.65658	0.00188674	0.349635	0.14646	0.295768	2.02948		2	0	1	0	0	2	18	27	0	10	13	17	18	5	0	0	13	4	14	0	11	2	2	2	8	14	36	32	0	4	1
84897	84897_15	5.25438	0.173682	9.65555	0.0018878	0.349635	0.395472	0.251537	-1.30781		7	2	2	2	2	1	1	11	3	9	9	5	5	5	20	0	0	31	1	23	51	0	6	13	0	11	27	12	0	5	15
84717	84717_20	11.3601	0.133672	9.65524	0.00188812	0.349635	0.43925	0.301765	-1.08563		63	19	39	1	10	2	6	37	8	9	19	3	16	21	50	0	0	53	12	24	57	0	6	4	4	18	47	7	0	12	22
4925	4925_47	4.19903	0.163737	9.65484	0.00188853	0.349635	0.305808	0.207134	-1.12531		6	0	50	5	0	0	0	7	0	6	6	0	0	6	36	0	0	32	1	33	45	0	1	12	0	12	22	13	7	1	7
10058	10058_37	4.85883	0.45723	9.65219	0.00189126	0.34973	0.216283	0.384754	1.66441		0	1	0	0	0	4	1	13	2	2	6	19	14	7	1	0	11	1	13	0	0	1	2	0	4	8	1	7	0	0	0
84164	84164_6	123.066	0.0594854	9.65164	0.00189183	0.34973	0.471224	0.408083	-0.416406		254	16	2174	266	7	9	10	231	24	105	231	11	48	115	417	18	67	642	90	437	1654	11	23	106	21	388	988	226	110	58	81
128	128_26	2.88048	0.360933	9.64871	0.00189485	0.34973	0.185461	0.350368	1.8376		3	0	14	0	0	0	8	4	2	14	2	4	7	4	0	0	0	0	0	0	0	0	1	2	2	7	0	10	0	3	2
9968	9968_34	6.01946	0.126305	9.64818	0.00189539	0.34973	0.206412	0.145565	-1.00823		20	6	16	1	7	0	2	11	3	18	10	0	3	6	37	0	0	19	6	14	20	1	4	4	4	10	56	3	3	10	5
122416	122416_3	7.76231	0.258912	9.64502	0.00189865	0.34973	0.521562	0.292692	-1.6713		28	0	44	12	0	3	3	6	0	7	21	5	0	14	10	2	0	27	10	15	38	0	2	4	2	6	258	3	2	7	11
55843	55843_18	9.7193	0.223437	9.64342	0.00190031	0.34973	0.41758	0.29404	-1.01415		29	9	72	4	2	4	0	32	6	5	26	0	13	8	58	0	0	56	0	40	90	0	12	10	2	9	94	7	4	16	15
5271	5271_15	3.62356	0.518316	9.64243	0.00190134	0.34973	0.405706	0.213211	-1.85911		12	0	19	0	1	0	0	3	0	2	6	7	9	10	25	2	0	24	0	15	24	0	1	5	0	5	12	0	6	1	0
2962	2962_2	8.28168	0.420588	9.64242	0.00190135	0.34973	0.194972	0.310839	1.34717		14	0	3	5	0	8	8	33	6	13	11	16	10	7	8	1	0	5	10	0	3	0	2	2	5	10	10	24	0	16	0
23054	23054_22	16.3275	0.383824	9.64208	0.0019017	0.34973	0.335931	0.540654	1.37731		8	0	28	9	6	4	22	36	13	18	21	32	18	22	21	10	0	10	17	13	4	3	0	3	8	23	6	42	0	14	6
9908	9908_21	14.9781	0.292857	9.641	0.00190281	0.34973	0.268126	0.394104	1.11329		5	2	34	2	3	4	13	33	4	24	34	27	14	38	15	6	56	15	22	10	14	2	7	8	4	39	33	33	0	8	12
10885	10885_28	1.39911	0.453885	9.6404	0.00190343	0.34973	0.349152	0.129804	-2.85753		0	4	3	0	1	0	0	2	0	2	12	0	0	0	4	0	0	9	2	12	28	0	0	1	0	0	3	4	0	2	2
8450	8450_47	2.89449	0.391153	9.6342	0.00190987	0.350248	0.244787	0.12953	-1.8375		14	0	17	0	0	0	2	2	4	1	7	0	0	3	10	0	0	21	2	10	33	0	6	7	0	20	25	0	1	1	2
22907	22907_9	1.99025	0.170807	9.63393	0.00191015	0.350248	0.205296	0.116158	-1.64391		7	2	8	0	1	1	0	3	1	5	4	0	1	3	12	0	0	10	0	13	12	0	2	6	0	6	21	6	0	0	2
26996	26996_2	1.39113	0.327522	9.6339	0.00191019	0.350248	0.384129	0.166739	-2.41082		9	2	0	0	0	0	3	1	3	0	2	0	0	3	21	0	0	3	3	1	10	0	0	2	0	4	16	0	0	0	0
5611	5611_5	6.86087	0.188173	9.63253	0.00191161	0.350269	0.445422	0.288197	-1.25896		28	15	38	0	4	0	0	21	5	8	16	1	2	6	44	0	0	26	7	18	18	0	3	12	2	6	62	4	9	13	4
22944	22944_3	3.2897	0.373797	9.62826	0.00191606	0.350844	0.211052	0.382709	1.7197		10	1	6	0	0	0	3	4	3	4	8	12	2	0	0	0	0	6	4	0	0	2	1	0	2	4	2	15	0	1	0
63877	63877_13	1.8529	0.351035	9.6255	0.00191895	0.351086	0.248086	0.123306	-2.0183		2	2	20	0	0	0	0	1	0	0	7	0	2	4	9	0	0	7	1	12	29	0	2	6	0	2	7	3	5	1	1
10643	10643_17	3.94466	0.120207	9.62246	0.00192212	0.351086	0.333739	0.199724	-1.48311		5	4	4	0	1	2	0	8	6	3	14	3	0	8	19	0	0	16	2	18	10	1	4	1	2	9	14	5	3	2	4
57794	57794_19	4.46425	0.431689	9.61967	0.00192504	0.351086	0.153343	0.334588	2.25333		5	0	6	0	0	0	8	13	1	7	6	6	10	0	0	0	69	0	2	0	0	2	0	6	2	4	5	13	0	1	3
7267	7267_71	5.63442	0.213974	9.61531	0.00192962	0.351086	0.249969	0.15575	-1.36594		11	1	25	0	6	0	0	9	5	5	12	0	9	4	31	0	0	27	2	30	79	0	5	6	8	2	38	6	2	3	17
29110	29110_105	2.15901	0.457904	9.61513	0.00192981	0.351086	0.262362	0.12628	-2.11112		11	0	19	0	1	0	0	7	0	4	9	0	0	0	48	0	0	26	0	17	8	0	0	0	0	6	6	3	5	0	3
23012	23012_3	10.272	0.185857	9.61415	0.00193084	0.351086	0.36229	0.541521	1.16356		15	5	25	2	5	0	9	19	8	10	15	17	20	9	18	1	0	10	18	4	5	8	7	6	10	7	68	12	0	0	1
54926	54926_4	11.4935	0.152189	9.61396	0.00193104	0.351086	0.564536	0.385108	-1.10761		62	4	46	5	3	5	0	14	3	22	39	1	16	16	104	1	0	108	6	31	57	0	10	10	1	12	157	15	12	4	11
90	90_17	3.74152	0.247279	9.61093	0.00193423	0.351086	0.386614	0.214981	-1.6958		6	4	12	0	5	0	2	12	2	3	14	7	3	9	16	0	0	14	4	0	34	0	0	6	0	6	6	2	0	2	6
891	891_9	3.74821	0.390622	9.61049	0.00193469	0.351086	0.521067	0.288326	-1.71197		13	0	71	0	0	0	0	6	0	0	9	3	0	4	22	0	0	10	4	0	46	0	0	3	0	14	4	6	20	2	0
9939	9939_12	20.5095	0.0940184	9.60861	0.00193668	0.351086	0.544948	0.424211	-0.725432		58	14	230	21	11	6	4	66	11	42	40	6	19	21	138	0	85	103	5	57	53	0	9	30	7	33	90	21	15	6	13
55167	55167_1	11.0326	0.13235	9.60845	0.00193684	0.351086	0.638026	0.453536	-0.989536		33	6	36	4	6	2	8	6	7	7	29	11	6	24	64	0	0	55	8	31	78	2	3	23	2	8	50	33	2	2	20
84902	84902_8	6.92301	0.243219	9.60807	0.00193724	0.351086	0.456358	0.253209	-1.70306		7	7	30	3	2	0	0	16	2	7	19	7	1	7	21	0	0	22	5	7	14	2	2	6	3	8	52	4	16	16	6
9108	9108_27	4.08679	0.626698	9.6073	0.00193806	0.351086	0.343988	0.585322	1.53902		3	0	2	0	0	1	5	5	0	2	22	8	7	2	0	1	31	0	0	0	0	2	1	4	6	0	0	3	0	5	0
51199	51199_17	9.11404	0.161126	9.60627	0.00193914	0.351086	0.189761	0.132486	-1.03712		39	3	47	1	4	1	2	26	2	6	23	5	12	13	44	4	0	54	3	26	86	0	8	12	0	26	101	5	3	4	12
2885	2885_15	13.4403	0.183914	9.60586	0.00193957	0.351086	0.321986	0.22727	-1.00641		62	16	38	6	4	0	9	47	5	31	42	1	7	12	151	1	0	58	17	44	77	0	7	14	8	16	90	5	13	6	11
55763	55763_9	8.11535	0.146228	9.60526	0.0019402	0.351086	0.477306	0.323551	-1.12474		15	5	52	6	8	0	0	26	2	12	36	4	7	9	46	0	0	33	8	16	37	0	2	16	5	4	46	6	17	2	11
92591	92591_10	20.624	0.420066	9.60494	0.00194054	0.351086	1.30861	2.49884	1.97186		19	0	36	10	6	2	8	54	15	14	17	39	13	9	4	2	432	44	19	15	67	0	14	7	10	6	44	27	6	4	11
29916	29916_7	6.55528	0.133163	9.60449	0.00194102	0.351086	0.445538	0.317364	-0.981123		17	10	24	0	2	0	1	23	0	5	15	6	3	10	19	2	0	44	4	15	44	0	6	5	0	20	34	23	4	6	8
7277	7277_6	9.68858	0.181661	9.60096	0.00194476	0.351524	0.406778	0.289647	-0.98181		20	10	40	12	2	0	4	9	13	14	25	9	9	6	42	0	0	46	0	32	66	0	0	16	0	10	165	4	4	8	18
51020	51020_7	3.51915	0.1361	9.59875	0.0019471	0.351593	0.56399	0.311252	-1.72038		7	0	10	1	2	0	3	5	0	1	10	3	0	9	44	2	0	21	0	15	13	0	0	2	2	7	14	4	2	2	6
388561	388561_12	25.438	0.117051	9.59637	0.00194962	0.351593	1.52056	1.10196	-0.954776		52	16	86	4	18	6	10	103	17	39	52	24	43	47	44	4	0	52	24	64	114	5	13	21	4	52	86	41	3	25	15
23385	23385_42	2.24524	0.486319	9.59464	0.00195146	0.351593	0.169964	0.105908	-1.36525		2	0	0	0	2	0	0	0	0	0	7	13	1	5	2	0	0	15	0	2	20	0	0	0	0	5	22	2	0	0	2
2635	2635_8	20.5296	0.0910554	9.59391	0.00195224	0.351593	0.666155	0.514552	-0.749296		52	42	123	2	6	2	2	63	4	27	32	11	26	30	109	6	0	83	11	78	117	1	12	30	8	39	53	20	18	7	35
1407	1407_8	1.56559	0.524492	9.59259	0.00195364	0.351593	0.433699	0.162799	-2.83102		2	0	0	0	1	0	3	0	0	0	4	1	0	8	6	0	0	7	2	16	12	0	0	0	0	1	0	3	0	2	5
79903	79903_35	2.80932	0.553599	9.59147	0.00195484	0.351593	0.0826964	0.236678	3.03522		0	0	0	0	0	1	4	14	3	2	3	18	0	0	0	0	0	0	4	2	0	0	0	2	0	0	6	5	0	0	0
440275	440275_6	1.86219	0.567336	9.59105	0.00195528	0.351593	0.0694702	0.217758	3.29752		4	0	0	0	0	2	0	19	0	0	0	6	2	0	1	0	20	0	0	0	1	0	0	0	4	1	0	6	0	0	0
4005	4005_16	4.43155	0.304768	9.58904	0.00195742	0.351593	0.265833	0.482087	1.72136		1	0	0	4	2	4	3	14	2	7	8	15	6	1	3	0	0	2	7	2	12	0	2	4	2	6	3	11	0	0	2
23367	23367_42	4.94147	0.406999	9.58541	0.0019613	0.351593	0.0887992	0.172671	1.91932		7	0	2	0	0	4	7	18	3	4	15	15	7	5	3	2	0	5	7	2	2	0	2	1	1	5	5	10	0	0	3
54793	54793_19	4.05127	0.12056	9.58513	0.00196159	0.351593	0.430979	0.301929	-1.02904		4	0	56	6	0	0	0	8	1	3	9	0	0	2	16	0	0	41	0	18	50	0	2	6	2	22	6	4	6	4	7
80152	80152_34	2.09462	0.203906	9.58375	0.00196307	0.351593	0.181845	0.0975131	-1.79864		3	0	4	0	2	0	0	6	0	2	6	1	0	11	15	1	0	3	0	5	15	0	0	1	4	5	15	1	2	0	3
1387	1387_3	5.34493	0.35012	9.58237	0.00196454	0.351593	0.0760756	0.145682	1.875		6	2	9	0	0	4	2	25	1	4	8	12	6	2	5	0	0	4	9	1	6	0	7	8	11	12	10	15	2	0	2
55174	55174_27	3.20481	0.190775	9.58151	0.00196547	0.351593	0.307679	0.177902	-1.58217		5	4	16	1	2	0	0	8	2	2	5	1	0	8	34	1	0	23	0	14	27	0	2	6	0	6	16	6	2	3	1
51062	51062_1	3.29177	0.680545	9.579	0.00196816	0.351593	0.404211	0.194766	-2.10969		11	3	12	1	4	0	4	7	2	1	3	0	8	6	17	0	0	10	0	5	12	0	1	3	0	3	18	10	8	1	2
4122	4122_34	2.20466	0.228357	9.57891	0.00196826	0.351593	0.111006	0.0629199	-1.63831		6	2	5	0	0	0	0	6	0	5	12	0	1	4	5	0	0	28	0	9	24	1	1	1	0	7	32	8	0	0	4
54539	54539_3	2.96849	0.270646	9.5786	0.00196859	0.351593	0.341271	0.570046	1.48523		3	0	29	2	2	2	2	8	2	7	6	2	7	2	4	2	0	3	2	1	3	2	0	1	0	1	16	0	0	0	0
84440	84440_21	9.75061	0.186455	9.57853	0.00196866	0.351593	0.325486	0.216274	-1.18087		29	30	47	0	0	1	11	15	5	2	6	2	7	15	37	0	0	48	5	25	30	0	6	9	8	14	96	22	7	8	11
7049	7049_45	4.17267	0.517963	9.57741	0.00196986	0.351593	0.154935	0.313161	2.03223		0	6	10	0	0	0	4	10	11	6	3	10	3	6	2	0	0	0	9	0	2	0	0	2	4	2	0	23	0	0	6
26996	26996_4	1.45128	0.330427	9.57716	0.00197013	0.351593	0.396112	0.173719	-2.38128		7	2	0	0	0	0	3	2	3	0	2	0	0	3	24	0	0	3	3	1	14	0	0	3	0	4	16	0	0	0	0
4939	4939_18	12.1166	0.111572	9.57483	0.00197263	0.351705	0.277622	0.409333	1.12244		10	2	32	2	2	8	10	34	9	13	10	31	10	10	24	1	0	18	4	8	22	6	0	28	2	19	14	36	2	3	5
7913	7913_12	4.02668	0.417268	9.57353	0.00197403	0.351705	0.170549	0.112743	-1.19468		21	0	49	0	2	0	0	1	1	9	3	1	0	8	37	0	0	40	11	24	48	0	0	4	0	8	34	0	9	0	0
5708	5708_21	1.89719	0.587344	9.57182	0.00197587	0.351705	0.0794295	0.172835	2.24385		0	0	23	8	0	0	0	3	0	3	5	3	4	4	0	0	0	8	7	0	0	0	0	0	1	0	1	14	0	0	0
8728	8728_24	11.1823	0.160669	9.56978	0.00197806	0.351705	0.32347	0.223725	-1.06509		32	2	64	9	10	2	4	27	6	14	26	5	4	24	53	0	0	70	9	23	81	0	6	6	2	13	138	8	12	7	16
23526	23526_14	17.6607	0.0793389	9.56837	0.00197958	0.351705	0.187528	0.147328	-0.696474		48	25	64	9	5	3	4	49	15	17	31	1	18	18	81	2	0	101	22	66	120	1	8	27	10	14	102	21	4	20	34
285550	285550_24	4.18954	0.248378	9.5672	0.00198085	0.351705	0.623208	0.33865	-1.76628		12	0	4	0	2	0	0	13	3	3	16	1	2	4	53	0	0	6	0	13	12	2	4	11	0	4	38	10	11	1	1
10412	10412_1	9.62105	0.491434	9.56701	0.00198105	0.351705	0.307739	0.597035	1.91837		1	0	8	0	2	0	18	21	5	19	23	29	9	15	16	2	0	4	10	0	7	2	2	4	6	16	33	14	0	5	5
4705	4705_63	3.65974	0.186956	9.5668	0.00198128	0.351705	0.151416	0.0929061	-1.40967		7	4	24	0	5	1	2	6	3	2	7	1	6	7	16	0	0	15	5	17	34	0	1	13	0	2	14	1	1	0	4
8743	8743_6	7.33979	0.521054	9.56388	0.00198444	0.352031	0.281158	0.480492	1.54984		2	0	1	0	0	1	3	20	6	11	12	12	4	16	24	6	0	10	6	0	3	4	2	8	7	18	4	13	0	4	0
3636	3636_14	5.09316	0.180054	9.56013	0.00198849	0.352517	0.225314	0.147737	-1.2185		15	6	18	1	3	0	0	17	1	7	11	2	2	13	16	0	0	15	1	6	15	0	2	25	2	5	19	19	2	5	18
3992	3992_6	2.77535	0.415201	9.55618	0.00199277	0.353042	0.228129	0.114596	-1.98749		0	0	0	0	0	0	3	2	0	3	9	10	0	7	0	0	0	3	0	0	16	0	0	3	0	15	11	3	0	6	5
200014	200014_43	4.0249	0.112256	9.55401	0.00199514	0.353226	0.23971	0.157645	-1.20999		8	3	29	0	3	0	0	8	1	4	11	4	2	8	10	2	0	14	0	16	27	0	0	5	3	4	28	5	3	4	5
302	302_52	5.26751	0.391245	9.55218	0.00199712	0.353344	0.0768744	0.211627	2.92281		0	1	2	0	0	0	8	2	3	6	3	12	0	6	1	0	134	0	5	2	4	0	2	0	5	4	4	0	0	1	2
5024	5024_7	5.41207	0.171705	9.54905	0.00200053	0.353484	0.333409	0.494334	1.13952		1	0	5	0	0	0	4	16	4	7	5	20	5	0	0	0	0	0	6	0	0	5	2	6	5	12	4	8	0	1	2
2175	2175_43	3.2014	0.551597	9.54841	0.00200123	0.353484	0.199718	0.111869	-1.67296		4	2	53	0	0	0	2	2	4	0	7	0	0	3	7	0	0	17	3	14	6	0	0	0	0	8	45	0	12	3	6
2617	2617_20	8.54607	0.350359	9.54781	0.00200188	0.353484	0.20761	0.357077	1.56671		4	0	7	0	0	4	5	19	1	11	16	19	2	1	3	2	123	4	2	0	0	2	5	2	9	8	18	16	0	6	9
101927502	101927502_6	15.4138	0.473406	9.54653	0.00200328	0.353498	1.97545	1.40616	-1.02577		24	10	0	0	2	2	19	21	7	31	41	28	14	18	12	1	0	6	10	0	12	4	6	8	20	13	20	24	0	27	32
81539	81539_17	5.76827	0.258958	9.5399	0.00201053	0.354314	0.316889	0.188231	-1.50448		17	0	33	8	1	2	0	5	2	4	10	0	6	5	31	0	0	33	0	35	86	0	4	8	3	7	51	9	6	3	14
55691	55691_12	5.18276	0.272026	9.53987	0.00201056	0.354314	0.258318	0.167579	-1.24953		15	0	94	6	0	0	0	12	1	6	15	5	0	9	9	2	0	35	4	7	26	0	0	5	1	24	18	4	6	2	8
56994	56994_19	12.7967	0.108304	9.53775	0.00201288	0.354334	0.431211	0.366914	-0.467114		18	0	287	13	6	3	2	27	1	6	23	2	1	16	28	1	0	118	3	40	132	0	5	15	0	50	67	10	21	7	16
2580	2580_15	3.75116	0.293088	9.53735	0.00201332	0.354334	0.139195	0.0904838	-1.24302		15	4	14	0	2	0	0	3	1	18	5	2	0	0	11	0	0	21	0	5	12	1	0	8	1	5	52	11	2	8	4
10983	10983_1	64.6841	0.0793896	9.53371	0.00201732	0.354633	0.42223	0.369367	-0.386928		141	4	1695	97	11	12	2	89	30	33	136	2	26	78	385	3	0	469	33	269	685	8	24	63	5	142	516	66	63	17	49
4928	4928_44	9.2137	0.228736	9.53108	0.00202021	0.354633	0.263405	0.190602	-0.934215		34	6	140	8	2	2	0	35	1	6	22	0	5	13	77	0	0	65	0	21	48	0	4	29	0	10	49	21	12	4	22
29887	29887_13	4.7858	0.176128	9.53036	0.002021	0.354633	0.383437	0.218191	-1.62914		21	23	13	4	1	1	2	9	0	1	10	0	3	3	35	1	0	18	0	19	10	2	0	9	1	0	37	3	1	2	2
2287	2287_9	5.19659	0.236704	9.52996	0.00202145	0.354633	0.578311	0.40674	-1.01946		11	8	114	2	2	0	0	10	1	9	9	1	0	4	21	0	0	38	3	33	70	0	2	7	0	7	9	2	8	2	11
7099	7099_6	97.7338	0.150746	9.52977	0.00202166	0.354633	1.54096	2.14959	1.01279		163	14	179	20	44	32	56	219	51	134	267	151	94	151	467	16	138	245	73	60	132	34	30	146	54	144	409	171	17	41	80
10484	10484_20	3.89023	0.379517	9.52425	0.00202775	0.355469	0.437539	0.24851	-1.63527		2	0	2	0	2	1	4	8	1	3	12	9	0	11	18	0	0	6	4	8	41	0	0	1	2	4	5	0	2	2	16
79694	79694_13	1.80997	0.610521	9.51963	0.00203285	0.35613	0.238148	0.578276	2.56634		0	0	19	0	0	0	11	4	0	3	6	4	2	0	0	0	0	1	0	0	0	0	0	0	1	0	0	3	0	0	0
5685	5685_39	7.02372	0.23166	9.51132	0.00204209	0.357183	0.425454	0.26443	-1.37485		21	2	35	4	4	1	2	5	0	23	10	3	2	11	77	1	0	71	0	19	67	0	2	13	3	3	32	2	6	7	12
51574	51574_7	5.79786	0.0923038	9.5109	0.00204255	0.357183	0.245191	0.326903	0.831019		6	0	50	2	2	0	3	16	4	5	12	7	7	5	14	0	0	10	10	4	29	5	2	4	4	4	16	16	4	0	4
23191	23191_12	3.44209	0.322996	9.51061	0.00204287	0.357183	0.451955	0.232012	-1.92751		6	0	1	0	5	0	0	5	2	2	3	1	4	4	37	2	0	2	2	2	16	0	0	8	2	4	32	6	4	2	10
64072	64072_96	2.06873	0.322313	9.50605	0.00204796	0.357449	0.14451	0.0731217	-1.96597		9	3	10	0	2	0	3	4	0	0	2	3	1	9	23	0	0	11	1	2	16	0	0	0	1	1	10	0	0	0	4
54676	54676_17	14.3427	0.0905374	9.50571	0.00204833	0.357449	0.366872	0.488614	0.829288		8	4	45	10	1	2	14	39	10	30	25	18	8	11	25	1	89	23	19	7	54	6	10	16	4	13	74	12	4	4	16
200186	200186_11	9.06152	0.122767	9.50565	0.0020484	0.357449	0.312867	0.2193	-1.02647		18	14	45	6	4	1	7	19	2	0	20	6	3	12	32	0	0	34	8	20	71	3	9	12	4	15	40	10	2	8	8
54498	54498_11	1.87534	0.170531	9.50411	0.00205013	0.357516	0.329864	0.223866	-1.11985		4	0	43	2	1	0	0	1	0	2	16	0	0	4	12	0	0	11	2	12	20	0	1	4	0	1	13	3	0	0	3
6772	6772_66	3.29917	0.246692	9.49618	0.002059	0.35883	0.0734983	0.120386	1.42399		8	0	9	0	2	3	4	11	2	5	4	3	3	1	5	0	0	8	3	4	2	1	5	5	2	2	32	6	0	1	0
79621	79621_16	2.33722	0.340575	9.4907	0.00206516	0.359596	0.189904	0.0955642	-1.98209		11	0	15	4	1	0	0	6	1	5	4	0	0	6	26	0	0	7	1	18	43	0	0	0	0	4	11	2	4	0	2
10072	10072_36	2.92786	0.282308	9.48876	0.00206734	0.359596	0.488683	0.273315	-1.68053		14	0	4	2	1	0	5	7	0	3	10	1	0	9	8	0	0	18	2	4	20	0	2	0	0	6	27	8	0	5	4
7384	7384_2	2.46603	0.433204	9.48868	0.00206743	0.359596	0.127886	0.29234	2.3872		0	0	0	0	0	0	5	0	2	5	3	11	2	1	1	0	0	2	4	2	0	0	0	1	3	2	12	7	0	0	1
23633	23633_12	2.33441	0.370585	9.47864	0.00207877	0.359596	0.222297	0.106287	-2.12993		6	2	0	0	0	0	1	9	0	1	7	2	2	4	23	0	0	4	0	15	17	1	0	4	0	1	3	2	6	3	0
665	665_15	516.809	0.0375007	9.47818	0.0020793	0.359596	0.323881	0.287407	-0.345266		830	20	15394	748	59	20	22	1813	71	310	573	5	214	322	3442	88	381	1839	331	1445	5345	43	167	321	79	1388	1335	661	1255	104	290
4204	4204_45	3.88355	0.285022	9.47738	0.00208021	0.359596	0.195069	0.116498	-1.48794		18	0	18	3	4	0	0	2	1	3	9	0	3	2	32	0	0	27	10	12	33	0	3	2	1	11	17	1	8	2	5
10750	10750_4	4.70759	0.217004	9.4771	0.00208053	0.359596	0.661718	1.015	1.2483		1	0	4	6	0	2	0	21	6	6	1	14	10	0	1	2	0	4	4	9	17	0	2	4	1	8	8	12	0	0	8
10946	10946_1	7.34233	0.307897	9.47706	0.00208057	0.359596	0.217315	0.360475	1.46216		16	0	35	2	0	10	6	20	2	16	6	5	10	2	23	2	0	22	18	4	10	2	8	6	2	12	14	18	0	0	4
64420	64420_23	10.0144	0.113441	9.47678	0.00208089	0.359596	0.415864	0.305762	-0.889277		22	8	64	2	4	0	1	15	2	17	20	11	3	13	72	0	0	51	12	9	43	0	0	21	2	28	104	9	9	15	18
8976	8976_10	6.90249	0.112623	9.47666	0.00208103	0.359596	0.724919	0.486392	-1.1582		23	3	20	0	7	0	3	18	4	3	21	10	2	11	41	2	0	16	9	5	19	0	1	10	1	12	26	8	3	11	6
112616	112616_3	1.84138	0.337074	9.4731	0.00208507	0.359596	0.328172	0.128032	-2.71805		14	0	2	2	0	0	0	5	1	0	1	0	0	16	13	0	0	1	2	2	15	0	0	7	0	2	23	2	0	3	2
5134	5134_27	2.14247	0.443319	9.47282	0.00208539	0.359596	0.276348	0.111453	-2.62162		10	0	0	0	6	1	0	0	0	2	5	2	3	2	14	0	0	1	0	6	17	0	2	6	0	0	3	1	0	0	10
22998	22998_22	4.61093	0.411141	9.47281	0.0020854	0.359596	0.308615	0.216722	-1.02107		13	2	0	0	3	0	8	19	0	1	13	18	0	5	2	0	0	6	1	0	2	0	0	11	0	13	7	12	0	2	4
10313	10313_27	3.59376	0.101937	9.47195	0.00208638	0.359596	0.264775	0.164132	-1.38083		11	8	9	2	0	4	0	10	0	3	12	0	4	4	42	0	0	21	1	8	10	0	0	10	0	5	33	3	2	2	5
5900	5900_27	9.22926	0.137195	9.47188	0.00208645	0.359596	0.339826	0.246966	-0.922245		39	10	92	2	3	0	2	21	3	12	14	7	7	13	34	0	0	33	1	31	57	3	0	17	6	21	40	20	7	6	5
7168	7168_17	3.57102	0.558198	9.46969	0.00208895	0.359596	0.0890372	0.178156	2.00188		0	0	14	0	0	0	1	9	2	8	14	14	4	0	0	0	0	1	10	0	1	0	0	2	8	6	2	6	0	2	2
57187	57187_43	7.80823	0.108992	9.46794	0.00209094	0.359596	0.267321	0.18703	-1.03146		15	6	25	6	6	1	1	9	5	5	19	0	13	7	45	2	0	19	4	40	67	0	4	6	1	20	29	6	8	8	15
22885	22885_3	3.68467	0.547039	9.46702	0.00209199	0.359596	0.323103	0.141679	-2.38072		10	0	0	4	0	2	0	5	0	1	3	0	0	8	26	0	0	37	10	8	76	0	0	6	1	3	42	2	0	0	24
23762	23762_31	9.885	0.0698101	9.46602	0.00209313	0.359596	0.194196	0.148353	-0.777319		62	0	135	31	0	1	0	13	1	7	20	0	6	7	26	3	0	44	4	51	90	0	1	7	3	14	140	3	12	4	4
6418	6418_13	17.7989	0.400749	9.46345	0.00209606	0.359596	0.235197	0.451359	1.88431		16	8	26	4	2	2	22	67	7	46	41	38	4	26	20	1	162	14	11	8	7	2	4	11	13	34	40	34	0	5	4
10296	10296_41	8.15728	0.175911	9.46246	0.0020972	0.359596	0.306039	0.182079	-1.49972		26	12	3	4	0	4	3	16	2	4	21	2	12	28	49	3	0	16	4	8	43	0	4	6	4	11	154	9	2	4	6
23161	23161_35	4.11259	0.16786	9.46129	0.00209853	0.359596	0.265078	0.172776	-1.23598		10	1	30	2	3	0	0	6	2	3	9	6	0	5	23	1	0	20	0	15	36	2	2	3	1	6	27	0	4	1	2
200185	200185_7	34.811	0.166683	9.46032	0.00209964	0.359596	0.76223	1.03291	0.888255		16	4	80	4	4	10	29	95	23	53	60	97	23	53	39	18	0	59	35	25	18	6	4	19	8	50	96	58	0	40	15
57545	57545_63	3.51554	0.353868	9.4601	0.0020999	0.359596	0.283229	0.151256	-1.8113		12	0	1	0	6	4	2	8	2	5	5	2	2	8	16	0	0	14	6	4	18	0	0	2	0	2	49	0	0	4	0
3953	3953_9	2.06845	0.428667	9.45979	0.00210025	0.359596	0.371086	0.279664	-0.81752		2	0	79	0	1	0	0	3	2	0	6	0	1	3	9	0	0	26	0	8	16	0	0	6	0	10	10	0	0	1	3
55690	55690_51	7.18836	0.155971	9.45965	0.00210042	0.359596	0.194336	0.130906	-1.14052		33	6	2	4	2	5	3	19	2	12	22	6	2	14	23	0	0	49	2	28	72	0	4	4	2	10	55	8	0	4	9
11044	11044_14	6.72569	0.18229	9.45916	0.00210098	0.359596	0.480859	0.297988	-1.38407		14	13	32	0	1	0	2	11	8	6	9	5	2	5	31	1	0	21	6	21	11	1	2	14	2	15	43	6	6	5	16
51422	51422_28	4.32063	0.313609	9.45803	0.00210227	0.359596	0.267763	0.165745	-1.38502		10	0	6	0	6	0	2	11	8	11	11	5	0	6	14	0	0	3	2	14	8	0	0	10	0	6	16	0	6	6	2
6929	6929_57	9.30715	0.545106	9.45791	0.00210241	0.359596	0.136415	0.273315	2.00645		4	6	15	0	4	0	11	42	2	11	20	31	14	6	2	0	34	6	13	2	6	0	6	10	10	9	20	17	0	0	4
120892	120892_81	2.65448	0.147443	9.45654	0.00210397	0.359634	0.093985	0.0584493	-1.37062		13	6	6	0	0	0	0	2	1	3	9	0	2	2	25	0	0	18	2	6	2	0	3	2	0	3	31	2	4	6	4
3570	3570_5	37.9346	0.110655	9.45536	0.00210533	0.359636	0.373854	0.511208	0.905731		65	48	261	12	1	8	22	111	18	25	42	12	18	15	130	17	230	70	54	39	91	5	82	39	11	33	212	68	19	14	22
324	324_12	3.80458	0.302237	9.45377	0.00210716	0.359642	0.269346	0.15868	-1.5278		5	12	39	0	1	0	1	5	2	3	10	0	0	9	32	0	0	17	8	14	18	0	1	4	0	2	9	4	4	4	10
23001	23001_8	4.75485	0.18567	9.45299	0.00210806	0.359642	0.135921	0.201817	1.14109		21	4	27	6	0	0	1	17	0	7	5	11	6	5	23	0	0	13	12	0	7	0	4	8	7	0	29	11	0	0	0
344838	344838_6	8.12273	0.213995	9.4515	0.00210976	0.359704	0.337256	0.552409	1.42829		6	0	25	1	0	2	17	30	11	15	9	17	10	6	3	2	0	1	7	0	0	3	6	2	0	10	4	20	0	5	2
55209	55209_43	5.72043	0.130141	9.44818	0.00211359	0.359979	0.175896	0.118275	-1.14554		14	4	21	2	10	0	2	16	6	6	11	6	3	9	19	0	0	20	1	17	40	0	0	2	2	9	31	6	8	1	6
196527	196527_4	6.63	0.113486	9.44776	0.00211407	0.359979	0.181803	0.245678	0.869426		20	3	18	5	1	0	4	25	6	15	5	9	5	4	43	0	0	14	15	2	15	1	11	4	4	5	45	14	1	3	7
4750	4750_25	8.84996	0.156585	9.44556	0.00211661	0.360181	0.373853	0.301886	-0.618072		17	1	164	8	1	1	0	35	5	2	13	0	3	8	55	0	0	44	4	29	130	1	2	1	0	20	45	9	20	6	22
388969	388969_7	8.26087	0.170863	9.44299	0.00211958	0.360457	0.302013	0.438433	1.07787		11	0	15	0	2	6	2	23	4	18	13	17	11	12	4	2	20	7	10	7	15	0	4	7	4	16	19	33	0	6	4
23313	23313_23	4.46824	0.347657	9.43966	0.00212343	0.360884	0.259838	0.138253	-1.82175		34	10	28	0	2	0	0	16	2	0	7	0	4	7	31	0	0	30	4	34	34	0	1	7	2	0	105	2	0	0	3
55198	55198_41	2.31557	0.361845	9.43795	0.00212541	0.36099	0.252949	0.107442	-2.47182		13	14	0	2	0	0	0	1	0	2	2	4	2	2	11	0	0	27	0	15	5	0	0	4	0	2	8	0	0	0	1
128	128_25	4.23527	0.47311	9.43335	0.00213075	0.361668	0.214218	0.42846	2.00341		3	0	14	0	0	2	16	5	2	18	2	6	5	4	0	0	0	0	0	0	0	0	2	2	0	8	0	14	0	6	2
10772	10772_17	4.7146	0.304647	9.43021	0.0021344	0.36181	0.238797	0.134909	-1.6485		3	4	29	0	1	2	0	14	0	5	12	1	3	12	33	0	0	22	0	17	32	4	2	5	0	7	4	0	6	4	7
10135	10135_41	3.64068	0.324732	9.43016	0.00213446	0.36181	0.103902	0.0430418	-2.54305		53	0	0	0	1	0	0	1	0	0	18	4	2	8	78	0	0	35	3	0	0	0	0	10	0	3	70	1	0	2	2
10125	10125_3	4.36534	0.29263	9.42885	0.00213598	0.36181	0.30047	0.187809	-1.3572		4	0	2	0	0	0	4	7	6	4	9	10	2	9	19	0	0	21	0	23	36	0	0	7	0	4	28	2	4	0	16
3105	3105_15	197.897	0.206727	9.42797	0.002137	0.36181	0.523605	0.684625	0.778252		269	471	1194	262	151	58	29	357	62	238	86	20	244	36	466	28	155	437	146	488	349	44	535	287	136	162	359	103	65	38	214
105374464	105374464_11	6.14307	0.474542	9.42659	0.00213862	0.361854	1.02983	0.477968	-2.23441		27	0	15	0	5	0	2	24	1	13	13	2	2	19	61	0	0	44	2	14	37	2	6	17	0	3	107	4	1	0	5
4723	4723_13	4.60315	0.153737	9.42419	0.00214141	0.361964	0.241871	0.157616	-1.23644		6	6	17	2	4	2	0	12	0	2	10	4	8	5	26	0	0	15	0	24	39	0	0	0	6	6	16	6	2	4	8
2907	2907_10	11.5357	0.132588	9.42346	0.00214227	0.361964	0.249117	0.208939	-0.50792		6	6	287	13	0	1	0	9	0	4	29	0	1	17	41	1	0	59	8	41	172	6	4	13	1	19	160	8	11	3	8
2222	2222_68	4.12239	0.293112	9.4204	0.00214584	0.361964	0.301892	0.518592	1.56533		4	2	59	1	0	4	0	12	2	3	1	9	3	1	15	2	0	17	12	0	48	0	0	2	0	2	4	9	1	0	4
10062	10062_33	3.26634	0.558667	9.41983	0.00214652	0.361964	0.20278	0.344458	1.53065		5	0	2	0	0	0	7	7	4	9	6	8	2	11	1	0	6	0	4	0	2	1	2	0	0	3	1	14	0	0	0
9371	9371_7	3.53335	0.325037	9.4198	0.00214655	0.361964	0.192701	0.306173	1.33729		0	0	14	1	0	4	0	23	1	5	7	7	4	2	1	0	0	1	1	1	2	3	4	3	3	9	2	2	0	1	0
51428	51428_43	7.23605	0.428506	9.41849	0.00214808	0.361964	0.152199	0.302238	1.98107		0	2	0	0	0	1	6	9	1	21	8	25	5	6	2	6	0	2	21	2	2	2	3	0	0	12	17	12	0	0	6
118424	118424_11	2.75425	0.129642	9.41793	0.00214874	0.361964	0.247673	0.168785	-1.10727		11	0	1	1	0	0	0	4	1	6	6	3	4	6	20	0	13	8	2	6	19	0	3	5	0	6	13	4	4	2	1
1265	1265_12	19.3508	0.101907	9.41514	0.00215201	0.362286	0.32556	0.234826	-0.943862		80	11	66	6	10	0	1	57	14	21	56	5	25	40	191	1	0	136	19	75	126	0	7	20	4	16	198	32	8	21	14
114044	114044_20	13.9784	0.256527	9.40928	0.0021589	0.362684	0.572658	0.363262	-1.31794		19	9	62	3	16	3	8	27	14	26	34	10	10	16	31	0	0	64	2	31	82	0	12	19	6	13	62	28	3	12	26
54505	54505_37	1.33678	0.310287	9.40751	0.00216098	0.362684	0.258869	0.132273	-1.93858		11	0	7	0	0	0	0	7	0	0	3	0	0	2	16	0	0	14	0	4	7	0	1	1	0	3	4	0	0	4	7
7168	7168_18	3.76881	0.536305	9.40639	0.00216231	0.362684	0.0949907	0.183505	1.9005		0	0	14	0	0	0	1	8	2	7	18	15	8	0	2	0	0	2	10	0	0	0	0	2	6	3	2	11	0	2	4
55627	55627_24	2.89353	0.290962	9.40371	0.00216547	0.362684	0.258547	0.122117	-2.16554		3	2	0	0	2	1	2	4	4	1	7	3	1	12	12	0	0	4	4	0	0	0	0	2	0	19	9	0	4	1	3
5727	5727_35	1.21608	0.414002	9.40244	0.00216697	0.362684	0.160086	0.0721522	-2.29994		5	0	0	0	0	0	0	0	0	3	10	1	0	9	4	0	0	13	2	2	13	0	0	2	1	0	8	5	0	0	0
22796	22796_20	26.8915	0.199715	9.40123	0.0021684	0.362684	0.523942	0.805472	1.24966		6	13	35	3	4	10	44	88	20	56	56	74	4	24	26	2	0	18	20	13	12	4	12	8	14	38	38	76	0	24	9
27074	27074_12	8.57033	0.294046	9.40085	0.00216885	0.362684	1.01989	1.84143	1.7598		7	0	0	6	2	0	16	36	4	29	23	24	3	10	0	0	0	4	20	0	1	0	4	6	4	15	17	20	0	3	3
8761	8761_40	6.17685	0.336343	9.40068	0.00216905	0.362684	0.13825	0.231023	1.48233		4	0	12	0	0	4	7	18	5	8	5	15	1	0	8	2	0	7	6	0	5	4	0	0	6	6	19	8	0	0	13
10771	10771_28	17.7045	0.11972	9.39818	0.00217201	0.362684	0.594717	0.838461	0.999299		19	8	80	7	4	5	30	65	8	17	13	25	25	28	34	8	0	40	13	22	28	2	14	6	6	29	48	18	6	8	6
64840	64840_36	6.99414	0.419812	9.39751	0.00217281	0.362684	0.108823	0.484207	4.31252		0	0	0	0	1	0	3	11	1	10	2	2	6	1	0	4	312	0	2	0	2	0	0	0	3	2	2	0	0	0	0
84726	84726_7	12.4782	0.148446	9.39714	0.00217324	0.362684	0.245987	0.17308	-1.01502		27	2	81	3	9	0	7	35	3	24	34	3	18	13	72	4	0	78	6	63	78	0	4	14	2	26	74	15	5	7	25
50807	50807_17	20.1925	0.260456	9.39647	0.00217403	0.362684	0.164979	0.262098	1.33663		18	2	103	12	2	8	13	42	12	22	26	35	11	12	58	4	174	80	24	23	50	1	8	17	10	16	79	25	4	12	13
6672	6672_15	3.20891	0.254319	9.39601	0.00217458	0.362684	0.0687357	0.11637	1.51939		6	1	17	3	0	1	0	13	2	10	11	8	6	0	2	0	0	8	3	1	15	1	2	1	0	4	1	9	0	2	3
10014	10014_37	1.91251	0.170185	9.39406	0.0021769	0.362684	0.161073	0.0853383	-1.83335		9	4	2	1	2	0	0	2	1	2	6	2	0	0	16	0	0	17	0	5	11	0	2	4	0	1	9	6	0	0	5
53349	53349_30	3.27592	0.269175	9.39312	0.00217801	0.362684	0.174981	0.294895	1.50733		2	0	14	3	0	0	0	6	5	8	5	6	0	4	3	4	0	2	4	1	0	0	4	5	0	3	8	17	0	0	0
79772	79772_24	5.26577	0.200753	9.39278	0.00217842	0.362684	0.279351	0.164453	-1.53001		16	2	7	0	2	2	0	15	0	4	10	0	0	7	82	4	0	18	2	12	20	0	5	10	3	5	43	2	8	0	12
23095	23095_25	5.05915	0.172359	9.39262	0.00217861	0.362684	0.224497	0.136901	-1.42787		21	7	5	7	1	0	3	12	0	9	10	0	2	5	20	1	0	15	7	11	24	0	4	11	1	11	82	2	0	5	10
8911	8911_12	4.38873	0.425861	9.39246	0.0021788	0.362684	0.173105	0.314008	1.71993		3	6	17	0	0	0	0	6	0	11	6	14	18	1	0	1	0	0	10	0	2	2	6	2	2	2	0	8	0	0	4
6904	6904_132	3.4644	0.465769	9.39051	0.00218112	0.362785	0.180356	0.108837	-1.45785		4	2	0	0	2	0	10	4	4	2	4	2	0	6	16	0	0	20	0	0	10	0	0	0	0	4	8	8	4	8	4
439921	439921_9	5.69554	0.333022	9.38967	0.00218212	0.362785	0.38409	0.225245	-1.54218		9	8	4	0	0	2	1	9	4	14	23	8	6	11	13	1	0	11	18	11	26	0	0	3	1	10	31	8	0	6	6
3326	3326_2	3.7966	0.579631	9.38727	0.00218497	0.362979	0.0846859	0.195922	2.42091		1	1	7	0	0	0	6	3	3	11	3	5	0	2	11	4	0	1	13	0	1	0	0	6	5	3	4	4	0	3	0
23155	23155_58	0.943227	0.482803	9.3853	0.00218732	0.362979	0.232929	0.103002	-2.35547		5	0	14	0	0	0	0	2	0	0	5	0	0	2	11	0	0	4	0	5	11	0	0	3	0	10	3	2	0	0	0
9475	9475_18	6.79815	0.117501	9.38527	0.00218735	0.362979	0.384381	0.267612	-1.04657		13	9	34	0	4	1	1	17	4	8	14	0	9	6	40	0	0	41	5	31	58	2	1	18	3	5	15	7	3	6	13
126003	126003_8	65.0455	0.386283	9.37986	0.00219382	0.363825	1.31691	2.29362	1.68308		75	29	85	5	11	7	70	129	35	85	89	140	48	73	56	8	596	34	49	20	64	16	14	47	41	101	166	118	2	44	28
23545	23545_13	2.27896	0.525787	9.3749	0.00219977	0.364586	0.217819	0.114652	-1.85254		4	1	37	2	2	0	0	0	0	5	6	0	2	5	27	0	0	11	1	9	17	0	0	7	0	0	16	2	4	2	0
51131	51131_36	11.7139	0.185079	9.37105	0.00220439	0.365126	0.396731	0.274585	-1.06374		40	2	111	4	7	3	2	32	0	8	54	0	12	9	98	0	0	50	8	47	117	0	2	45	4	11	128	6	6	12	9
7277	7277_5	10.4503	0.216975	9.36646	0.00220992	0.365127	0.419639	0.305844	-0.914652		18	10	39	14	2	0	2	11	15	14	34	14	8	8	47	0	0	58	0	35	77	0	0	14	0	14	170	2	0	10	16
137886	137886_14	4.88433	0.413136	9.36601	0.00221047	0.365127	0.459876	0.257579	-1.67587		13	8	12	0	2	0	0	11	6	12	22	0	0	15	59	0	0	14	0	24	18	0	0	10	2	4	79	4	5	0	4
3181	3181_38	12.114	0.216992	9.36448	0.0022123	0.365127	0.102248	0.172073	1.50235		20	2	85	4	5	6	11	28	11	19	19	14	8	8	27	1	132	34	9	51	26	0	1	7	7	9	33	7	0	2	5
23545	23545_10	3.05823	0.305168	9.36395	0.00221295	0.365127	0.235312	0.129052	-1.73417		6	1	5	0	2	2	0	13	1	2	6	0	8	8	23	0	0	18	1	14	9	1	0	1	0	2	35	5	4	1	4
10396	10396_22	3.684	0.261736	9.36333	0.00221369	0.365127	0.314202	0.16723	-1.82138		14	0	2	1	7	0	0	6	1	2	6	2	4	3	9	1	0	22	0	3	15	0	3	7	0	0	31	4	7	3	12
100507195	100507195_9	3.77183	0.300467	9.36307	0.00221401	0.365127	0.236401	0.362869	1.23821		1	0	3	0	2	2	2	16	1	3	1	7	3	1	4	0	6	12	4	1	0	6	0	2	0	3	0	9	0	2	0
4928	4928_1	5.87731	0.498942	9.3617	0.00221567	0.365127	0.117435	0.21084	1.6893		11	0	11	0	0	0	6	10	3	15	15	12	19	2	12	2	0	2	8	0	0	0	10	2	6	8	32	13	0	4	0
708	708_11	7.21544	0.333251	9.36096	0.00221656	0.365127	0.355495	0.592103	1.47732		2	0	6	0	2	1	6	22	0	22	7	12	11	17	10	0	45	5	12	4	2	4	4	1	5	10	8	16	0	4	3
26057	26057_25	3.61574	0.138405	9.36052	0.0022171	0.365127	0.170533	0.11266	-1.19654		20	1	13	0	1	2	0	4	0	9	12	0	2	11	25	0	0	8	2	22	26	0	1	4	4	6	17	4	2	4	4
9984	9984_15	4.28672	0.239478	9.35972	0.00221806	0.365127	0.383062	0.222832	-1.56553		8	0	23	0	2	1	0	14	0	5	6	0	4	8	20	2	0	19	6	33	41	0	0	13	0	4	43	5	6	0	8
255488	255488_8	3.24495	0.316302	9.35692	0.00222145	0.365461	0.312279	0.158103	-1.96564		10	16	0	0	0	2	1	1	0	6	10	1	0	5	18	1	0	13	0	4	7	0	2	0	2	0	21	1	5	0	7
9361	9361_40	8.11951	0.177348	9.35509	0.00222368	0.365527	0.221298	0.319301	1.0591		4	6	34	2	5	4	9	12	2	15	5	17	4	4	4	2	0	5	5	0	0	6	2	6	2	10	28	22	0	2	2
923	923_23	4.6882	0.121061	9.35336	0.00222577	0.365527	0.257197	0.168616	-1.21914		24	6	18	1	6	0	2	12	6	2	11	5	3	4	8	0	0	29	2	17	30	0	2	3	0	3	30	8	0	6	2
8520	8520_18	3.02131	0.499538	9.35026	0.00222954	0.365527	0.384875	0.247222	-1.27922		13	6	26	10	0	0	0	2	0	7	16	1	0	4	27	0	0	18	0	23	20	0	0	1	0	1	18	0	3	0	2
126003	126003_5	42.2546	0.387669	9.34821	0.00223204	0.365527	1.74637	0.991073	-1.68299		81	24	438	44	8	4	13	67	15	41	93	14	41	68	256	10	139	232	28	80	273	10	12	50	4	80	496	29	14	22	16
10066	10066_28	11.2929	0.292949	9.34734	0.00223309	0.365527	0.425925	0.252031	-1.51677		26	11	97	2	5	0	4	19	7	8	24	1	8	8	90	2	0	55	2	43	81	1	7	22	8	13	125	8	14	7	7
2635	2635_24	6.2621	0.430881	9.34571	0.00223508	0.365527	0.213144	0.362696	1.53589		5	0	4	9	0	0	8	16	4	9	10	9	2	10	3	1	0	0	6	2	3	3	5	2	3	9	14	21	0	11	2
5501	5501_16	3.66555	0.294524	9.34499	0.00223596	0.365527	0.398728	0.240242	-1.46423		12	8	42	0	2	0	2	2	1	5	10	1	3	10	36	1	0	44	0	11	16	0	0	10	0	2	17	0	0	3	0
3189	3189_22	18.2077	0.0718734	9.34385	0.00223735	0.365527	0.381505	0.291035	-0.782449		44	31	104	5	6	2	2	39	11	13	27	10	6	15	209	4	25	75	9	47	166	0	7	33	2	19	63	6	28	11	28
30011	30011_20	13.0495	0.106017	9.34327	0.00223806	0.365527	0.331746	0.238363	-0.955101		69	8	62	7	4	0	7	17	5	19	28	1	18	17	130	2	0	70	10	29	129	0	7	33	0	6	93	5	9	3	43
113	113_17	7.38164	0.124944	9.34253	0.00223896	0.365527	0.13251	0.193853	1.0982		5	14	52	4	4	2	12	22	3	10	9	7	21	2	12	0	0	16	2	9	18	0	7	4	3	1	5	19	4	3	9
8939	8939_10	2.82317	0.184651	9.3382	0.00224426	0.365527	0.301081	0.154735	-1.92227		7	2	8	2	4	0	3	6	1	3	9	1	3	3	29	0	0	19	0	5	44	0	0	4	1	4	8	1	0	0	6
81545	81545_6	5.85896	0.144389	9.33661	0.0022462	0.365527	0.365269	0.232226	-1.30874		18	5	5	1	1	2	1	17	6	7	12	1	5	11	34	2	0	35	6	11	21	1	0	17	0	8	25	6	5	8	0
139716	139716_15	2.97812	0.136302	9.33527	0.00224785	0.365527	0.24712	0.152572	-1.39233		7	8	9	0	2	1	0	11	1	2	8	0	1	7	8	0	0	10	2	4	6	0	2	6	0	10	20	2	5	0	9
6093	6093_4	2.82086	0.194105	9.33414	0.00224924	0.365527	0.143682	0.0888859	-1.386		12	0	10	0	3	1	0	10	1	7	10	0	0	6	37	0	0	32	0	15	30	0	2	2	0	0	30	0	2	0	5
81887	81887_45	4.95768	0.449421	9.33368	0.00224979	0.365527	0.252805	0.153782	-1.43522		20	5	45	4	2	0	0	10	3	4	13	0	7	5	22	0	0	29	9	21	34	0	8	5	1	4	31	3	1	5	11
54431	54431_44	1.25934	0.45437	9.3316	0.00225236	0.365527	0.134837	0.065563	-2.08086		3	2	12	0	1	0	0	6	0	0	2	1	0	0	19	0	0	9	0	6	7	0	0	1	0	0	5	0	4	2	0
9146	9146_24	7.1203	0.168649	9.33157	0.00225239	0.365527	0.203969	0.139497	-1.09675		20	18	51	5	3	0	1	28	2	2	16	1	9	7	35	0	0	26	3	26	60	0	7	8	6	7	39	5	10	3	4
285407	285407_1	4.62689	0.270002	9.33129	0.00225273	0.365527	0.210542	0.403402	1.87901		3	0	0	0	0	2	8	15	0	10	1	20	0	12	3	0	0	0	8	0	2	0	2	0	4	2	8	21	0	0	0
1457	1457_84	1.74145	0.34526	9.33129	0.00225274	0.365527	0.152052	0.0663332	-2.39397		6	0	2	0	0	0	0	5	0	2	3	1	0	6	17	0	0	0	3	2	14	0	0	0	0	13	6	2	4	2	5
9295	9295_3	4.5669	0.381528	9.33098	0.00225312	0.365527	0.0775167	0.157017	2.03712		6	0	5	3	0	0	7	13	0	4	8	1	5	0	1	0	49	5	2	9	12	4	6	2	6	0	7	6	0	4	0
4548	4548_10	6.28314	0.337229	9.32973	0.00225465	0.365527	0.256288	0.164198	-1.28557		6	12	12	0	2	0	5	18	1	11	12	17	2	2	44	0	0	12	0	18	35	0	0	9	2	2	64	6	1	9	5
102724596	102724596_1	2.68416	0.239283	9.32762	0.00225725	0.365527	0.697689	0.384494	-1.72722		4	0	0	0	1	0	0	9	2	0	12	3	4	6	17	2	0	16	1	0	12	1	1	4	0	8	26	2	0	1	0
197259	197259_22	6.25273	0.164377	9.32621	0.00225899	0.365527	0.270136	0.17498	-1.25399		32	18	49	0	3	0	2	12	1	8	17	1	5	15	64	0	0	29	5	17	47	0	0	7	1	1	42	7	2	6	10
26059	26059_7	5.96602	0.265191	9.32564	0.00225969	0.365527	0.771795	0.436457	-1.65429		7	8	0	0	2	2	3	29	4	10	27	10	2	26	2	0	0	11	2	0	0	0	0	14	2	20	48	4	0	5	0
140876	140876_1	1.95038	0.383616	9.32538	0.00226001	0.365527	0.311113	0.169435	-1.75502		5	0	0	0	1	0	1	6	0	6	4	5	1	2	12	0	0	19	0	7	4	0	0	6	0	2	8	4	0	0	7
55193	55193_30	6.46666	0.14259	9.3245	0.00226111	0.365527	0.262912	0.18282	-1.04915		22	10	36	6	0	0	0	17	2	5	17	1	5	13	41	0	0	27	1	25	65	2	4	7	2	7	64	3	0	11	8
89796	89796_4	3.06146	0.248377	9.32273	0.00226328	0.365527	0.201563	0.121073	-1.47132		5	2	0	0	1	0	2	17	0	9	12	5	2	14	0	0	0	5	4	1	8	0	0	5	3	7	27	1	0	2	3
57104	57104_15	3.70832	0.338631	9.32263	0.00226341	0.365527	0.0995375	0.167167	1.49639		4	4	30	3	0	0	7	6	7	4	1	6	1	0	1	0	0	6	4	6	9	2	0	2	0	6	33	5	1	0	1
10051	10051_49	3.1215	0.225699	9.32174	0.00226451	0.365527	0.179607	0.120418	-1.154		7	2	37	2	0	0	0	14	0	1	12	0	0	4	41	0	0	28	0	18	18	0	0	1	2	11	6	6	8	2	0
3646	3646_32	3.24705	0.360936	9.32062	0.00226589	0.365527	0.23086	0.134635	-1.55675		12	0	23	0	0	0	0	6	3	9	15	0	11	8	22	0	0	13	3	19	27	0	0	6	0	6	31	0	4	2	0
51571	51571_41	5.92725	0.143375	9.32043	0.00226613	0.365527	0.191844	0.125055	-1.23524		21	11	29	2	1	2	4	21	0	5	19	0	4	6	57	2	0	26	8	17	35	0	2	2	0	10	69	3	6	2	3
51593	51593_12	2.80084	0.182961	9.32042	0.00226615	0.365527	0.133945	0.0807353	-1.46101		5	2	0	1	0	1	1	6	1	5	11	5	0	9	8	0	0	11	1	6	17	0	0	1	2	2	12	3	1	5	5
7070	7070_17	2.1112	0.400388	9.31974	0.00226698	0.365527	0.314748	0.119388	-2.79908		1	0	0	0	0	0	4	5	0	0	23	2	0	2	0	0	0	6	0	0	0	0	0	4	2	13	20	2	0	4	2
1522	1522_33	33.6962	0.185378	9.31574	0.00227194	0.365788	0.49536	0.325535	-1.21461		151	12	195	13	19	5	10	33	23	55	134	7	33	41	368	0	0	251	18	110	151	0	28	71	17	8	287	25	17	14	44
55619	55619_27	3.54513	0.172573	9.3153	0.00227248	0.365788	0.172764	0.104304	-1.45646		13	2	7	0	1	2	2	9	3	1	2	0	5	3	15	0	0	31	1	23	23	0	0	5	1	6	24	4	8	0	6
7096	7096_1	2.41764	0.168175	9.31512	0.0022727	0.365788	0.284497	0.145814	-1.92998		5	0	3	2	2	0	0	5	0	4	12	1	0	7	47	0	0	10	3	3	7	0	0	4	0	2	28	0	4	1	6
55114	55114_41	5.50525	0.217483	9.30808	0.00228145	0.366308	0.2857	0.172141	-1.46305		10	4	10	0	6	2	0	15	5	9	10	2	9	6	37	0	0	28	4	26	60	0	5	14	1	0	64	1	0	2	8
55331	55331_24	1.33819	0.389464	9.30761	0.00228204	0.366308	0.210751	0.0894225	-2.47451		4	1	0	0	0	0	1	5	1	0	16	1	0	1	16	0	0	5	0	3	12	0	2	1	0	0	5	1	1	0	5
489	489_19	13.1288	0.155372	9.30466	0.00228571	0.366308	0.253933	0.179274	-1.00533		28	39	30	9	8	0	2	29	4	13	30	8	15	15	35	0	0	65	17	43	78	3	1	21	3	22	77	17	6	7	8
1642	1642_96	4.75098	0.503217	9.30404	0.00228649	0.366308	0.0907415	0.179345	1.96636		0	0	4	0	2	2	6	9	5	2	7	10	5	9	4	0	0	2	17	0	3	3	0	4	2	0	20	16	0	0	0
80273	80273_6	3.61938	0.403304	9.30343	0.00228725	0.366308	0.547848	0.26725	-2.07655		4	10	0	0	1	0	0	2	5	0	3	4	8	10	18	0	0	16	1	1	21	1	1	0	2	3	32	5	2	6	0
80763	80763_13	2.15097	0.472898	9.3033	0.00228741	0.366308	0.417763	0.175455	-2.50655		3	4	4	0	0	0	0	0	0	2	2	0	4	2	8	0	0	6	3	5	25	0	4	6	0	4	47	3	0	0	14
9812	9812_5	4.60678	0.128157	9.30259	0.00228831	0.366308	0.307462	0.196003	-1.30039		10	11	5	0	1	0	4	8	2	8	19	4	4	5	14	0	0	10	5	11	20	0	4	3	3	3	34	4	0	6	10
79651	79651_7	5.47873	0.478191	9.30251	0.0022884	0.366308	0.100514	0.205946	2.07051		8	0	0	2	0	2	6	15	5	16	4	14	4	0	0	2	0	5	16	7	4	0	0	8	4	5	2	13	0	1	7
353174	353174_7	3.24127	0.248833	9.30078	0.00229056	0.366308	0.302981	0.436219	1.05397		5	0	18	0	0	0	4	11	4	8	11	4	5	0	0	2	0	14	3	2	1	1	0	3	1	2	10	9	0	3	0
5610	5610_27	3.95342	0.116549	9.30025	0.00229123	0.366308	0.236597	0.153128	-1.25615		9	0	7	0	8	1	2	6	0	7	12	4	0	6	32	0	0	28	1	5	25	0	2	17	1	5	30	3	1	0	2
23256	23256_87	3.82384	0.255696	9.29966	0.00229196	0.366308	0.207376	0.136917	-1.19847		14	2	43	6	1	0	0	22	0	4	5	1	1	3	34	0	0	39	5	15	47	0	1	7	0	11	22	0	4	0	4
959	959_4	3.28643	0.178241	9.29933	0.00229237	0.366308	0.608752	0.349217	-1.60931		7	1	3	1	4	3	1	2	3	8	9	1	4	2	9	0	0	12	0	22	42	0	0	3	1	0	20	1	3	3	0
920	920_27	12.8456	0.258071	9.29267	0.00230072	0.366941	0.23763	0.400114	1.50583		7	9	43	4	1	2	4	43	12	6	25	29	12	7	7	3	174	19	10	3	8	0	7	7	5	11	28	25	2	1	16
4976	4976_34	1.43814	0.474196	9.29261	0.00230079	0.366941	0.111375	0.0445181	-2.64617		5	0	1	1	0	0	0	0	1	1	12	0	0	1	7	0	0	25	1	7	30	0	1	2	0	2	29	2	0	0	2
3570	3570_3	21.751	0.141006	9.29072	0.00230317	0.366941	0.26903	0.374897	0.959053		31	30	93	7	2	9	10	45	4	16	9	7	12	8	55	14	115	34	32	23	29	3	48	27	8	25	135	44	11	5	8
146057	146057_17	2.56305	0.401935	9.28962	0.00230456	0.366941	0.269862	0.168844	-1.3541		2	0	64	0	2	0	1	6	0	0	5	0	0	2	7	2	0	8	0	18	17	0	2	2	0	7	14	2	3	1	5
1522	1522_49	71.9026	0.11335	9.28878	0.00230562	0.366941	0.505929	0.677401	0.846928		82	28	179	24	21	13	58	243	42	86	117	138	58	94	130	26	0	122	58	71	107	16	29	41	54	138	209	140	8	47	60
55066	55066_39	11.7181	0.124434	9.2877	0.00230698	0.366941	0.210588	0.32615	1.26368		5	0	12	0	0	4	10	38	12	6	15	28	15	12	15	4	108	8	10	2	11	1	2	3	10	17	23	18	0	6	1
253782	253782_3	2.636	0.289584	9.28596	0.00230917	0.366941	0.458003	0.242824	-1.83445		9	2	5	0	4	2	0	8	2	0	13	2	0	1	17	0	0	7	3	11	29	0	0	3	0	6	22	5	0	0	2
55844	55844_10	7.45723	0.266804	9.28556	0.00230967	0.366941	0.311097	0.198248	-1.30147		13	2	49	10	3	3	1	8	4	12	19	3	3	7	55	0	0	50	5	28	42	0	7	15	0	7	37	6	12	0	17
5295	5295_4	4.20181	0.58748	9.28455	0.00231095	0.366941	0.0801565	0.271529	3.52201		2	0	32	0	0	0	0	4	1	10	3	8	2	1	4	0	140	0	2	1	0	1	0	5	0	2	2	10	0	0	0
23560	23560_3	9.5891	0.348073	9.28416	0.00231143	0.366941	0.301714	0.506831	1.50056		3	0	2	2	4	3	22	19	4	14	6	11	9	7	2	1	56	5	8	0	11	2	4	5	2	21	15	51	0	7	4
100527949	100527949_2	26.5399	0.143274	9.28336	0.00231244	0.366941	3.399	4.7574	1.21768		29	2	70	2	0	9	14	43	8	27	45	42	15	19	49	8	418	30	14	7	34	7	6	17	15	46	34	27	0	22	15
57473	57473_11	2.62618	0.29761	9.28308	0.0023128	0.366941	0.35658	0.204714	-1.60325		4	0	0	0	1	0	3	2	0	2	8	8	0	3	5	0	0	5	5	6	17	0	0	9	0	4	27	3	0	0	9
79780	79780_31	2.26371	0.404994	9.28189	0.0023143	0.366961	0.237794	0.0980065	-2.55863		1	0	5	2	2	0	0	0	0	3	6	0	2	5	2	0	0	6	0	19	26	0	3	15	0	2	20	2	0	3	4
6843	6843_16	1.97988	0.268449	9.27795	0.00231929	0.367406	0.231334	0.109	-2.17228		1	6	0	0	0	1	2	6	1	0	5	0	0	1	5	0	0	8	0	5	5	0	0	5	0	13	29	2	1	2	2
9854	9854_28	4.28766	0.27211	9.27708	0.00232039	0.367406	0.28197	0.168681	-1.48368		2	4	0	2	5	0	0	11	5	0	5	5	0	12	13	0	0	11	7	8	28	0	3	5	0	12	19	9	0	9	3
55793	55793_26	4.26612	0.137252	9.27641	0.00232123	0.367406	0.238513	0.158823	-1.17405		16	3	8	1	1	0	0	3	4	6	9	4	8	3	30	0	0	29	4	8	25	0	6	5	4	4	33	0	4	2	8
3422	3422_3	5.82324	0.505353	9.27409	0.00232418	0.367564	0.609995	0.298807	-2.06583		21	2	16	0	1	2	2	8	3	2	28	0	0	14	31	0	0	26	0	12	31	6	4	16	0	7	34	13	0	5	0
51564	51564_58	3.88134	0.23387	9.27346	0.00232498	0.367564	0.0958147	0.154381	1.3767		0	0	22	2	1	1	6	15	4	12	2	3	13	2	13	1	0	5	3	12	19	0	0	2	4	0	6	13	0	0	3
100289187	100289187_4	2.48045	0.283932	9.27138	0.00232763	0.367759	0.281918	0.632441	2.33886		0	0	0	0	0	0	1	4	1	12	3	6	4	2	0	0	0	2	15	0	0	0	0	1	8	3	2	4	0	0	0
2274	2274_13	1.20829	0.523866	9.27033	0.00232896	0.367759	0.254953	0.0925357	-2.92563		0	0	4	0	0	0	0	0	1	2	8	0	2	2	4	0	0	12	0	3	4	0	1	0	0	8	18	2	0	1	6
91833	91833_24	8.06789	0.274947	9.26625	0.00233415	0.36836	0.266223	0.414252	1.27812		4	1	70	2	0	5	3	16	2	7	8	17	5	8	3	7	46	9	2	0	9	2	5	4	2	12	11	8	0	3	8
51719	51719_19	2.04418	0.162954	9.26491	0.00233586	0.368412	0.199267	0.0969531	-2.0794		10	2	6	1	1	0	1	1	2	1	10	0	2	1	19	1	0	8	0	5	12	0	0	3	0	1	42	1	0	0	7
8972	8972_14	2.72537	0.258841	9.26342	0.00233776	0.368446	0.283374	0.152714	-1.78508		15	1	2	0	2	1	0	4	0	2	6	1	2	2	8	0	0	3	2	5	10	0	1	11	0	4	72	6	5	0	6
5297	5297_41	9.90407	0.191554	9.25927	0.00234307	0.368446	0.246341	0.170522	-1.06213		29	10	69	9	8	0	2	20	3	19	16	7	8	9	49	0	0	35	0	39	59	4	0	28	2	11	35	5	0	9	17
55743	55743_16	3.87237	0.180423	9.25754	0.00234528	0.368446	0.17092	0.0961583	-1.66015		5	24	13	0	0	1	0	7	1	2	1	4	3	4	17	0	0	25	2	12	20	0	3	7	0	2	17	2	0	5	4
100506462	100506462_42	5.06478	0.2294	9.25706	0.00234589	0.368446	0.334893	0.70287	2.1481		2	0	0	0	3	0	7	13	2	9	7	12	6	0	1	0	68	0	8	0	0	0	0	0	8	4	2	5	0	3	3
51564	51564_52	11.3434	0.193625	9.25661	0.00234647	0.368446	0.159193	0.25246	1.33146		3	10	24	2	1	5	19	44	11	11	13	27	19	12	4	0	0	8	8	5	8	0	5	6	7	19	15	28	2	8	5
549	549_15	2.47068	0.220694	9.25594	0.00234733	0.368446	0.402188	0.253364	-1.33561		15	0	18	6	0	0	0	2	0	6	10	1	0	6	12	0	0	16	0	9	11	0	0	2	2	2	20	2	6	1	0
4076	4076_44	4.12456	0.176502	9.25478	0.00234882	0.368446	0.219103	0.127279	-1.56797		25	5	8	2	0	2	0	3	2	7	12	0	2	7	42	0	0	26	4	23	75	0	2	4	0	1	38	1	7	0	0
23265	23265_12	5.93459	0.418179	9.25434	0.00234938	0.368446	0.110467	0.196049	1.65581		4	0	9	0	3	2	12	9	4	12	5	14	10	2	2	4	0	5	5	0	7	0	2	0	2	20	7	10	0	0	0
379025	379025_5	5.25825	0.126456	9.25338	0.00235062	0.368446	0.399876	0.272975	-1.10358		30	4	39	2	2	1	3	16	1	6	13	2	4	12	40	0	0	39	2	27	59	1	2	9	0	1	28	3	0	0	10
3693	3693_25	1.687	0.281715	9.2533	0.00235072	0.368446	0.224522	0.110898	-2.03613		3	0	4	0	0	0	0	0	1	3	7	3	6	0	10	0	0	7	2	4	11	0	0	4	0	11	24	0	0	0	3
2802	2802_18	3.37254	0.241937	9.2529	0.00235123	0.368446	0.203809	0.115851	-1.63054		6	0	30	2	2	1	0	3	2	6	21	0	0	4	31	0	0	16	0	13	73	0	0	6	0	17	32	2	0	1	2
9043	9043_13	5.22633	0.176651	9.24938	0.00235576	0.368547	0.150431	0.227846	1.1986		19	4	27	8	0	2	0	15	0	12	3	1	5	6	21	2	27	18	2	6	4	2	8	2	4	4	13	5	0	2	7
4723	4723_11	3.9273	0.123966	9.24905	0.00235618	0.368547	0.215877	0.143557	-1.17779		6	5	11	2	4	2	0	11	0	2	10	4	5	5	20	0	0	12	0	15	27	0	0	0	5	6	13	6	2	3	6
7249	7249_85	5.49442	0.252612	9.24809	0.00235741	0.368547	0.100508	0.162836	1.39262		7	0	20	0	0	0	6	11	1	8	2	13	2	8	5	4	0	4	18	2	4	0	8	1	6	14	11	12	0	0	2
6154	6154_17	12.6674	0.121404	9.24767	0.00235795	0.368547	0.24002	0.322698	0.855151		21	1	96	11	5	4	6	26	5	25	20	16	41	10	38	2	18	34	18	52	84	0	3	5	2	10	54	15	6	6	5
116496	116496_6	11.1449	0.147779	9.24534	0.00236095	0.368547	0.260609	0.186154	-0.971565		56	8	30	11	4	6	2	21	3	23	31	1	11	10	89	0	0	48	9	18	45	0	1	16	1	10	182	9	7	8	28
3299	3299_60	6.41323	0.460283	9.24487	0.00236157	0.368547	0.387974	0.74879	1.90686		4	2	0	8	0	4	16	19	3	7	9	11	8	14	4	2	0	0	4	2	0	0	2	8	4	6	16	8	0	0	2
107984950	107984950_1	45.3589	0.155654	9.24423	0.00236238	0.368547	1.88258	2.64479	1.06082		67	34	125	15	6	14	16	126	39	46	53	53	36	55	68	10	366	76	56	48	104	10	7	25	22	46	164	73	5	46	41
10951	10951_3	3.26061	0.237219	9.24383	0.00236291	0.368547	0.208793	0.311781	1.15818		7	0	24	0	0	0	0	4	2	12	3	2	5	6	8	0	0	2	7	3	3	4	6	0	2	4	6	8	0	0	4
100507240	100507240_6	2.32394	0.687161	9.24159	0.0023658	0.36863	1.05959	0.415221	-2.72545		8	0	0	0	0	0	0	8	0	7	8	4	0	14	10	0	0	0	1	0	8	0	0	0	2	12	56	6	0	0	2
5797	5797_31	4.71082	0.194004	9.24084	0.00236676	0.36863	0.217139	0.433103	1.99548		0	1	4	0	1	1	6	12	2	9	9	13	5	1	1	1	75	5	3	2	2	0	0	3	2	6	1	5	0	0	0
643680	643680_11	3.07914	0.401143	9.24021	0.00236758	0.36863	0.542638	0.286142	-1.85152		12	0	0	0	2	0	2	3	0	10	11	2	5	7	10	0	0	14	0	8	4	0	2	7	6	11	10	1	0	0	7
26286	26286_11	1.63048	0.507401	9.23731	0.00237134	0.369001	0.29164	0.100629	-3.07205		2	0	0	0	2	0	2	0	1	3	0	0	0	0	13	0	0	10	0	3	16	0	0	7	0	2	50	0	0	4	0
11315	11315_20	7.14023	0.509233	9.236	0.00237303	0.369001	0.21969	0.461863	2.14788		5	0	2	0	3	2	9	9	2	12	9	21	7	4	7	5	0	2	4	3	8	1	11	2	3	9	4	10	0	5	0
55660	55660_50	7.30784	0.415627	9.23418	0.00237538	0.369001	0.162238	0.317094	1.93535		7	8	37	1	3	0	5	5	3	15	2	7	6	4	9	1	94	1	10	5	6	0	1	5	14	11	7	13	0	7	0
55754	55754_9	4.10608	0.220256	9.2322	0.00237795	0.369001	0.335464	0.185085	-1.71778		20	0	0	4	0	4	0	4	1	5	10	3	5	7	47	0	0	40	2	24	28	0	0	8	2	1	20	3	0	2	5
110006322	110006322_10	1.3542	0.433535	9.23187	0.00237838	0.369001	0.323409	0.135706	-2.50779		7	1	15	0	3	0	0	1	0	0	3	0	2	1	0	0	0	9	0	17	17	0	0	0	0	2	18	0	0	2	0
399909	399909_39	6.69905	0.292654	9.23167	0.00237864	0.369001	0.312032	0.193098	-1.38614		17	18	6	12	2	0	0	12	1	9	17	2	10	1	21	0	0	13	2	15	42	2	2	11	2	5	31	8	4	13	6
54947	54947_5	2.59802	0.175425	9.2305	0.00238016	0.369001	0.447197	0.210523	-2.17753		6	4	2	0	2	2	1	3	0	2	4	0	0	4	36	2	0	12	0	4	4	0	0	2	0	4	42	2	0	4	0
254048	254048_5	2.57269	0.358157	9.22837	0.00238293	0.369001	0.220119	0.140579	-1.29447		5	2	39	0	1	0	0	7	4	0	4	0	1	5	31	0	0	14	0	11	27	0	0	3	0	8	23	8	4	0	1
51585	51585_10	12.143	0.182438	9.22717	0.0023845	0.369001	0.381751	0.271756	-0.982332		42	22	62	4	11	3	0	30	7	21	28	3	4	21	84	2	0	57	5	49	73	0	2	23	0	8	43	35	1	8	20
54828	54828_59	4.1755	0.303707	9.22648	0.0023854	0.369001	0.233242	0.127565	-1.74209		12	7	14	0	0	0	0	14	5	0	8	2	1	4	9	1	0	33	0	8	13	1	4	1	0	11	2	5	11	3	9
9043	9043_60	2.97237	0.554901	9.22506	0.00238725	0.369001	0.0910017	0.185512	2.05571		6	0	10	0	0	0	2	16	2	9	0	11	2	2	4	0	0	0	0	4	0	0	4	3	4	12	0	6	0	0	1
126321	126321_8	1.50646	0.443434	9.22451	0.00238797	0.369001	0.23711	0.138359	-1.55515		4	7	38	0	0	0	0	1	0	2	4	1	0	1	9	0	0	15	0	5	22	0	0	1	0	2	25	1	0	0	0
79048	79048_17	5.4808	0.276426	9.22246	0.00239065	0.369001	0.229969	0.157224	-1.09789		15	1	92	4	4	0	0	5	3	7	11	3	2	6	51	0	0	45	0	6	58	1	2	8	0	19	8	1	5	1	14
9253	9253_21	12.5667	0.272396	9.22226	0.0023909	0.369001	0.681782	0.901795	0.815169		6	4	12	4	0	0	16	30	5	11	24	26	6	15	4	7	0	7	20	3	0	4	6	0	12	17	14	38	0	12	13
4058	4058_15	3.93879	0.275366	9.22136	0.00239207	0.369001	0.479082	0.280362	-1.54952		7	8	1	0	4	2	7	5	4	2	9	5	2	5	2	0	0	11	2	0	10	0	1	3	0	6	34	3	0	4	2
3717	3717_26	8.02392	0.239704	9.22026	0.00239352	0.369001	0.335613	0.233164	-1.05228		15	4	63	1	2	1	2	17	14	4	17	2	0	13	70	0	0	41	1	23	65	0	5	20	2	3	50	3	4	10	29
6404	6404_3	8.09908	0.28283	9.21878	0.00239545	0.369001	0.218927	0.348275	1.34128		13	10	34	0	2	2	10	21	4	16	4	8	4	12	29	2	0	13	9	4	4	0	6	4	14	9	57	26	0	4	2
22897	22897_19	2.12953	0.324979	9.21846	0.00239587	0.369001	0.160565	0.0847797	-1.84317		14	2	0	0	1	0	1	1	3	2	6	4	0	6	2	0	0	5	1	2	11	0	0	5	0	11	2	6	1	0	1
4697	4697_1	2.483	0.886047	9.21822	0.00239618	0.369001	0.239675	0.605455	2.68116		0	0	16	2	2	0	2	5	2	4	5	8	2	0	0	0	0	0	2	0	0	0	0	0	4	4	0	12	0	2	0
7991	7991_1	13.5246	0.33631	9.21667	0.00239822	0.369102	1.45732	2.40955	1.53654		2	1	27	0	2	6	28	40	10	29	24	28	17	24	9	0	0	8	20	2	3	2	4	10	8	15	56	25	0	10	2
84954	84954_24	2.44254	0.187707	9.21296	0.00240308	0.369119	0.39337	0.225647	-1.60608		5	4	8	3	1	1	0	0	1	2	3	1	6	4	12	0	0	6	0	11	14	0	2	7	0	10	17	0	0	3	0
126075	126075_23	9.171	0.105533	9.2118	0.0024046	0.369119	0.403531	0.276105	-1.09696		24	7	27	0	2	0	4	34	10	6	22	5	5	14	40	4	0	35	3	12	12	2	4	6	2	20	120	8	8	7	14
387119	387119_14	2.74681	0.390985	9.21176	0.00240465	0.369119	0.248185	0.138736	-1.67914		18	4	23	0	4	1	0	2	0	2	7	0	8	2	10	0	0	11	0	21	20	0	0	8	1	2	0	1	0	2	4
226	226_5	8.38983	0.164796	9.21152	0.00240497	0.369119	0.367221	0.215057	-1.54595		27	17	8	2	3	3	1	12	5	10	12	2	1	10	82	4	0	26	2	5	32	0	4	10	1	4	145	3	7	14	4
6817	6817_31	76.8539	0.203131	9.21132	0.00240523	0.369119	0.787783	0.982165	0.644421		54	105	31	10	14	18	70	183	31	85	102	76	126	77	23	19	99	51	122	25	48	40	84	43	87	73	76	100	3	57	75
10291	10291_13	40.1965	0.0492186	9.20414	0.00241468	0.369504	0.449838	0.372527	-0.545612		165	41	213	28	19	2	9	64	22	50	67	29	50	47	221	0	11	175	43	123	279	8	12	66	10	31	247	42	27	27	46
27101	27101_11	2.06681	0.275797	9.20169	0.00241792	0.369504	0.298891	0.151388	-1.9643		1	4	1	1	0	0	0	0	2	8	13	0	0	9	21	0	0	9	1	15	18	0	2	6	0	1	14	2	0	0	1
5335	5335_31	7.58853	0.185963	9.19974	0.00242049	0.369504	0.20038	0.137593	-1.08516		10	20	21	2	5	3	0	30	3	6	14	6	14	7	14	0	0	23	8	32	61	0	1	8	1	12	57	17	6	0	9
5780	5780_21	2.69858	0.380576	9.19936	0.002421	0.369504	0.324207	0.149504	-2.23541		7	0	4	0	0	0	2	4	1	2	8	1	7	3	11	0	0	13	0	11	8	1	0	16	0	2	7	2	7	2	0
133619	133619_5	1.93044	0.384089	9.19892	0.00242158	0.369504	0.38398	0.163722	-2.46241		10	4	6	0	0	1	0	4	1	1	8	2	1	1	22	0	0	6	0	11	17	0	0	7	0	0	27	4	0	0	1
91351	91351_31	7.16683	0.147643	9.19851	0.00242212	0.369504	0.236576	0.152191	-1.2736		36	13	21	0	0	3	0	16	2	2	22	1	2	14	82	0	0	20	2	15	21	0	8	32	4	2	56	10	9	5	4
79036	79036_26	9.73967	0.207749	9.19788	0.00242295	0.369504	0.46945	0.316921	-1.13652		27	28	87	2	10	0	6	22	1	3	18	3	4	8	25	0	0	27	5	24	82	0	14	23	7	6	76	8	2	2	16
4967	4967_22	7.26571	0.162064	9.19616	0.00242523	0.369504	0.199897	0.294528	1.11939		2	4	13	1	0	2	11	29	6	7	9	11	8	7	12	0	25	8	9	6	20	2	0	13	5	8	27	19	1	5	0
405	405_18	4.47746	0.252462	9.19381	0.00242835	0.369504	0.276632	0.173985	-1.33909		18	4	34	0	1	1	0	13	6	1	10	0	9	8	34	0	0	25	1	15	33	2	2	8	0	4	22	0	2	3	7
64327	64327_56	3.70914	0.251539	9.19351	0.00242875	0.369504	0.305705	0.180926	-1.5149		15	8	24	3	0	0	1	2	4	6	8	2	1	6	6	0	0	16	1	6	18	0	1	3	2	10	17	5	6	2	6
6778	6778_37	11.4924	0.127507	9.19335	0.00242895	0.369504	0.158277	0.115268	-0.915194		31	29	62	3	6	8	3	18	4	4	23	3	7	9	52	1	0	61	1	22	54	0	10	9	3	3	125	23	7	7	26
397	397_18	4.45394	0.737953	9.19264	0.0024299	0.369504	0.06332	0.14504	2.39183		7	0	3	0	0	1	6	17	0	8	10	9	2	2	4	0	0	8	5	0	0	4	5	0	5	10	9	11	0	0	2
55790	55790_6	2.29933	0.32976	9.1911	0.00243195	0.369504	0.279329	0.134156	-2.11752		1	4	0	0	0	0	2	5	0	5	14	4	1	2	8	0	0	3	2	0	2	0	0	2	0	2	33	0	0	6	8
10419	10419_49	1.38347	0.211178	9.19012	0.00243325	0.369504	0.208738	0.096235	-2.23493		4	8	2	0	0	0	0	4	0	1	6	0	0	2	15	0	0	6	2	3	4	0	1	2	0	5	13	4	0	0	1
3475	3475_18	5.89932	0.159758	9.18956	0.002434	0.369504	0.374461	0.220216	-1.53395		7	9	13	2	0	1	5	8	5	9	13	0	0	12	68	1	0	27	0	11	12	0	5	21	4	5	74	0	6	2	5
6326	6326_46	10.2052	0.512537	9.18898	0.00243476	0.369504	0.241631	0.574571	2.50575		2	0	0	0	0	8	3	14	9	8	6	5	6	11	0	6	292	0	6	0	0	1	0	2	8	1	2	7	0	0	6
22828	22828_4	10.7774	0.228064	9.18878	0.00243503	0.369504	0.261534	0.424581	1.40072		20	16	35	1	0	0	6	31	10	22	7	5	10	18	13	6	138	23	21	4	17	0	2	5	5	4	33	17	3	3	5
7099	7099_4	44.9618	0.185238	9.18859	0.00243528	0.369504	1.13359	0.810328	-0.983386		168	26	142	1	40	8	11	140	16	65	108	29	32	70	409	3	124	163	24	78	97	2	60	80	2	31	393	53	16	32	60
55697	55697_12	2.58283	0.17799	9.18836	0.00243559	0.369504	0.242367	0.130979	-1.77669		5	0	0	0	2	2	0	4	1	3	4	2	4	6	13	0	0	5	4	4	4	0	0	2	0	8	47	6	0	4	4
8942	8942_24	1.95472	0.266995	9.18811	0.00243592	0.369504	0.201837	0.0968214	-2.12032		3	0	1	0	2	2	1	3	1	1	2	2	0	5	23	0	0	3	2	2	15	0	1	6	0	3	11	0	0	3	0
79932	79932_8	2.86661	0.290422	9.18666	0.00243785	0.369504	0.207266	0.114416	-1.71509		6	0	18	2	0	0	0	8	2	2	5	2	0	3	17	0	0	18	2	8	26	0	2	11	0	0	52	0	4	4	5
79899	79899_7	6.46672	0.350663	9.18637	0.00243824	0.369504	0.156676	0.272443	1.59752		4	2	2	0	0	4	15	14	7	20	11	13	2	3	1	0	0	3	7	0	1	2	3	4	7	15	0	7	0	0	1
7054	7054_17	2.27402	0.252084	9.18387	0.00244158	0.369504	0.32308	0.616577	1.87127		0	0	0	0	0	2	2	12	2	3	4	6	2	3	0	0	0	2	13	0	0	0	4	0	0	1	6	6	0	0	0
29087	29087_17	4.66168	0.696121	9.18386	0.00244159	0.369504	0.303552	0.640077	2.16008		1	0	5	0	1	4	6	21	0	4	6	8	2	5	2	0	0	8	12	1	0	1	2	2	10	12	0	10	0	2	0
201626	201626_7	2.25754	0.428364	9.18333	0.00244229	0.369504	0.41508	0.214333	-1.91005		10	0	7	0	3	0	0	11	1	3	5	5	0	0	18	0	0	14	0	9	14	0	1	7	0	3	8	5	2	0	0
10801	10801_15	3.53399	0.715285	9.18175	0.00244441	0.369613	0.0466747	0.0995443	2.18558		1	0	0	2	0	0	1	11	2	4	12	6	10	4	0	0	0	2	5	0	2	4	0	1	6	7	0	7	0	0	1
152137	152137_7	3.17533	0.202444	9.17973	0.0024471	0.369613	0.331954	0.18087	-1.75388		6	2	9	0	3	0	2	7	3	0	10	0	5	6	33	0	0	19	1	19	19	0	0	11	3	1	17	0	2	2	1
7360	7360_67	1.23451	0.334945	9.17893	0.00244818	0.369613	0.157314	0.0709468	-2.29813		6	0	4	0	0	0	0	4	1	1	9	1	0	6	16	0	0	13	0	6	11	0	0	3	0	0	2	0	0	2	0
55768	55768_43	7.93167	0.51576	9.17796	0.00244946	0.369613	0.344773	0.599043	1.59967		3	8	14	2	0	4	6	15	5	16	14	4	4	8	14	0	82	0	10	2	0	2	4	10	16	4	0	11	0	4	6
5108	5108_61	6.45148	0.140354	9.17714	0.00245056	0.369613	0.177206	0.127164	-0.957819		23	2	53	2	8	0	0	9	1	11	32	0	5	8	22	2	0	32	2	26	42	0	0	17	2	13	25	4	11	2	4
7439	7439_24	9.05421	0.344565	9.17658	0.00245131	0.369613	0.0934052	0.167948	1.69334		13	7	26	3	0	11	9	14	0	13	9	4	5	2	24	3	60	25	2	14	21	2	8	5	3	4	26	22	0	2	21
5493	5493_4	4.95866	0.313301	9.17471	0.00245382	0.369718	0.468164	0.253711	-1.7713		11	6	16	0	2	1	2	6	1	11	20	3	6	21	6	0	0	26	4	7	7	0	2	0	0	11	33	13	6	4	8
80005	80005_64	11.7113	0.153075	9.174	0.00245477	0.369718	0.206774	0.139496	-1.13622		55	24	19	4	10	1	5	26	3	5	22	2	10	13	57	2	0	47	4	2	12	1	12	21	0	10	52	20	16	12	25
11193	11193_4	2.85678	0.487892	9.17175	0.0024578	0.369868	0.512014	0.268401	-1.86806		11	2	31	2	0	2	0	1	0	8	8	0	0	16	22	0	0	6	0	11	34	0	0	0	0	10	4	0	2	5	0
1615	1615_31	4.8999	0.163287	9.17085	0.002459	0.369868	0.393802	0.244297	-1.37992		7	4	21	2	4	0	1	6	2	0	9	0	8	6	34	0	0	18	5	31	23	0	5	11	2	3	36	1	3	9	10
10174	10174_55	4.29021	0.222146	9.16967	0.00246059	0.369868	0.367206	0.219714	-1.48397		5	0	5	0	5	2	2	16	7	4	11	4	2	8	16	1	0	6	4	15	24	0	1	12	0	6	13	6	2	0	3
5048	5048_56	8.09881	0.108358	9.16902	0.00246146	0.369868	0.355841	0.254274	-0.971158		27	9	24	2	2	1	2	14	8	6	18	8	9	11	44	2	0	15	10	43	33	0	0	14	1	11	51	8	8	2	14
23140	23140_58	14.3683	0.366078	9.16811	0.00246269	0.369868	0.178414	0.282579	1.32798		20	0	32	1	7	4	11	32	13	20	15	40	8	21	0	6	2	5	15	5	12	3	13	17	6	19	6	26	1	0	19
8189	8189_13	2.12531	0.204735	9.16505	0.00246682	0.370063	0.142607	0.07813	-1.73654		4	0	10	0	0	0	1	3	2	2	3	2	3	4	4	0	0	8	0	7	26	0	0	4	2	12	8	2	1	0	8
5768	5768_20	43.4241	0.167471	9.16435	0.00246775	0.370063	0.888715	1.1561	0.771778		26	20	44	14	14	14	46	118	28	82	98	87	30	60	30	0	0	29	44	7	52	13	16	22	32	92	112	106	0	44	26
81553	81553_3	2.04332	0.218002	9.16276	0.0024699	0.370063	0.240217	0.133228	-1.70183		8	0	2	0	0	0	0	3	1	2	10	2	0	2	14	0	0	15	4	8	12	0	4	1	0	0	31	0	3	2	5
11078	11078_43	19.7841	0.095533	9.1627	0.00246998	0.370063	0.406195	0.298341	-0.892212		89	22	61	6	12	4	4	39	1	34	31	8	28	25	117	3	51	93	19	41	108	4	11	22	9	10	149	12	8	16	17
5780	5780_19	2.24881	0.361947	9.16196	0.00247098	0.370063	0.282354	0.127656	-2.29197		6	0	8	0	0	0	0	2	2	0	6	1	2	4	6	2	0	5	1	11	8	0	0	4	0	0	13	2	6	4	2
25776	25776_21	3.61962	0.114905	9.16099	0.00247229	0.370063	0.221093	0.344779	1.28369		1	0	6	0	1	1	5	11	2	4	6	11	6	4	2	2	0	2	3	0	0	0	2	3	3	3	4	9	0	1	0
2530	2530_27	2.74687	0.3102	9.1597	0.00247403	0.370115	0.352871	0.207691	-1.53132		12	2	0	8	3	0	1	2	0	3	5	2	3	0	7	0	0	19	0	5	23	0	0	6	0	6	31	3	0	0	9
1859	1859_41	14.1589	0.17803	9.15867	0.00247543	0.370118	0.275726	0.202425	-0.892513		30	4	169	10	10	2	4	33	2	15	38	0	16	18	77	0	0	98	10	47	111	0	18	17	2	24	136	12	8	6	36
4179	4179_40	5.03402	0.179642	9.15697	0.00247773	0.370255	0.239539	0.14423	-1.46464		41	2	15	2	3	2	0	20	1	1	16	0	2	8	94	2	0	40	6	8	27	0	2	4	0	6	35	4	2	0	6
2665	2665_6	7.97435	0.420834	9.15459	0.00248095	0.370473	0.192953	0.311896	1.38704		8	7	9	7	2	4	10	15	5	14	15	9	8	16	2	2	0	6	10	12	4	2	0	4	6	3	2	14	0	10	2
196	196_17	4.36739	0.157296	9.15283	0.00248334	0.370473	0.41257	0.271275	-1.21204		22	2	11	0	2	0	0	10	8	3	20	1	12	10	37	0	0	22	3	22	25	0	0	12	1	4	12	4	2	0	6
157848	157848_2	14.2642	0.328001	9.15231	0.00248404	0.370473	1.52744	1.93439	0.714399		6	0	20	2	5	4	22	40	5	27	27	36	18	38	18	0	0	2	22	4	4	4	6	14	8	20	21	32	0	3	4
9694	9694_9	5.5828	0.208164	9.15128	0.00248544	0.370473	0.444744	0.286818	-1.2684		6	5	16	7	2	4	0	7	2	1	6	0	2	0	49	0	0	20	1	21	72	2	3	6	0	17	19	5	8	4	9
83938	83938_9	2.64211	0.255107	9.15078	0.00248612	0.370473	0.424688	0.241867	-1.62724		5	3	0	0	2	0	2	1	2	2	7	2	4	4	17	0	0	9	2	1	11	0	2	2	1	8	11	6	6	0	2
10749	10749_24	4.36444	0.2432	9.14758	0.00249048	0.370911	0.258962	0.168566	-1.23977		15	6	24	0	4	0	3	8	0	4	9	7	8	5	34	0	0	10	0	12	20	0	6	7	0	6	47	0	0	3	3
56940	56940_30	11.8748	0.132618	9.14658	0.00249183	0.370911	0.323395	0.235337	-0.9183		30	15	37	12	5	0	2	47	12	5	22	9	9	13	47	0	0	56	3	16	95	2	9	13	3	16	52	17	11	10	18
91661	91661_31	4.30873	0.223465	9.14024	0.00250048	0.371992	0.167347	0.257701	1.24661		2	0	9	0	2	1	4	15	4	2	2	10	5	1	0	0	0	0	14	0	0	3	1	4	3	10	3	8	0	2	1
9525	9525_19	5.7409	0.135564	9.13274	0.00251075	0.372617	0.516021	0.338338	-1.2215		21	8	19	8	0	0	0	5	1	7	12	0	10	12	53	0	0	24	4	18	53	0	6	12	0	0	86	5	1	9	8
55125	55125_31	7.34536	0.397527	9.13267	0.00251085	0.372617	0.173724	0.307599	1.65002		4	9	34	2	2	6	9	26	11	9	20	13	6	4	20	0	0	3	2	2	6	2	8	0	3	10	2	8	0	0	4
60682	60682_9	2.37007	0.510042	9.13013	0.00251434	0.372617	0.201902	0.440636	2.25548		0	0	0	0	0	0	1	12	2	12	4	6	4	1	0	0	0	4	4	1	4	0	7	2	2	1	10	4	0	2	0
7422	7422_9	2.29276	0.396298	9.12922	0.00251559	0.372617	0.181995	0.085821	-2.16959		11	2	0	0	3	2	0	2	0	0	2	4	0	7	8	2	0	2	2	0	12	0	0	3	0	2	27	2	0	0	0
64756	64756_28	2.32855	0.297861	9.12878	0.00251619	0.372617	0.419931	0.207659	-2.03501		5	0	2	1	3	0	0	15	0	2	13	1	1	0	6	0	0	6	1	11	5	0	0	6	0	6	46	1	1	2	9
27183	27183_2	11.4109	0.229958	9.12833	0.00251681	0.372617	0.539586	0.34313	-1.31028		36	13	66	6	4	2	0	24	11	8	32	1	16	12	28	0	0	67	24	49	106	0	7	19	3	13	171	14	2	3	16
51382	51382_1	5.49898	0.760983	9.12812	0.0025171	0.372617	0.225943	0.427816	1.84517		2	0	4	0	0	6	4	13	2	3	6	8	6	8	0	0	0	0	5	1	4	4	4	2	0	20	10	23	6	2	0
673	673_19	1.66066	0.345005	9.1269	0.00251878	0.372617	0.168986	0.0870444	-1.91465		2	0	17	0	2	0	0	2	0	0	0	1	2	2	7	0	0	16	0	4	18	0	0	2	0	2	17	0	2	7	0
54987	54987_18	3.29635	0.393803	9.12563	0.00252053	0.372617	0.40522	0.18227	-2.30835		18	0	1	1	0	0	1	0	2	3	2	1	0	4	13	0	0	31	3	6	26	4	2	11	1	3	14	2	0	2	5
4548	4548_23	5.05826	0.345415	9.12534	0.00252094	0.372617	0.23861	0.134579	-1.65333		15	1	4	0	11	0	4	10	7	6	5	3	2	1	21	0	0	29	8	5	32	0	0	5	1	4	43	4	8	0	9
7767	7767_7	1.32304	0.4065	9.12482	0.00252165	0.372617	0.229989	0.0977014	-2.47125		2	6	0	2	0	0	0	3	0	0	4	2	0	0	8	0	0	12	0	2	11	0	0	3	0	0	14	0	0	3	0
5982	5982_24	4.53167	0.281074	9.12328	0.00252376	0.372617	0.436717	0.359333	-0.564208		8	0	8	4	4	0	0	10	0	1	6	1	4	2	15	0	93	14	0	18	43	0	0	2	0	5	52	2	2	5	6
57147	57147_16	2.26888	0.25568	9.12303	0.00252412	0.372617	0.34098	0.206499	-1.44884		2	2	0	0	0	0	4	15	1	3	6	2	0	5	15	0	0	2	0	8	9	0	2	6	1	4	15	0	2	1	3
23511	23511_15	4.45175	0.248784	9.12297	0.0025242	0.372617	0.296235	0.170947	-1.58776		7	0	20	0	4	0	4	3	2	5	13	2	10	6	41	2	0	34	2	8	54	0	0	5	2	3	24	3	0	1	10
8428	8428_17	12.6616	0.176429	9.1213	0.0025265	0.372751	0.405063	0.266618	-1.20894		34	4	68	4	2	9	4	15	5	14	46	2	4	26	163	0	0	95	9	47	122	1	6	9	2	12	76	14	12	9	7
55331	55331_18	6.17787	0.167458	9.11944	0.00252907	0.372925	0.3774	0.243941	-1.26107		17	14	8	0	0	0	2	15	7	3	22	8	6	5	19	0	0	9	10	12	18	1	0	6	4	8	31	9	2	8	10
667	667_122	2.15515	0.255988	9.11624	0.00253351	0.373372	0.199809	0.0915559	-2.25253		4	0	4	0	0	0	2	2	2	1	9	4	0	17	1	0	0	2	0	2	5	0	0	11	1	4	9	2	0	2	0
100505994	100505994_39	1.50938	0.243249	9.11003	0.00254211	0.374229	0.145242	0.0584329	-2.62763		12	0	0	0	1	0	0	2	0	0	10	2	0	5	38	0	0	9	0	1	0	0	3	4	0	2	12	2	0	0	0
5830	5830_38	1.91297	0.616619	9.11003	0.00254212	0.374229	0.284968	0.145499	-1.941		0	4	0	0	3	0	0	0	6	0	4	3	0	0	11	0	0	0	0	3	11	0	0	1	0	2	8	4	0	2	7
4035	4035_85	5.87155	0.13647	9.10632	0.00254728	0.374449	0.082613	0.114857	0.950958		6	0	32	0	1	4	8	18	4	16	13	8	4	6	12	0	14	8	8	9	8	0	2	4	6	11	36	4	0	4	1
11057	11057_30	5.99844	0.204333	9.10528	0.00254872	0.374449	0.240488	0.150457	-1.35406		27	19	18	1	3	0	4	11	0	12	12	3	4	3	39	1	0	34	3	15	20	0	4	6	0	2	44	4	10	4	2
4650	4650_2	8.09799	0.523087	9.10406	0.00255043	0.374449	0.0802564	0.136351	1.52956		20	1	3	9	4	3	10	5	3	19	8	9	12	7	3	1	14	2	18	0	0	1	2	10	6	15	49	32	3	0	0
1465	1465_25	3.94242	0.365674	9.1017	0.00255372	0.374449	0.298668	0.146873	-2.04954		3	0	0	3	5	0	2	12	0	0	8	1	4	3	11	2	0	15	6	5	13	0	2	6	2	4	98	1	4	3	3
55755	55755_27	3.20982	0.280041	9.10046	0.00255545	0.374449	0.169365	0.103298	-1.42706		6	0	0	0	2	0	4	6	2	0	8	5	2	17	14	0	0	16	0	12	16	0	0	2	1	4	10	5	2	4	2
4012	4012_20	3.15461	0.175507	9.09905	0.00255743	0.374449	0.24365	0.145987	-1.47884		6	0	25	0	2	0	0	4	0	4	6	1	4	8	15	0	0	22	4	24	65	0	2	8	0	2	25	2	2	2	4
161357	161357_42	14.9285	0.306207	9.09883	0.00255773	0.374449	0.863916	1.43284	1.49047		9	0	12	0	2	7	26	23	10	20	25	26	16	15	11	8	0	6	43	0	2	1	0	10	17	7	10	32	0	13	2
83959	83959_22	4.41404	0.321905	9.09703	0.00256025	0.374449	0.287129	0.544133	1.84955		3	0	0	0	0	0	4	20	0	9	1	9	4	1	0	3	0	1	16	0	0	4	7	1	1	8	2	2	0	1	0
10625	10625_30	2.51123	0.193022	9.09596	0.00256175	0.374449	0.190205	0.106639	-1.67022		14	1	4	0	2	0	0	0	4	4	2	0	1	5	28	1	0	6	0	7	7	0	0	3	1	3	26	3	2	2	8
6404	6404_2	162.53	0.071705	9.09585	0.0025619	0.374449	2.42633	1.96145	-0.661009		583	176	610	71	73	42	35	286	94	272	399	31	222	197	1234	26	0	725	168	508	1094	14	170	256	43	68	1513	142	59	83	125
144568	144568_40	5.43616	0.543112	9.09465	0.00256358	0.374449	0.42198	0.359404	-0.464283		8	4	1	0	2	0	19	19	4	9	7	15	0	7	6	0	0	6	5	6	12	0	0	3	0	10	26	3	0	1	1
27086	27086_41	10.4966	0.170365	9.09424	0.00256416	0.374449	0.22577	0.164733	-0.910009		26	6	73	7	1	5	2	23	1	23	22	2	27	11	39	0	0	60	6	51	105	0	4	15	0	10	66	6	9	8	27
283464	283464_5	1.30844	0.510792	9.09252	0.00256657	0.374449	0.371742	0.112996	-3.43903		0	0	6	1	0	0	0	1	0	0	9	0	0	4	9	0	0	0	0	17	11	0	0	2	0	2	6	0	1	4	4
7994	7994_37	11.5292	0.112131	9.09153	0.00256796	0.374449	0.227215	0.17404	-0.76978		49	7	36	1	7	3	2	17	7	26	35	1	17	18	59	0	46	70	0	38	61	1	7	13	1	7	65	10	4	13	24
7343	7343_31	7.289	0.166434	9.09142	0.00256812	0.374449	0.25092	0.169241	-1.13711		28	6	42	4	2	2	0	4	7	10	24	1	8	6	65	1	0	45	1	37	66	0	4	17	4	7	45	10	0	5	6
9146	9146_89	4.53923	0.192274	9.08938	0.00257098	0.374449	0.164789	0.1029	-1.35917		14	15	29	1	4	0	1	9	1	3	13	0	2	4	12	0	0	25	0	19	32	1	4	4	4	0	35	9	0	2	8
4926	4926_71	5.66761	0.447177	9.08892	0.00257162	0.374449	0.0608186	0.169527	2.95844		2	1	32	0	1	0	0	6	2	9	6	7	8	8	5	0	188	1	9	2	2	0	0	1	2	2	1	13	0	1	0
57713	57713_26	7.22342	0.2218	9.08845	0.00257229	0.374449	0.214429	0.315511	1.11565		4	0	10	2	2	4	1	33	4	10	15	16	4	6	7	2	37	3	8	3	0	1	6	3	3	0	17	35	0	2	14
2534	2534_55	9.83246	0.173423	9.08834	0.00257244	0.374449	0.225054	0.161377	-0.960238		21	15	89	0	5	1	0	21	10	14	20	1	11	7	77	0	0	68	8	55	108	0	4	12	2	10	74	9	3	11	10
51751	51751_11	2.09366	0.627746	9.08792	0.00257303	0.374449	2.68623	1.01469	-2.95293		2	0	0	0	2	0	1	4	0	4	1	6	0	2	4	0	0	3	0	4	0	0	2	4	2	2	28	14	0	2	0
3912	3912_3	10.8005	0.202044	9.08778	0.00257323	0.374449	0.596903	0.430381	-0.947794		22	18	0	0	4	4	14	35	4	8	10	22	12	19	24	2	0	5	2	6	6	2	0	12	5	16	54	22	1	6	8
4635	4635_23	7.82997	0.389375	9.08693	0.00257443	0.374449	0.18038	0.291356	1.38472		2	0	14	3	2	0	2	14	2	18	8	27	15	4	5	1	0	13	11	3	14	0	6	5	6	29	20	34	0	5	0
10540	10540_22	3.21294	0.164012	9.08491	0.00257727	0.374537	0.208122	0.12047	-1.5782		15	10	22	2	3	1	0	4	0	1	9	1	2	4	15	0	0	25	0	13	16	0	0	2	2	4	18	4	0	4	2
3028	3028_12	2.70244	0.507081	9.08451	0.00257784	0.374537	0.481349	0.273209	-1.63785		13	0	0	0	2	0	1	6	3	11	4	0	8	2	9	0	0	13	0	6	13	0	0	5	5	9	11	0	3	0	2
7014	7014_11	3.39897	0.149893	9.08278	0.00258028	0.374688	0.273866	0.170478	-1.36885		10	2	5	0	1	1	5	8	3	0	14	2	1	8	17	1	0	17	2	10	24	0	0	3	0	6	30	4	0	4	0
54585	54585_21	1.28601	0.535105	9.08084	0.00258302	0.374883	0.440648	0.181987	-2.55538		0	0	12	0	0	0	0	4	0	2	2	0	0	4	18	0	0	6	0	2	28	0	0	0	0	2	36	1	2	2	2
23339	23339_43	2.86661	0.179871	9.07187	0.00259572	0.376263	0.195829	0.115274	-1.52965		8	8	6	0	2	0	5	8	0	3	7	2	2	2	12	0	0	20	0	8	14	0	2	7	0	8	6	0	0	2	2
122553	122553_4	1.07945	0.546593	9.07161	0.00259608	0.376263	0.209752	0.0620187	-3.51677		0	3	0	0	2	0	0	3	0	1	0	0	0	0	20	0	0	8	0	1	15	0	0	1	0	0	26	0	0	2	2
55324	55324_22	12.7319	0.105038	9.07101	0.00259693	0.376263	0.437033	0.326327	-0.844835		20	6	36	2	8	0	14	28	8	28	35	15	17	26	43	0	0	86	14	31	35	0	3	11	4	18	69	10	6	13	8
5689	5689_5	4.55631	0.325991	9.06846	0.00260056	0.376263	0.577595	0.300532	-1.89081		14	0	27	1	4	0	0	10	4	8	16	7	0	6	33	0	0	20	2	21	34	0	0	7	0	6	9	4	3	9	0
168374	168374_9	9.00436	0.471798	9.068	0.00260122	0.376263	1.14203	0.640273	-1.69069		21	0	22	4	5	0	4	17	5	11	36	1	17	12	48	7	0	54	0	34	85	0	2	14	2	6	20	4	1	12	11
571	571_20	4.84609	0.277885	9.06743	0.00260202	0.376263	0.166878	0.291598	1.61172		8	0	4	4	0	2	0	10	4	6	3	12	10	4	16	0	0	10	2	2	5	4	2	6	3	0	19	4	1	4	2
100507218	100507218_22	4.11371	0.18588	9.06718	0.00260238	0.376263	0.439835	0.23872	-1.7665		1	2	2	0	3	4	0	7	1	6	13	5	2	11	2	0	0	7	0	3	6	0	2	2	0	27	21	8	0	9	3
124245	124245_12	6.10519	0.136027	9.06259	0.00260892	0.376633	0.259557	0.174885	-1.14015		21	10	19	0	3	3	2	25	1	8	15	1	8	20	43	0	0	39	12	12	60	0	2	4	0	6	38	11	1	1	8
6093	6093_31	9.50231	0.0777963	9.06179	0.00261006	0.376633	0.237103	0.174902	-0.878539		47	9	41	5	6	4	2	9	6	11	22	4	4	9	77	1	0	70	9	39	59	0	2	17	0	1	85	12	5	7	8
148137	148137_34	4.96317	0.136578	9.0617	0.00261019	0.376633	0.317835	0.20413	-1.27898		12	6	16	0	0	1	1	17	2	9	14	11	4	10	8	0	0	19	4	2	11	0	2	7	0	12	45	15	0	7	2
1809	1809_18	4.19015	0.144985	9.06143	0.00261058	0.376633	0.463899	0.291537	-1.34333		6	8	1	0	0	1	3	12	2	10	10	9	2	7	4	0	0	1	5	0	4	1	0	9	0	12	11	4	0	7	2
64219	64219_6	5.78538	0.146621	9.05996	0.00261267	0.376732	0.607692	0.381264	-1.35037		7	3	6	0	4	1	4	15	2	11	13	4	5	14	20	2	0	16	3	3	3	0	0	3	6	12	31	2	0	15	7
7155	7155_47	7.23248	0.379643	9.05813	0.00261529	0.376769	0.217836	0.352776	1.39283		8	0	22	3	2	0	10	14	1	18	9	6	30	10	16	2	0	8	12	6	4	2	4	6	2	24	13	11	0	4	6
1635	1635_23	4.77167	0.344539	9.05781	0.00261575	0.376769	0.245687	0.468708	1.86749		0	0	14	0	0	0	2	19	0	4	3	6	3	6	6	4	82	6	0	0	16	1	6	2	4	4	1	7	0	2	0
6520	6520_36	4.3495	0.410053	9.05612	0.00261817	0.376899	0.107279	0.217021	2.03379		0	0	8	0	0	2	8	13	3	1	4	11	0	2	6	0	0	0	8	0	0	4	1	1	2	2	3	9	0	5	0
1639	1639_20	6.66039	0.401806	9.0543	0.00262078	0.376899	0.109521	0.193239	1.63897		3	0	34	2	2	0	10	8	5	8	11	9	4	10	0	0	68	1	8	3	7	3	1	1	4	5	11	15	0	6	3
114883	114883_27	2.0401	0.393745	9.05372	0.00262161	0.376899	0.221399	0.0937671	-2.47994		3	3	5	0	8	0	0	0	0	2	4	0	3	0	20	0	0	6	2	2	17	0	1	6	0	1	18	2	2	0	0
79621	79621_71	17.5962	0.211597	9.05254	0.0026233	0.376899	0.25413	0.416227	1.42617		25	0	20	4	2	4	6	59	14	34	19	30	10	14	28	2	260	21	8	10	10	8	10	10	6	17	22	30	0	6	8
64921	64921_12	1.17509	0.436286	9.05199	0.0026241	0.376899	0.498601	0.211302	-2.48197		2	0	9	0	0	0	0	0	0	2	1	2	0	2	23	0	0	4	0	4	4	0	0	2	0	5	17	0	0	2	4
57680	57680_60	9.09489	0.407721	9.05128	0.00262511	0.376899	0.126303	0.270019	2.19368		10	0	19	0	2	0	5	18	6	24	9	22	9	6	1	2	164	2	2	0	7	2	1	2	2	12	6	8	0	6	3
2621	2621_10	1.98313	0.394534	9.04827	0.00262944	0.377286	0.41346	0.195608	-2.16269		4	6	8	0	1	0	1	10	1	1	3	2	3	4	3	0	0	5	0	14	14	0	0	0	0	7	4	0	0	0	8
541471	541471_114	3.12206	0.512022	9.04675	0.00263162	0.377286	0.0677358	0.170595	2.66575		0	0	0	4	0	0	12	3	4	7	1	6	1	0	0	0	0	1	2	0	0	0	5	4	0	2	3	13	0	2	0
51193	51193_16	1.31602	0.352339	9.04646	0.00263204	0.377286	0.368872	0.148069	-2.63638		2	0	2	0	0	0	0	4	2	2	3	0	0	5	6	0	0	25	1	3	28	0	0	1	1	1	12	1	1	0	3
7707	7707_28	3.80659	0.175356	9.0419	0.00263861	0.377862	0.146452	0.220775	1.18494		13	0	18	3	2	2	6	18	3	3	4	4	5	6	14	0	0	4	2	1	4	1	1	4	3	0	6	13	0	0	3
1522	1522_70	3.84495	0.277963	9.04171	0.00263888	0.377862	0.0957344	0.144203	1.18225		1	0	6	4	0	1	8	6	1	0	5	8	5	4	6	0	0	4	6	6	0	2	2	1	2	2	39	11	0	0	2
121512	121512_3	1.8469	0.336432	9.04067	0.00264039	0.377876	0.231103	0.0952634	-2.55813		14	0	0	0	0	2	1	4	0	0	15	2	0	8	5	0	0	3	0	2	2	0	1	4	0	1	11	0	0	4	1
30848	30848_3	2.88257	0.37842	9.0393	0.00264237	0.377957	1.65308	0.895801	-1.81302		4	0	0	1	0	0	0	7	0	4	17	1	1	11	2	0	0	0	12	0	3	4	0	4	1	8	2	0	0	4	0
23174	23174_13	4.17371	0.222452	9.03423	0.00264971	0.378094	0.214453	0.342957	1.35641		4	0	12	0	0	2	2	8	2	5	3	13	12	0	4	0	0	3	19	1	0	0	2	5	4	10	8	6	0	1	3
4261	4261_22	3.77942	0.208365	9.03413	0.00264985	0.378094	0.14886	0.0962492	-1.25853		6	1	17	1	1	1	4	17	0	5	18	0	1	14	30	0	0	28	1	10	17	0	0	6	4	5	17	4	2	0	10
23200	23200_4	5.73934	0.157388	9.03295	0.00265156	0.378094	0.306096	0.188311	-1.4031		15	0	8	5	2	0	4	9	0	11	12	2	2	7	47	0	0	39	3	28	117	2	5	6	0	3	58	0	3	3	7
1523	1523_50	2.88203	0.28008	9.0309	0.00265453	0.378094	0.158479	0.0843468	-1.8202		7	2	4	0	5	0	0	12	4	2	5	2	2	1	11	0	0	24	1	12	17	0	1	9	0	4	64	2	0	0	1
6856	6856_14	3.41186	0.396647	9.02969	0.0026563	0.378094	0.543359	1.03085	1.86575		2	0	3	0	2	4	3	4	4	8	5	12	2	3	0	0	0	4	7	0	0	0	0	2	0	5	2	11	0	0	0
2617	2617_46	4.90931	0.353899	9.02923	0.00265696	0.378094	0.305634	0.177285	-1.57292		16	0	38	0	2	2	1	24	2	0	13	4	0	12	32	4	0	29	2	5	29	0	0	4	0	4	44	2	2	6	3
3693	3693_26	1.88747	0.243705	9.02886	0.0026575	0.378094	0.241376	0.121287	-1.98674		6	0	4	0	0	0	1	2	1	4	6	2	6	0	13	0	0	7	3	4	11	0	0	4	0	11	37	0	0	0	3
9513	9513_12	4.96829	0.315746	9.02869	0.00265775	0.378094	0.21874	0.343658	1.30516		1	0	6	0	2	2	7	13	0	7	12	10	4	10	0	0	0	3	15	2	2	3	2	1	2	2	0	16	0	4	2
157769	157769_4	4.87578	0.306429	9.02844	0.00265812	0.378094	0.395228	0.21397	-1.77316		13	3	11	2	14	0	0	10	2	10	10	0	5	0	32	0	0	22	0	14	32	0	1	14	0	0	38	1	8	2	7
9289	9289_24	4.6777	0.415459	9.0261	0.00266152	0.378094	0.0824394	0.16817	2.05754		9	0	0	0	2	6	2	11	4	8	10	14	10	3	0	0	0	2	7	0	4	1	0	2	0	1	8	18	0	2	0
1655	1655_26	6.61529	0.2494	9.02544	0.00266248	0.378094	0.0993395	0.0686088	-1.06807		28	2	37	1	2	2	6	18	1	8	18	0	7	6	35	0	0	50	7	40	74	0	0	13	0	16	32	1	5	7	5
10129	10129_12	2.03075	0.205781	9.02516	0.00266289	0.378094	0.158241	0.0826732	-1.87369		17	0	8	0	0	1	0	3	0	5	16	0	0	3	24	0	0	12	1	2	10	0	1	8	1	0	10	0	0	2	7
79039	79039_11	8.01545	0.137902	9.02439	0.00266401	0.378094	0.368898	0.249144	-1.13423		20	5	28	3	8	1	1	30	5	9	13	7	6	9	68	0	0	44	10	18	51	1	0	9	5	8	54	8	4	4	12
81856	81856_4	26.5256	0.139362	9.02324	0.00266569	0.378094	1.04386	0.776519	-0.865111		44	17	137	8	22	5	11	58	20	28	52	7	22	29	88	9	0	107	13	77	103	8	31	24	13	34	50	48	12	18	23
10129	10129_28	5.81647	0.189749	9.02321	0.00266572	0.378094	0.246234	0.164903	-1.15762		29	16	42	0	2	3	0	23	2	9	12	0	0	10	30	0	0	42	2	11	20	0	6	7	0	10	44	6	0	6	12
55277	55277_20	3.90761	0.484481	9.02134	0.00266846	0.378094	0.422119	0.207683	-2.04971		10	1	22	2	4	0	2	2	2	6	2	6	0	5	9	0	0	1	1	7	14	0	0	6	0	7	36	1	10	6	4
252839	252839_31	3.84857	0.395439	9.01977	0.00267074	0.378094	0.236555	0.363275	1.23956		0	1	3	1	2	2	2	6	3	9	3	11	1	11	0	0	0	0	10	0	0	3	0	1	1	9	1	2	0	0	0
116461	116461_23	1.70777	0.643851	9.01885	0.0026721	0.378094	0.543763	0.195791	-2.95338		13	0	11	0	4	0	0	0	0	2	19	2	0	4	2	0	0	1	2	3	17	0	1	0	0	2	14	0	0	1	0
3136	3136_41	56.2823	0.422892	9.01755	0.002674	0.378094	0.848039	0.650627	-0.771558		84	182	262	5	49	18	9	125	0	28	10	10	12	3	86	1	0	309	4	171	13	0	342	76	3	22	98	0	72	19	99
127829	127829_2	2.79072	0.188411	9.01723	0.00267446	0.378094	0.392468	0.227875	-1.57107		15	6	4	3	0	0	0	10	0	4	9	3	0	9	32	0	0	17	2	7	17	0	0	8	0	6	26	4	0	0	0
23274	23274_24	6.837	0.191074	9.01625	0.0026759	0.378094	0.252112	0.167228	-1.18534		7	6	70	10	5	2	0	6	1	3	14	3	3	4	9	3	0	14	4	12	65	0	2	10	2	21	44	11	4	3	16
8925	8925_63	8.45082	0.1561	9.01616	0.00267602	0.378094	0.177394	0.124428	-1.02368		30	2	62	0	4	0	2	13	6	5	8	4	14	15	68	0	0	62	6	34	91	0	6	7	2	7	31	8	13	6	18
2581	2581_38	3.51662	0.159616	9.01539	0.00267716	0.378094	0.384887	0.229902	-1.48908		11	9	2	0	3	2	2	11	1	4	3	1	0	6	9	0	0	9	2	5	15	0	0	7	4	7	43	8	2	0	2
528	528_12	4.11406	0.126177	9.01531	0.00267727	0.378094	0.50237	0.33235	-1.19544		4	0	22	1	7	1	2	8	1	4	14	1	2	11	27	1	0	15	0	14	17	1	2	5	0	6	22	4	1	4	3
22913	22913_26	8.93196	0.171112	9.01251	0.00268138	0.378362	0.187599	0.289541	1.25338		5	7	30	1	2	0	4	16	9	12	10	24	6	7	9	3	0	22	12	7	19	2	12	3	8	14	48	7	0	4	2
22953	22953_21	4.72934	0.380333	9.01209	0.002682	0.378362	1.00586	2.14487	2.26869		6	0	6	0	0	0	4	8	3	1	7	13	16	12	4	0	0	0	9	2	2	0	0	5	10	14	11	8	0	2	0
23527	23527_26	2.69133	0.199506	9.00908	0.00268642	0.378597	0.127791	0.0728577	-1.62152		14	2	4	0	3	0	2	7	0	0	12	0	0	5	33	0	0	23	2	12	12	0	2	4	4	0	19	0	1	2	0
3912	3912_64	7.91309	0.231856	9.00859	0.00268713	0.378597	0.293782	0.454035	1.25894		0	0	0	0	0	2	12	23	8	25	3	19	6	5	1	2	0	2	11	4	0	4	0	4	4	14	36	29	0	0	2
23157	23157_16	22.0383	0.170531	9.00762	0.00268857	0.378597	0.486155	0.358333	-0.882776		54	24	158	7	10	1	3	46	26	28	61	2	30	27	77	4	0	122	22	135	184	0	8	25	6	8	242	18	17	8	23
3837	3837_29	2.82166	0.146301	9.00671	0.0026899	0.378597	0.139962	0.0901827	-1.26849		11	0	5	1	1	1	0	9	0	2	8	0	5	4	35	0	0	19	4	10	10	0	2	12	0	2	18	2	1	4	5
80763	80763_4	9.36528	0.200913	9.00613	0.00269075	0.378597	0.451103	0.615595	0.901183		2	4	3	1	0	5	9	28	7	3	27	26	15	12	8	0	33	2	12	0	0	2	3	3	2	8	17	24	0	11	4
9990	9990_53	3.42071	0.109587	9.00248	0.00269613	0.37908	0.176323	0.108513	-1.40117		15	1	8	1	0	0	1	7	1	6	14	0	4	12	43	1	0	32	1	11	13	0	3	4	0	5	34	5	1	3	2
7086	7086_15	24.3914	0.153208	9.00188	0.00269702	0.37908	0.315524	0.229778	-0.916118		113	33	59	8	10	8	4	46	3	43	70	3	36	45	205	6	0	139	9	56	143	2	3	22	3	1	370	33	19	15	17
79882	79882_28	2.27218	0.475127	8.99869	0.00270173	0.37912	0.253414	0.112258	-2.35056		5	0	12	2	3	0	2	0	2	4	6	0	0	10	4	0	0	16	2	8	44	0	0	2	0	1	9	0	2	0	4
1173	1173_34	13.2046	0.246735	8.99851	0.002702	0.37912	0.126543	0.179845	1.01463		20	12	65	8	0	0	7	46	13	22	17	20	6	12	16	4	15	25	24	11	28	4	4	11	5	36	71	26	1	4	10
3613	3613_12	8.30722	0.115019	8.99763	0.0027033	0.37912	0.40357	0.282839	-1.02763		36	6	12	0	9	11	5	16	0	7	27	6	3	7	30	0	0	30	3	11	11	1	5	7	0	8	73	18	8	0	10
6158	6158_2	2.93614	0.358694	8.99737	0.00270368	0.37912	0.0617233	0.110901	1.69097		5	0	15	0	0	0	1	3	3	6	11	9	7	2	4	0	0	0	10	2	10	1	0	0	2	5	22	3	0	0	0
105372480	105372480_19	2.49286	0.443802	8.99689	0.00270439	0.37912	0.142347	0.261681	1.75794		0	0	14	0	1	2	3	4	0	3	3	4	3	3	0	0	0	0	14	0	0	0	2	0	2	3	0	8	0	2	3
149076	149076_11	1.80319	0.214824	8.99399	0.00270869	0.379164	0.39535	0.215201	-1.75748		7	2	0	2	0	0	0	5	0	0	11	0	4	3	9	0	0	12	0	10	24	0	0	5	2	0	11	3	0	2	2
8886	8886_6	2.31576	0.459325	8.99315	0.00270993	0.379164	0.303433	0.136634	-2.30384		2	0	0	0	2	0	1	4	1	0	14	2	6	0	23	0	0	7	0	7	1	1	0	5	0	1	9	0	2	6	2
7145	7145_11	4.08126	0.511962	8.99311	0.00271	0.379164	0.0519323	0.0913886	1.6309		0	0	30	0	0	2	3	13	6	5	12	9	7	3	10	2	0	4	13	2	4	0	0	1	0	4	7	5	2	2	0
3621	3621_9	2.5422	0.387082	8.99285	0.00271038	0.379164	0.337616	0.188657	-1.68108		21	0	0	0	0	0	2	2	0	6	4	7	0	8	18	0	0	13	2	5	15	0	0	3	0	6	4	1	4	1	0
80018	80018_21	5.65538	0.340094	8.99119	0.00271284	0.379309	0.245622	0.440474	1.68838		6	0	20	0	0	4	11	18	6	11	9	18	0	10	0	0	9	4	5	2	0	0	0	5	1	8	4	7	0	4	0
79685	79685_5	4.30996	0.256636	8.98939	0.00271551	0.379335	0.438495	0.268878	-1.41404		21	4	20	2	2	0	1	4	0	3	24	4	10	3	32	0	0	25	18	14	13	0	0	8	0	13	27	3	0	0	2
23036	23036_29	7.16231	0.200463	8.98916	0.00271586	0.379335	0.300564	0.198925	-1.1921		24	8	6	2	6	2	0	28	2	12	8	6	6	10	36	4	0	34	3	23	30	0	0	12	2	14	62	6	0	4	6
29081	29081_20	6.37269	0.277472	8.98727	0.00271866	0.379528	0.36035	0.644468	1.68414		4	0	2	0	3	6	5	12	0	2	13	18	2	5	5	0	0	0	5	0	1	8	2	4	2	3	11	12	1	0	0
151790	151790_9	3.16958	0.303569	8.98455	0.00272272	0.379843	0.474608	0.977313	2.10133		2	0	8	0	0	0	13	11	0	5	1	11	2	4	0	0	0	2	3	0	0	0	2	0	2	7	0	5	0	0	0
5290	5290_30	0.777549	0.369963	8.98294	0.00272512	0.379843	0.217307	0.077153	-2.98885		2	0	0	0	0	0	0	3	0	2	2	0	0	0	12	0	0	7	0	2	17	0	0	3	0	1	20	0	0	2	0
2787	2787_4	4.6374	0.204125	8.9829	0.00272518	0.379843	0.698561	0.376971	-1.788		17	0	23	0	1	1	1	5	3	6	9	0	2	6	60	0	0	26	5	8	41	0	2	8	3	5	112	3	9	1	1
830	830_33	5.08123	0.130782	8.98123	0.00272767	0.379959	0.295364	0.189335	-1.28432		12	2	32	0	2	1	1	9	1	2	20	0	5	16	51	1	0	27	3	31	47	0	3	16	0	3	75	0	0	2	9
3482	3482_54	17.2677	0.123086	8.98044	0.00272885	0.379959	0.148974	0.112635	-0.807043		70	18	76	5	7	4	6	43	15	13	46	4	2	24	123	3	0	93	6	34	102	4	18	17	8	19	135	12	13	4	22
10425	10425_17	4.4342	0.169157	8.97805	0.00273242	0.380138	0.234106	0.149928	-1.28654		2	8	24	13	2	1	0	6	0	3	11	1	1	10	22	0	0	14	1	12	40	0	3	4	1	8	23	5	3	4	7
201294	201294_23	5.76882	0.130146	8.97768	0.00273298	0.380138	0.182069	0.121104	-1.17692		10	16	12	0	3	0	0	16	4	3	25	3	5	7	24	2	0	26	4	20	33	0	3	5	1	5	98	10	0	1	9
23481	23481_18	2.32983	0.202359	8.97557	0.00273613	0.380377	0.235411	0.12786	-1.76216		3	4	6	0	3	0	0	3	1	1	6	0	2	4	19	0	0	12	4	8	7	1	1	1	0	8	14	8	0	1	3
26230	26230_18	9.97953	0.311031	8.97166	0.00274199	0.380994	0.298492	0.516585	1.58681		14	0	0	0	0	4	9	14	7	17	17	33	8	11	4	6	0	2	16	0	2	2	4	1	9	11	12	19	0	2	0
10154	10154_48	2.52131	0.251734	8.9701	0.00274434	0.381031	0.145219	0.0698661	-2.11152		8	1	1	0	2	2	0	4	0	2	17	0	2	4	49	0	0	44	2	4	6	0	1	2	0	0	18	2	2	2	0
3659	3659_56	22.8058	0.0796932	8.96958	0.00274511	0.381031	0.22339	0.178163	-0.653166		79	30	201	10	7	3	6	34	8	19	67	2	11	15	285	3	0	121	13	74	106	4	12	34	11	19	267	17	13	5	41
8675	8675_8	14.0391	0.0770315	8.9674	0.0027484	0.38129	0.414197	0.544903	0.794317		11	6	70	6	4	2	21	41	9	9	27	14	14	9	29	12	0	23	10	14	27	2	10	15	10	8	37	18	0	1	21
27032	27032_45	1.62461	0.378693	8.96633	0.00275	0.381314	0.25054	0.125557	-1.9945		4	4	11	0	2	0	0	1	0	0	1	0	0	1	12	0	0	18	0	16	20	0	2	3	0	0	24	4	1	0	1
10425	10425_16	5.61802	0.133903	8.96231	0.00275606	0.381802	0.263515	0.173178	-1.21219		3	8	28	13	2	2	0	10	0	5	13	1	2	11	33	0	0	18	1	18	44	0	5	7	1	12	26	10	3	7	8
51428	51428_51	14.4464	0.0718493	8.9621	0.00275638	0.381802	0.439449	0.303079	-1.07438		29	26	33	4	11	5	2	39	8	17	43	7	16	6	97	2	0	53	16	24	92	3	6	20	3	25	66	16	10	3	15
26130	26130_67	2.29956	0.363742	8.96063	0.00275859	0.381911	0.16803	0.0877679	-1.87438		14	0	12	0	1	0	0	5	3	0	3	4	0	7	23	0	0	27	0	2	12	0	0	0	2	7	32	0	0	0	4
11273	11273_34	24.7235	0.12793	8.95668	0.00276457	0.382074	0.29645	0.384895	0.754768		52	10	98	11	7	8	7	79	21	41	38	31	26	36	38	3	13	50	32	34	68	18	6	12	3	44	73	45	0	15	13
29959	29959_18	11.4972	0.136549	8.95661	0.00276467	0.382074	0.331341	0.238518	-0.949677		52	16	113	4	5	4	4	21	3	18	18	8	8	13	83	0	0	71	9	45	128	0	0	14	2	9	83	8	8	4	10
51393	51393_13	3.26265	0.377028	8.9565	0.00276484	0.382074	0.179576	0.321804	1.68486		0	0	2	8	2	1	4	4	3	2	1	4	6	8	3	0	0	13	15	3	2	0	4	0	1	0	4	9	0	0	0
5931	5931_27	2.1933	0.275777	8.95532	0.00276663	0.382074	0.277966	0.158155	-1.62837		9	0	0	0	0	0	1	7	0	1	12	2	1	6	4	0	0	16	4	8	11	0	0	4	1	2	10	2	4	2	5
84791	84791_47	8.42084	0.195529	8.95513	0.00276691	0.382074	0.3562	0.624635	1.62685		4	2	8	0	0	0	12	21	4	30	13	33	8	0	4	2	0	2	2	2	1	5	0	4	1	10	10	9	0	6	2
51520	51520_37	5.82867	0.326338	8.95403	0.00276859	0.382108	0.1217	0.229004	1.82498		8	0	18	8	0	2	2	16	4	3	5	4	9	1	1	0	97	7	3	6	4	0	7	0	9	2	4	6	2	2	12
160	160_15	20.5401	0.0951727	8.9527	0.0027706	0.382188	0.26277	0.227097	-0.421397		71	9	429	45	2	0	2	36	2	14	48	2	10	18	63	2	0	166	22	56	163	0	7	36	2	36	293	30	4	16	17
5329	5329_23	14.625	0.121293	8.94979	0.00277501	0.382278	0.323501	0.255283	-0.68427		39	22	34	4	9	2	8	50	2	10	21	9	4	15	81	3	0	39	28	11	50	0	17	24	10	14	116	27	11	10	13
23020	23020_48	5.26238	0.191815	8.949	0.00277621	0.382278	0.1568	0.106418	-1.11868		20	4	24	0	1	1	0	15	0	2	15	2	15	9	36	0	0	18	1	23	36	0	4	5	5	14	44	4	0	10	3
161823	161823_26	4.22065	0.892395	8.94851	0.00277696	0.382278	0.18049	0.550471	3.22386		0	0	0	0	0	0	0	13	4	0	6	7	4	0	0	4	108	0	4	0	0	0	2	2	0	0	0	4	0	4	0
51019	51019_12	2.93442	0.258479	8.9485	0.00277697	0.382278	0.477906	0.264404	-1.7117		5	4	1	0	2	2	0	6	3	0	2	0	4	4	28	0	0	8	0	5	34	2	0	2	0	0	6	0	6	2	4
440243	440243_27	47.7969	0.2157	8.9473	0.0027788	0.382331	0.444222	0.659244	1.14465		69	14	2	2	6	12	68	79	44	116	48	112	42	60	22	6	15	6	119	2	6	18	56	20	8	26	66	100	0	28	24
57092	57092_16	1.30151	0.452786	8.94436	0.00278328	0.382331	0.186536	0.0668156	-2.96311		0	8	0	2	0	0	0	0	0	1	5	0	0	4	8	0	0	9	1	5	12	0	0	4	0	0	16	0	0	0	2
55968	55968_5	8.79623	0.358602	8.94269	0.00278582	0.382331	0.194351	0.343245	1.64303		6	0	36	0	0	6	0	20	0	12	21	19	12	7	11	4	44	5	10	7	6	5	15	3	0	12	15	15	0	1	4
5802	5802_6	3.29535	0.242082	8.94213	0.00278667	0.382331	0.280571	0.164302	-1.54525		8	1	3	0	0	0	2	4	2	6	8	10	0	4	5	0	0	11	1	0	6	0	0	2	2	7	24	0	2	11	0
515	515_7	8.4096	0.433802	8.9407	0.00278886	0.382331	0.328379	0.674205	2.08381		10	0	35	0	0	1	19	20	2	16	10	8	0	10	9	1	152	1	7	0	4	0	9	5	0	13	17	20	0	5	0
22906	22906_31	2.15868	0.53055	8.93961	0.00279053	0.382331	0.179881	0.0708743	-2.68806		3	0	4	0	2	0	3	2	0	0	4	0	3	2	4	0	0	11	0	12	16	1	0	14	0	0	0	0	4	2	2
5747	5747_34	5.57684	0.202225	8.93926	0.00279106	0.382331	0.302741	0.187782	-1.37938		8	9	12	2	6	0	0	16	3	18	9	0	4	3	72	0	19	19	0	11	43	0	4	5	2	14	64	5	0	4	7
79187	79187_23	4.79788	0.286354	8.93886	0.00279167	0.382331	0.612087	0.310831	-1.96175		18	4	1	0	4	4	2	6	4	4	10	6	0	6	2	0	0	0	2	0	8	2	0	2	2	12	20	10	0	10	1
490	490_29	10.3202	0.0593594	8.93799	0.00279299	0.382331	0.362464	0.275718	-0.790595		35	10	16	1	8	5	5	23	2	23	25	2	6	12	62	2	13	41	8	33	70	0	7	20	3	6	39	8	8	5	14
1108	1108_30	18.0083	0.321495	8.93782	0.00279326	0.382331	0.152766	0.259923	1.53455		8	1	24	2	0	3	25	31	6	24	43	40	13	23	23	2	163	9	10	7	9	5	4	12	8	21	48	37	0	14	16
9813	9813_6	8.7166	0.229727	8.93704	0.00279446	0.382331	0.358049	0.219478	-1.41405		34	0	48	2	9	0	2	3	14	11	25	4	3	10	56	0	0	74	4	23	151	0	1	9	6	14	61	14	0	5	4
23019	23019_3	5.40607	0.376512	8.93695	0.00279459	0.382331	0.101276	0.208851	2.08915		1	0	5	4	1	1	4	13	1	15	10	8	7	11	4	0	94	1	1	1	11	1	3	4	0	3	12	8	1	4	0
1490	1490_1	7.69304	0.145396	8.93606	0.00279595	0.382331	1.04016	1.72575	1.5052		2	0	0	4	0	0	4	28	10	22	20	22	14	8	4	0	0	4	12	4	0	0	0	3	8	20	36	32	0	2	4
10558	10558_25	3.44756	0.208648	8.93232	0.00280168	0.38275	0.386545	0.215706	-1.68557		9	3	5	1	0	0	1	11	7	2	15	4	1	9	31	0	0	27	0	6	24	0	0	8	3	4	7	0	2	2	0
646754	646754_6	4.60065	0.308986	8.9322	0.00280187	0.38275	0.425195	1.13282	2.85336		0	0	0	0	0	1	4	8	0	5	2	11	4	4	2	0	128	2	4	0	0	2	0	0	0	4	0	4	0	0	1
26115	26115_13	1.90174	0.335389	8.93059	0.00280434	0.382891	0.204036	0.100083	-2.05599		6	2	5	0	5	0	4	2	0	3	2	0	0	4	13	0	0	15	2	3	10	0	0	2	0	0	18	3	0	0	2
57589	57589_34	3.13335	0.274601	8.92807	0.00280821	0.382923	0.302463	0.17559	-1.57053		23	0	24	0	4	0	2	9	0	5	9	0	1	10	48	0	0	14	0	14	21	0	0	6	2	4	21	5	0	0	2
1508	1508_51	3.70078	0.590147	8.92612	0.0028112	0.382923	0.111422	0.182336	1.42163		9	0	3	0	0	2	6	10	2	12	7	6	6	7	3	0	12	3	2	0	8	0	6	7	2	4	2	10	0	0	0
5608	5608_23	1.74863	0.340478	8.92549	0.00281218	0.382923	0.240766	0.131677	-1.74222		6	0	2	0	1	0	0	1	1	7	4	3	4	0	8	0	0	9	2	5	11	0	0	6	0	8	20	0	0	1	0
23345	23345_225	4.85199	0.150637	8.92448	0.00281374	0.382923	0.107077	0.0687311	-1.2794		10	7	29	1	7	0	1	6	4	10	9	0	4	7	32	0	0	26	2	12	27	0	2	9	1	1	97	2	0	5	6
90338	90338_16	4.77483	0.234429	8.92392	0.00281459	0.382923	0.172758	0.274161	1.3336		2	0	29	7	3	2	3	24	5	8	11	9	11	1	10	1	0	4	0	3	18	1	1	0	0	2	0	9	0	5	1
5442	5442_8	4.39652	0.208803	8.92359	0.0028151	0.382923	0.195984	0.315898	1.37889		2	0	11	6	4	2	4	12	7	4	5	13	0	0	5	0	3	3	8	2	6	0	1	3	2	2	9	7	0	3	0
10401	10401_27	5.53606	0.378629	8.92117	0.00281884	0.382923	0.410021	0.239142	-1.55827		22	18	57	0	1	3	1	8	1	15	7	4	2	5	12	0	0	20	4	8	41	0	4	6	0	10	45	0	8	0	6
11252	11252_12	14.882	0.204919	8.92031	0.00282016	0.382923	0.414048	0.295819	-0.972142		63	11	40	10	5	7	7	20	8	43	24	0	10	14	135	0	0	76	1	42	75	0	11	20	9	18	150	8	6	10	33
4077	4077_3	3.91272	0.455842	8.92015	0.00282042	0.382923	0.105183	0.20202	1.88391		8	0	0	0	0	4	2	12	5	3	2	5	2	2	6	2	0	8	8	4	2	0	4	0	4	6	0	12	2	1	5
171586	171586_17	3.54048	0.250405	8.91984	0.0028209	0.382923	0.331215	0.190704	-1.59459		16	12	8	0	0	3	1	7	0	1	14	1	2	2	16	0	0	14	0	9	21	0	4	6	2	4	32	3	0	2	7
400986	400986_80	5.39405	0.174845	8.91971	0.00282109	0.382923	0.182776	0.124803	-1.10127		13	5	24	0	7	0	0	9	5	3	3	1	4	1	8	3	0	20	0	25	50	1	8	5	2	2	20	2	7	4	7
8675	8675_6	9.45294	0.166832	8.91822	0.00282339	0.382923	0.294582	0.440418	1.16293		5	8	28	2	2	1	17	24	9	5	17	5	8	6	10	11	0	6	5	5	5	1	8	8	9	4	13	12	0	2	13
284260	284260_20	6.73538	0.313381	8.91731	0.0028248	0.382923	0.613167	0.392142	-1.29504		12	6	5	1	3	2	4	35	3	16	27	16	0	13	7	0	0	19	0	0	4	2	0	7	0	22	14	7	0	6	6
8493	8493_9	2.88732	0.497064	8.91676	0.00282566	0.382923	0.487893	0.261985	-1.79815		8	0	3	0	1	0	0	2	2	0	4	0	0	5	12	0	0	7	10	6	8	4	0	4	0	14	18	0	0	5	0
919	919_16	36.6665	0.220555	8.9165	0.00282606	0.382923	0.473561	0.711876	1.1828		65	10	82	8	8	7	45	71	32	65	63	78	57	70	32	2	0	46	43	36	61	4	8	45	22	40	32	62	0	28	54
80183	80183_28	1.40288	0.42072	8.91414	0.00282971	0.383223	0.176017	0.0674482	-2.76834		19	0	1	0	0	0	3	3	0	2	4	0	0	1	1	0	0	18	0	3	8	0	0	1	0	0	23	1	0	3	3
55914	55914_33	7.01116	0.136155	8.91248	0.00283229	0.383379	0.212701	0.165697	-0.720969		28	0	97	9	3	0	0	22	4	10	19	0	1	19	61	0	0	73	4	29	80	0	0	11	0	11	52	6	7	0	6
23181	23181_42	9.30891	0.228503	8.90864	0.00283825	0.383991	0.271567	0.18359	-1.13058		16	18	76	0	10	4	0	31	4	16	14	0	0	4	16	2	0	22	0	21	50	0	8	12	7	18	30	17	12	2	23
57536	57536_30	4.79742	0.214293	8.90769	0.00283972	0.383995	0.374662	0.240086	-1.28603		11	6	8	0	0	0	5	18	0	2	22	5	8	14	7	0	0	12	2	14	9	0	0	8	2	10	13	9	8	5	2
55652	55652_16	11.6612	0.173693	8.90646	0.00284164	0.38406	0.495746	0.34652	-1.03628		33	17	90	12	2	3	0	12	0	1	24	4	12	28	26	2	0	39	10	31	156	0	5	6	5	19	150	41	6	6	9
9702	9702_14	9.45571	0.336954	8.90321	0.00284669	0.38409	0.328448	0.641213	1.93742		6	2	11	1	1	0	4	13	7	13	11	32	18	8	7	6	40	9	6	3	21	3	4	3	0	7	8	13	0	7	2
5245	5245_5	6.43786	0.350485	8.90304	0.00284697	0.38409	0.373021	0.217249	-1.56197		7	0	20	0	4	0	0	15	4	18	24	4	5	10	24	0	0	13	12	15	52	0	5	18	6	14	44	20	4	2	4
7014	7014_12	3.78154	0.202805	8.90296	0.00284709	0.38409	0.290361	0.173866	-1.48102		17	2	5	0	2	0	2	7	2	3	10	1	1	7	14	3	0	22	1	11	29	0	6	4	0	3	37	1	0	5	3
2530	2530_26	2.38977	0.314265	8.90192	0.00284871	0.38409	0.329716	0.191463	-1.57001		9	2	0	8	1	0	1	2	0	3	4	2	0	0	3	0	0	16	0	4	23	0	0	6	0	5	31	3	0	1	9
8514	8514_70	16.9401	0.130826	8.90084	0.0028504	0.38409	0.279157	0.212955	-0.781833		55	26	116	3	7	2	3	53	8	12	27	5	18	19	101	4	0	80	8	50	91	0	30	25	2	14	62	22	6	16	39
103	103_14	20.3548	0.110732	8.89977	0.00285206	0.38409	0.262152	0.207244	-0.678762		66	18	74	4	9	1	0	52	6	45	62	8	22	12	133	3	0	132	5	66	113	0	14	52	15	18	192	25	17	11	27
3983	3983_22	4.21105	0.313815	8.89943	0.0028526	0.38409	0.252412	0.151976	-1.46483		15	0	26	1	2	0	0	5	3	10	20	0	12	5	29	0	0	36	0	23	62	0	0	6	0	2	11	2	1	8	6
29097	29097_7	2.12422	0.28464	8.89895	0.00285335	0.38409	0.400431	0.213212	-1.82123		2	4	8	0	0	0	1	2	2	4	3	0	0	8	12	0	0	12	0	9	1	0	0	6	0	10	31	8	0	0	6
79173	79173_23	7.02081	0.478409	8.89734	0.00285586	0.384234	0.797592	0.470586	-1.53214		7	4	4	3	12	2	1	7	2	7	7	14	2	11	6	4	0	7	2	5	18	1	3	6	0	5	54	11	6	5	3
7529	7529_13	52.46	0.0980817	8.896	0.00285795	0.384323	0.642449	0.509591	-0.67209		175	39	191	22	25	8	8	100	29	100	132	21	74	85	534	18	0	288	21	141	422	2	24	90	14	46	510	31	15	22	26
9343	9343_80	7.78521	0.190427	8.8937	0.00286157	0.384351	0.18245	0.266177	1.09066		10	1	10	0	2	3	6	17	7	6	15	12	11	3	12	2	36	12	6	1	2	1	4	5	10	6	12	19	2	10	1
1084	1084_21	4.65746	0.150215	8.89367	0.0028616	0.384351	0.280738	0.180854	-1.26988		5	5	14	1	5	1	2	11	0	4	6	4	0	10	27	1	0	25	1	4	14	1	3	6	1	1	59	10	0	5	9
6093	6093_1	13.8265	0.299262	8.89312	0.00286248	0.384351	0.175575	0.321076	1.74335		13	0	40	4	2	2	20	33	8	28	20	44	10	33	16	0	8	20	8	10	18	2	3	18	8	6	20	32	2	4	12
960	960_23	15.0901	0.1541	8.88792	0.00287064	0.384944	0.203798	0.156701	-0.758639		64	8	96	20	2	1	0	28	14	43	67	0	6	20	153	0	0	101	12	70	152	0	4	38	5	10	80	3	7	6	11
9807	9807_12	7.20309	0.296707	8.88735	0.00287154	0.384944	0.474425	0.299827	-1.32729		24	6	35	0	1	1	1	18	1	20	17	7	14	10	46	2	0	24	6	19	38	0	0	7	0	6	15	4	4	15	14
22889	22889_26	8.74187	0.156945	8.88708	0.00287195	0.384944	0.400291	0.265928	-1.18214		19	19	40	0	15	1	2	20	3	12	20	5	6	11	44	0	0	34	12	28	43	2	0	14	1	11	48	6	1	0	15
10573	10573_14	2.61988	0.222381	8.88651	0.00287285	0.384944	0.293235	0.174526	-1.49853		8	4	6	0	0	0	0	4	2	3	6	7	0	3	15	0	0	10	0	6	16	0	4	2	0	0	24	3	3	4	0
6515	6515_24	18.1415	0.12105	8.88485	0.00287546	0.384944	0.345745	0.242983	-1.01913		60	13	38	4	24	1	3	46	13	26	35	5	12	25	102	0	0	40	3	16	68	0	24	22	6	32	209	20	32	8	28
29028	29028_12	3.84421	0.758007	8.88456	0.00287593	0.384944	0.110946	0.249686	2.34169		0	0	1	0	1	0	4	4	4	12	0	4	2	0	0	4	0	0	1	0	0	4	2	0	4	5	12	2	0	1	3
79058	79058_16	4.48887	0.213015	8.88389	0.00287697	0.384944	0.332643	0.202705	-1.43083		4	10	10	2	1	1	3	8	0	10	5	7	2	15	3	0	0	18	6	14	8	0	0	8	3	8	26	2	2	3	2
55147	55147_41	11.5784	0.126873	8.88229	0.0028795	0.384993	0.194004	0.148302	-0.775451		32	17	80	6	4	4	2	34	4	15	18	7	4	18	50	0	0	55	11	25	102	2	0	21	4	25	65	19	6	4	16
[truncated: 270,000+ more rows]

## Sheet: Hoja1
groupID	featureID	exonBaseMean	dispersion	stat	pvalue	padj	X1	X0	log2fold_0_1	genomicData	countData.1_2.IN.bam	countData.11_2_BIS.IN.bam	countData.1146_1.IN.bam	countData.13_1_BIS.IN.bam	countData.19_2_BIS.IN.bam	countData.213_1.IN.bam	countData.228_1.IN.bam	countData.234_1_BIS.IN.bam	countData.243_1.IN.bam	countData.272_1.IN.bam	countData.29_2.IN.bam	countData.325_1_BIS.IN.bam	countData.35_1.IN.bam	countData.39_2.IN.bam	countData.40_2_BIS.IN.bam	countData.42_1.IN.bam	countData.47_1_BIS.IN.bam	countData.51_2.IN.bam	countData.52_1.IN.bam	countData.54_2_BIS.IN.bam	countData.55_2_BIS.IN.bam	countData.56_1_BIS.IN.bam	countData.58_1.IN.bam	countData.62_2.IN.bam	countData.64_1.IN.bam	countData.69_2_BIS.IN.bam	countData.8_2.IN.bam	countData.82_1.IN.bam	countData.82_2.IN.bam	countData.83_2.IN.bam	countData.84_2.IN.bam
822	822_44	10.2478	0.710548	12.2441	0.000466725	0.255681	0.101705	0.544035	4.84536		2	0	0	0	3	1	2	17	1	3	4	11	4	0	3	0	500	0	8	0	0	0	3	1	2	1	0	4	0	0	0
91782	91782_2	4.58667	0.942106	4.7251	0.0297254	0.577856	0.0604533	0.299404	4.61843		0	0	0	0	0	0	12	5	0	3	5	6	2	0	0	0	180	3	0	0	0	0	0	0	0	1	1	1	0	0	0
3665	3665_29	0.538311	2.21281	7.03602	0.00798865	0.448012	0.0881189	0.429518	4.57455		0	0	35	0	0	0	0	4	0	0	3	0	0	0	0	0	0	0	0	0	0	0	0	0	0	0	0	12	0	0	0
64840	64840_36	6.99414	0.419812	9.39751	0.00217281	0.362684	0.108823	0.484207	4.31252		0	0	0	0	1	0	3	11	1	10	2	2	6	1	0	4	312	0	2	0	2	0	0	0	3	2	2	0	0	0	0
9087	9087_9	20.0828	0.467847	10.7933	0.00101866	0.302408	2.63799	7.67486	4.19365		26	3	7	3	3	8	25	19	5	13	8	61	9	23	9	2	0	18	20	1	9	15	11	21	13	21	49	24	4	5	16
105373575	105373575_4	6.38121	1.18095	4.04801	0.0442235	0.620411	0.422504	1.70994	4.09817		2	0	17	0	0	0	2	3	2	6	2	6	4	1	0	0	294	0	7	0	0	2	0	0	0	0	4	0	0	0	0
221262	221262_41	6.83559	0.532396	8.58542	0.00338866	0.39817	0.151923	0.609303	4.01583		0	0	0	0	0	4	3	16	6	1	4	2	0	2	2	0	272	0	3	0	0	3	0	0	0	2	1	14	0	0	0
113444	113444_2	8.38246	0.734364	6.39562	0.0114402	0.47983	0.122258	0.487753	3.99769		6	1	0	0	0	4	15	7	4	8	3	16	0	0	0	0	288	2	4	0	0	0	0	0	0	0	1	0	0	0	1
1292	1292_3	7.91344	1.15205	4.9004	0.0268505	0.567272	0.109514	0.42926	3.94553		1	0	0	0	0	0	2	9	2	5	3	13	0	6	0	0	338	2	9	1	0	0	0	0	6	1	0	4	0	2	0
9908	9908_113	8.67048	0.805288	5.22875	0.0222164	0.548711	0.0928913	0.364225	3.94535		2	0	0	0	0	1	2	7	0	0	3	12	0	2	6	0	370	2	2	0	0	2	7	1	2	3	13	7	0	4	0
55900	55900_21	10.266	0.439263	6.33723	0.0118229	0.483361	0.221505	0.862105	3.93739		3	0	28	0	0	0	1	8	0	3	1	2	1	0	4	0	565	12	0	1	2	2	0	1	3	0	0	8	0	2	0
101927539	101927539_3	2.47972	0.347014	15.7935	7.06448e-05	0.178654	0.158492	0.617864	3.93415		0	0	0	0	0	0	3	6	2	3	2	12	5	0	0	0	35	0	0	0	0	0	2	0	0	1	0	5	0	0	0
51475	51475_5	2.20473	0.957705	6.61432	0.0101162	0.469609	0.272413	1.02394	3.84344		0	0	36	0	0	0	3	6	4	3	0	4	0	0	0	0	46	0	4	0	0	0	2	2	0	0	3	1	0	0	0
51185	51185_37	8.53051	0.396856	13.3711	0.000255525	0.223186	0.12079	0.454519	3.8282		3	0	0	0	0	1	1	13	4	6	4	12	11	3	2	0	338	0	2	0	3	3	0	2	2	2	6	4	0	0	1
5265	5265_43	5.04437	1.02858	7.26898	0.00701558	0.439154	0.0951437	0.357345	3.82107		0	0	16	0	0	2	0	12	2	4	2	8	2	2	4	0	112	4	4	0	14	6	0	2	0	2	12	4	0	0	0
84128	84128_13	6.38826	0.840102	4.90408	0.0267933	0.567068	0.258279	0.950535	3.77931		10	1	17	0	0	2	0	1	2	8	0	1	2	3	0	0	332	1	0	0	0	0	0	0	2	6	0	0	0	0	0
105377213	105377213_1	2.82306	0.947646	4.19561	0.0405287	0.610737	0.396947	1.44457	3.77253		2	0	0	0	0	0	0	12	4	1	2	5	18	2	2	0	70	0	2	0	0	0	0	0	0	2	0	6	0	0	0
6734	6734_28	2.27981	0.804024	6.11071	0.0134365	0.498617	0.0626402	0.230639	3.76211		0	0	0	0	0	0	7	13	1	2	2	2	0	1	1	0	45	0	0	0	2	0	0	2	6	0	0	0	0	0	0
79813	79813_69	1.15611	0.61621	5.20023	0.0225839	0.550167	0.0247752	0.0907256	3.74541		1	0	16	0	0	0	0	3	0	0	1	2	0	0	1	0	46	1	1	0	1	0	1	0	0	0	0	2	0	0	0
81544	81544_42	3.69608	0.713573	6.18997	0.0128477	0.492845	0.0585155	0.21372	3.73866		1	0	12	0	0	0	6	1	1	0	2	6	1	0	0	2	104	0	11	0	0	0	0	0	0	1	2	0	0	2	0
23036	23036_25	5.00449	0.780152	4.43436	0.0352224	0.596357	0.0802902	0.291863	3.72584		1	0	0	0	0	0	4	0	2	2	1	0	1	3	13	0	240	0	0	0	0	0	4	0	2	0	1	13	0	0	2
55900	55900_20	10.4995	0.404602	5.37528	0.0204241	0.540979	0.245724	0.871368	3.66893		3	3	8	0	0	0	1	6	0	3	1	2	2	2	1	0	566	2	0	2	2	2	3	1	4	0	16	10	0	0	0
23481	23481_48	3.29443	0.616923	4.91896	0.0265635	0.565983	0.0796368	0.28295	3.65982		0	0	0	0	0	2	0	13	0	3	1	2	1	2	3	0	148	1	1	0	0	0	0	0	1	2	2	6	0	0	0
284729	284729_13	3.03633	0.831202	4.01475	0.045104	0.622514	0.142679	0.502563	3.63853		0	0	98	0	0	0	0	4	0	6	2	17	0	0	0	2	0	1	4	0	0	0	4	0	0	0	0	2	0	0	2
51185	51185_36	8.37444	0.367236	11.9606	0.000543366	0.266046	0.128913	0.452542	3.62774		3	0	0	0	0	1	1	15	4	6	4	12	11	3	4	0	338	0	2	0	6	2	0	2	2	2	6	4	0	0	1
6697	6697_2	3.69861	1.66563	6.70746	0.00960102	0.465691	0.248458	0.865409	3.61692		0	0	0	0	0	2	2	5	1	1	0	11	1	3	0	0	114	0	0	0	0	0	0	0	2	0	4	6	0	1	0
23078	23078_37	8.66857	0.544755	11.1666	0.000832811	0.290627	0.182847	0.633992	3.59632		0	0	15	2	0	1	8	10	2	15	7	10	2	2	0	0	314	2	0	0	6	0	0	2	10	2	0	6	0	2	4
8715	8715_15	6.48325	0.353869	4.80491	0.0283787	0.573006	0.181952	0.629717	3.59085		4	0	0	0	0	0	2	11	0	5	1	10	4	1	2	0	316	0	0	0	0	0	2	0	0	0	4	6	0	0	0
3384	3384_16	11.1736	0.346048	6.78026	0.00921713	0.462476	0.166207	0.568455	3.55509		3	0	4	0	0	0	1	12	1	8	2	16	4	4	2	0	500	2	0	2	8	3	0	2	2	3	12	12	0	2	1
55811	55811_19	9.04328	0.677464	4.96403	0.0258798	0.563175	0.220195	0.749267	3.54547		8	0	0	0	0	0	3	11	1	4	3	10	0	2	0	0	424	0	6	0	0	0	4	3	6	2	0	7	0	0	0
2539	2539_21	2.40833	0.890069	6.81798	0.00902448	0.458705	0.0671742	0.227608	3.52227		0	0	0	0	0	0	0	4	2	4	1	6	2	1	0	0	64	1	1	1	0	2	0	0	0	0	13	0	0	0	0
5295	5295_4	4.20181	0.58748	9.28455	0.00231095	0.366941	0.0801565	0.271529	3.52201		2	0	32	0	0	0	0	4	1	10	3	8	2	1	4	0	140	0	2	1	0	1	0	5	0	2	2	10	0	0	0
51185	51185_35	8.39483	0.360871	11.4075	0.000731474	0.282627	0.134245	0.452781	3.5123		2	0	0	0	0	1	1	15	4	6	4	12	11	3	6	0	338	0	2	0	9	2	0	2	2	2	6	4	0	0	1
6016	6016_25	5.14424	0.818853	4.78783	0.0286616	0.573652	0.114352	0.384686	3.50357		1	0	0	0	0	0	0	3	0	2	5	4	2	0	2	0	194	0	24	0	0	2	0	0	0	6	4	2	0	4	0
9516	9516_18	3.66381	0.922163	3.99108	0.0457417	0.623619	0.0525814	0.176736	3.49862		5	0	26	0	0	0	1	5	4	2	1	10	0	0	3	0	123	3	0	0	0	0	0	4	1	0	3	0	0	0	1
1996	1996_4	2.28032	0.882618	6.92594	0.00849542	0.454317	0.0956415	0.318924	3.47719		0	0	1	0	0	2	0	13	5	1	2	11	2	0	0	0	0	1	7	0	0	0	0	0	2	0	0	2	0	1	0
8715	8715_16	6.49963	0.340133	4.41474	0.0356296	0.597511	0.190605	0.630824	3.46182		4	0	0	0	0	0	2	11	0	5	2	10	4	1	2	0	316	0	0	0	0	0	2	0	0	0	4	6	0	0	0
170622	170622_15	2.21613	1.00556	7.95103	0.00480601	0.417013	0.0954644	0.313744	3.43521		0	0	6	0	0	0	0	2	2	1	0	6	2	1	0	0	0	2	12	0	0	2	0	0	3	0	0	14	0	0	3
498	498_48	2.38222	0.981499	7.01063	0.0081027	0.448907	0.0573789	0.187306	3.41436		0	0	0	0	0	0	2	12	4	2	2	13	1	0	0	2	0	0	0	0	0	0	0	0	0	2	0	2	0	0	4
546	546_1	5.04291	0.678461	9.91356	0.00164065	0.33717	0.0548223	0.178892	3.41319		2	0	16	0	0	2	2	15	2	4	12	4	0	0	0	0	196	3	6	1	0	0	0	2	2	0	14	2	0	0	2
10720	10720_7	6.50442	2.3695	5.27589	0.0216227	0.546208	0.619295	1.95989	3.40505		0	0	0	0	0	0	2	4	0	1	7	6	1	4	0	1	328	4	1	0	0	0	0	0	2	2	14	2	0	0	0
3842	3842_1	5.008	0.518472	18.11	2.08505e-05	0.111482	0.0926255	0.300548	3.39816		4	0	4	0	0	0	0	13	2	4	2	15	6	2	0	6	0	0	6	0	0	4	4	0	4	2	2	8	0	2	0
84329	84329_21	5.64475	0.522723	6.18418	0.0128897	0.492845	0.139138	0.449947	3.39078		1	0	21	0	0	0	4	10	0	7	4	2	1	1	3	0	272	5	0	0	13	0	0	0	2	3	0	4	0	1	0
824	824_38	12.3462	0.747958	6.64859	0.00992342	0.468031	0.112128	0.362147	3.38567		3	0	31	0	0	3	3	10	4	12	22	15	0	0	2	0	528	6	4	0	1	0	0	10	2	9	4	10	0	2	2
55432	55432_4	8.68487	0.833344	4.25983	0.0390239	0.60662	0.0650325	0.210063	3.38412		0	0	2	0	2	0	0	18	2	8	8	5	0	4	2	2	392	2	4	1	10	0	2	1	4	7	9	2	0	2	0
9497	9497_38	4.47436	0.305785	18.8289	1.42984e-05	0.0955619	0.173793	0.558176	3.37333		1	0	20	0	0	4	1	16	5	8	3	0	6	0	2	0	140	0	0	5	7	0	2	0	4	2	6	5	0	0	0
57644	57644_46	9.07394	0.643281	7.20895	0.0072541	0.44175	0.17216	0.546684	3.34024		2	0	11	0	0	0	5	6	7	14	11	4	0	1	0	0	386	1	5	0	2	4	2	0	1	1	0	1	0	1	2
151742	151742_10	2.03255	0.645953	6.26696	0.012301	0.488364	0.0845408	0.268142	3.33208		0	0	21	0	0	0	14	2	2	0	2	2	3	0	1	0	0	0	0	0	0	0	0	0	0	0	0	10	0	0	2
283337	283337_6	0.861869	0.754716	5.46759	0.0193724	0.536345	0.041785	0.132511	3.33049		0	0	12	0	0	0	0	2	2	0	0	2	4	0	0	0	0	0	0	0	0	0	0	0	0	1	0	13	0	0	2
23243	23243_6	9.52203	0.486696	5.72172	0.0167563	0.521917	0.182489	0.576743	3.32729		5	0	3	0	0	1	8	8	0	4	11	3	2	5	4	0	410	1	2	5	3	4	4	0	2	5	4	4	0	0	2
4891	4891_70	2.64996	0.699085	6.70668	0.00960522	0.465691	0.0680683	0.214306	3.31021		0	0	0	0	0	0	8	11	0	8	3	10	0	0	0	0	0	0	10	2	0	0	0	0	1	1	2	15	0	0	0
440275	440275_6	1.86219	0.567336	9.59105	0.00195528	0.351593	0.0694702	0.217758	3.29752		4	0	0	0	0	2	0	19	0	0	0	6	2	0	1	0	20	0	0	0	1	0	0	0	4	1	0	6	0	0	0
8715	8715_17	6.89297	0.300462	5.19816	0.0226108	0.550167	0.207191	0.647405	3.29627		4	0	0	0	0	2	2	12	0	5	4	11	4	1	2	0	316	0	0	0	0	0	2	0	0	0	4	6	0	0	0
5335	5335_71	5.36015	0.522964	6.78597	0.00918768	0.461691	0.0577641	0.179953	3.27943		0	0	1	4	2	1	2	19	5	2	6	5	1	2	1	0	190	4	1	0	0	1	0	0	0	2	3	9	0	1	0
3633	3633_32	2.99533	0.615149	12.1997	0.000477967	0.257179	0.0678122	0.211197	3.27889		1	0	12	1	0	1	4	12	0	3	2	2	6	0	0	8	0	0	0	0	0	0	0	2	1	2	0	4	0	0	0
10758	10758_46	8.37573	0.731836	7.51372	0.00612309	0.430929	0.207108	0.640586	3.26667		7	0	0	0	0	6	1	17	0	8	3	6	8	2	0	0	294	0	8	0	4	4	0	2	4	3	6	8	0	0	0
375611	375611_21	5.77055	0.68874	5.35285	0.0206884	0.542136	0.302517	0.927959	3.25219		0	0	0	0	0	0	8	12	4	2	5	7	1	5	0	0	218	0	3	0	0	0	0	0	4	4	0	2	0	0	0
11342	11342_3	7.68664	0.499847	7.98838	0.00470786	0.414817	0.12821	0.394645	3.24737		3	0	17	4	0	0	1	13	0	14	2	7	2	8	9	4	296	2	0	2	0	0	0	0	0	6	8	9	0	2	1
90	90_16	5.12293	0.760336	5.86093	0.0154806	0.513205	0.137875	0.422091	3.23214		0	0	0	0	0	1	4	6	4	8	1	13	6	0	0	0	136	3	0	0	0	0	0	4	6	2	4	0	0	2	0
339005	339005_9	7.42186	0.617617	7.8595	0.00505544	0.422363	0.286493	0.873132	3.23141		0	0	0	0	3	1	6	7	2	4	7	20	1	2	6	1	182	2	4	1	5	0	0	0	9	3	2	4	0	5	0
161823	161823_26	4.22065	0.892395	8.94851	0.00277696	0.382278	0.18049	0.550471	3.22386		0	0	0	0	0	0	0	13	4	0	6	7	4	0	0	4	108	0	4	0	0	0	2	2	0	0	0	4	0	4	0
196385	196385_32	3.04279	0.355129	7.93053	0.00486075	0.41848	0.137708	0.418641	3.21189		2	0	0	0	0	0	5	12	0	4	0	8	2	2	1	1	64	0	0	0	2	0	0	0	4	0	2	4	0	0	0
56342	56342_3	4.06552	0.460962	7.48378	0.00622573	0.430929	0.203674	0.618173	3.21152		0	0	3	1	0	0	0	4	2	5	6	7	12	2	2	0	163	0	0	0	0	0	0	0	0	0	0	4	0	0	1
10982	10982_1	6.09666	0.36714	16.369	5.21317e-05	0.164925	0.111882	0.339587	3.20603		4	0	1	0	0	1	2	9	2	5	4	9	6	3	5	4	166	0	13	2	4	0	3	2	0	1	10	13	0	0	0
2147	2147_10	2.4093	0.342628	11.0253	0.000898764	0.296533	0.263908	0.796048	3.19891		2	0	0	0	0	0	2	4	1	5	1	17	0	0	1	0	0	2	1	0	0	0	0	0	3	0	0	12	0	0	0
64421	64421_43	5.67211	0.638297	6.15942	0.0130714	0.494902	0.129577	0.391717	3.19523		1	1	2	0	0	0	1	2	4	4	2	13	2	6	2	2	180	6	2	0	0	0	2	0	2	2	0	4	0	3	0
9311	9311_1	5.52967	0.419606	4.29632	0.0381949	0.604469	0.155441	0.464881	3.16551		2	0	0	0	0	2	5	4	2	8	1	4	0	2	1	0	216	0	0	0	1	1	0	3	2	2	0	13	0	0	1
5927	5927_28	9.3469	0.408405	4.05744	0.0439771	0.619713	0.107182	0.320813	3.16549		3	0	27	6	2	0	2	15	2	3	5	0	2	4	6	0	452	12	4	7	7	0	2	3	2	0	0	4	0	2	4
29902	29902_2	6.13347	0.286145	8.48276	0.00358528	0.40221	0.372546	1.10269	3.15641		6	0	12	0	0	1	4	3	1	4	2	8	2	0	0	0	286	3	1	0	4	0	0	0	0	1	0	7	0	0	0
6144	6144_14	3.63832	0.776242	3.93914	0.0471749	0.626385	0.0337768	0.100167	3.13681		1	0	3	2	0	2	0	2	0	2	1	4	0	5	2	0	146	0	1	5	1	0	0	1	2	0	12	4	0	0	1
105376239	105376239_5	1.42585	1.02242	5.69411	0.0170219	0.523132	0.236566	0.695662	3.12236		0	0	0	0	0	2	1	2	0	0	1	1	8	0	0	0	17	0	2	0	0	0	0	0	1	3	0	12	0	0	0
10073	10073_31	3.12415	0.252291	19.9069	8.13077e-06	0.0815278	0.127579	0.375717	3.11946		0	0	17	0	0	0	8	6	2	1	4	12	2	0	0	0	0	2	8	2	0	0	1	0	2	2	2	18	0	1	0
9497	9497_39	4.26628	0.479824	7.76438	0.00532866	0.423671	0.18151	0.529658	3.09585		2	0	0	0	0	4	0	14	5	6	3	0	6	0	2	0	138	0	0	5	7	0	2	0	4	2	6	6	1	0	0
2903	2903_44	8.14504	0.455945	5.30537	0.0212598	0.545811	0.13742	0.400423	3.08919		1	0	0	0	0	3	7	7	4	3	3	13	0	4	2	0	254	0	2	0	0	4	1	0	4	1	5	4	0	2	4
6016	6016_24	5.47799	0.728897	4.4814	0.0342657	0.593127	0.134789	0.392557	3.08761		1	0	0	0	0	0	0	3	1	3	5	4	2	0	5	0	194	0	25	0	0	2	1	0	0	7	9	2	0	5	1
105379078	105379078_8	9.95258	0.748601	4.05444	0.0440553	0.619779	0.44774	1.28917	3.08574		0	0	0	0	2	2	3	12	1	4	2	2	2	6	0	2	400	0	2	0	7	6	0	4	6	0	4	6	0	1	0
3028	3028_25	4.014	0.245141	19.8132	8.53899e-06	0.0815278	0.179242	0.520743	3.08296		0	0	0	0	0	0	2	12	0	10	7	7	10	2	1	2	89	0	12	0	0	0	0	0	2	0	4	6	0	0	0
23613	23613_49	8.13243	0.613304	7.12773	0.00759007	0.446492	0.117233	0.338363	3.06076		0	2	10	0	0	2	2	3	0	10	0	13	6	7	3	0	306	1	12	0	4	0	1	0	2	6	14	8	0	0	6
64429	64429_38	1.94205	0.631735	10.4718	0.00121214	0.316797	0.0864864	0.249427	3.05744		0	0	20	0	0	0	1	7	1	2	4	2	3	0	4	0	58	0	3	0	0	0	1	0	0	0	0	3	0	0	4
79903	79903_35	2.80932	0.553599	9.59147	0.00195484	0.351593	0.0826964	0.236678	3.03522		0	0	0	0	0	1	4	14	3	2	3	18	0	0	0	0	0	0	4	2	0	0	0	2	0	0	6	5	0	0	0
2175	2175_106	2.93652	0.773482	7.88637	0.00498088	0.420186	0.0594448	0.170116	3.03439		0	0	0	0	0	0	12	6	0	2	2	14	2	0	0	0	0	0	4	0	0	0	0	0	2	8	0	2	0	0	0
4281	4281_31	2.89843	0.408492	8.0034	0.00466896	0.414817	0.157465	0.447509	3.0179		0	0	0	0	0	0	0	6	0	3	7	5	10	0	2	0	57	0	9	0	0	2	0	0	0	1	0	12	0	1	0
128025	128025_19	5.71209	0.559665	4.81723	0.0281766	0.572577	0.232993	0.661009	3.01777		0	0	0	0	0	2	1	9	2	4	11	5	2	0	1	0	268	0	0	0	0	0	0	0	2	2	0	4	0	0	2
8565	8565_29	4.69324	0.856587	5.0558	0.0245437	0.557135	0.103589	0.29445	3.0161		0	0	0	0	0	0	2	8	6	0	10	5	1	5	0	0	194	0	1	0	0	0	0	0	0	0	0	14	0	0	2
23091	23091_27	6.47656	0.475984	4.25066	0.039235	0.607389	0.0806344	0.228763	3.00985		1	2	2	4	0	2	2	4	3	0	4	3	2	0	7	0	266	2	6	5	5	0	5	4	2	3	12	2	0	0	2
2204	2204_161	1.78713	0.835672	7.63772	0.005716	0.425534	0.995548	2.686	3.00849		0	6	16	0	0	0	4	12	1	0	11	0	1	4	2	2	0	0	1	2	0	0	0	0	1	0	0	0	0	0	0
10982	10982_3	4.25559	0.464103	6.98268	0.0082302	0.451357	0.104611	0.295024	2.99337		2	0	8	0	0	0	1	0	1	4	4	3	4	4	4	0	166	0	2	2	12	0	11	0	0	2	0	8	0	0	0
9282	9282_1	7.35	0.502268	7.61234	0.00579702	0.427754	0.215164	0.6044	2.98765		0	0	6	0	0	0	4	12	10	4	11	14	2	4	2	0	240	0	8	0	8	0	0	0	4	6	10	0	0	2	0
92521	92521_20	3.86609	0.698806	5.73403	0.0166393	0.521059	0.0434227	0.122071	2.9827		5	0	32	0	0	0	3	6	0	0	0	6	3	1	4	0	131	1	0	0	4	0	0	0	2	3	0	5	5	0	0
56945	56945_31	5.63892	0.544149	12.755	0.000355052	0.241522	0.164874	0.461949	2.97712		0	0	16	0	0	0	2	10	6	11	10	18	0	2	4	0	146	0	6	0	2	0	0	6	2	0	0	6	0	0	0
284325	284325_24	6.93649	0.499566	6.23497	0.0125252	0.490147	0.228967	0.640497	2.97652		2	0	0	0	0	1	4	12	3	2	5	7	0	3	0	2	253	7	6	0	0	0	0	0	8	2	0	9	0	0	2
4926	4926_71	5.66761	0.447177	9.08892	0.00257162	0.374449	0.0608186	0.169527	2.95844		2	1	32	0	1	0	0	6	2	9	6	7	8	8	5	0	188	1	9	2	2	0	0	1	2	2	1	13	0	1	0
23167	23167_36	8.13421	0.563659	6.51652	0.0106877	0.475012	0.178122	0.494854	2.9533		6	2	0	4	0	0	7	9	12	7	6	12	4	6	11	0	242	2	6	0	1	0	2	2	1	2	6	4	0	3	6
51751	51751_5	3.65857	0.531425	9.92068	0.00163432	0.33717	0.831886	2.23036	2.94561		1	0	0	0	1	0	4	11	1	2	4	6	8	0	2	4	0	1	3	0	0	2	0	0	7	0	3	11	0	1	1
84193	84193_22	4.22411	0.481214	5.488	0.0191474	0.534383	0.107008	0.296395	2.94141		2	1	18	1	0	0	1	3	5	7	4	9	2	2	0	0	141	2	2	5	0	0	0	3	0	1	2	2	0	0	0
9491	9491_19	8.52873	0.474291	6.96206	0.00832561	0.452254	0.0813617	0.225132	2.93773		14	0	80	7	0	0	4	8	0	6	12	2	0	1	4	0	370	10	2	6	6	0	2	2	3	5	1	9	0	0	0
3312	3312_66	16.0866	1.1	4.82231	0.0280937	0.572269	0.126634	0.350136	2.93701		7	0	8	0	0	2	8	23	0	8	19	11	20	21	11	0	613	11	4	1	0	2	2	1	5	25	25	24	1	6	0
23613	23613_48	8.34541	0.526105	6.14563	0.0131738	0.496522	0.12351	0.34124	2.93469		0	1	12	0	0	2	2	2	0	8	2	13	5	7	7	2	306	16	11	0	1	0	2	1	1	3	7	5	0	0	6
6675	6675_11	4.03971	0.399647	7.74503	0.00538606	0.423671	1.54276	3.85895	2.9322		3	4	0	0	0	4	12	2	2	0	2	10	2	3	7	0	0	13	0	3	6	0	0	2	2	9	6	9	0	3	0
1786	1786_91	3.15217	0.922856	7.85885	0.00505725	0.422363	0.0344224	0.0949272	2.92713		0	0	4	0	0	0	3	3	2	4	9	14	0	0	0	0	0	2	3	0	0	3	0	1	2	0	0	11	0	2	0
302	302_52	5.26751	0.391245	9.55218	0.00199712	0.353344	0.0768744	0.211627	2.92281		0	1	2	0	0	0	8	2	3	6	3	12	0	6	1	0	134	0	5	2	4	0	2	0	5	4	4	0	0	1	2
256158	256158_1	2.55244	0.458093	4.64444	0.0311543	0.583715	0.0592709	0.162936	2.91837		0	0	0	0	0	0	12	6	0	4	0	11	1	0	2	0	10	0	0	0	0	0	0	0	1	0	6	6	0	0	0
10482	10482_53	5.88171	0.652901	9.70896	0.00183372	0.347928	0.0821858	0.2253	2.91081		1	0	0	0	0	2	0	5	1	5	2	19	2	2	1	2	112	1	4	0	7	1	2	0	6	12	9	13	0	0	0
8021	8021_1	3.03022	0.728872	4.73149	0.0296152	0.577336	0.0507036	0.138815	2.90641		0	4	0	0	1	0	6	5	0	0	0	13	15	0	1	1	0	0	0	0	2	0	4	0	0	2	0	3	0	1	1
23594	23594_7	4.80166	0.530734	4.48569	0.0341797	0.592925	0.406529	1.09729	2.88945		3	0	0	0	0	0	0	5	6	13	6	2	3	2	2	0	170	2	2	0	0	1	4	1	4	2	2	4	0	1	1
29789	29789_15	1.82565	0.646505	6.10501	0.0134799	0.498709	0.148757	0.403607	2.8833		0	0	15	2	0	0	0	2	1	1	0	4	0	0	2	0	47	1	0	1	9	1	0	0	0	0	0	2	1	0	2
219623	219623_3	7.78863	0.76715	5.18204	0.0228215	0.55023	0.446057	1.19854	2.88103		1	0	0	0	3	0	9	26	7	7	1	10	4	6	0	0	256	0	4	0	2	2	0	2	0	0	6	5	0	0	2
5775	5775_1	4.91274	0.627878	8.5793	0.00340005	0.39817	0.106931	0.289005	2.87054		2	0	0	0	0	1	2	21	3	10	8	8	4	4	2	0	138	1	2	0	0	0	0	1	4	5	4	4	0	2	1
7171	7171_10	2.97653	0.690427	13.611	0.000224866	0.220353	0.0374618	0.101261	2.86937		0	0	0	1	0	1	7	13	1	8	6	3	6	2	4	0	38	0	7	0	0	0	0	0	0	7	4	9	0	0	0
7514	7514_95	8.62675	0.602573	4.21722	0.0400156	0.608933	0.091546	0.246508	2.85937		6	0	12	4	1	3	0	16	2	13	12	10	2	6	0	0	312	4	0	9	12	2	0	1	0	4	0	11	1	0	4
283392	283392_13	3.3374	0.376889	7.93321	0.00485357	0.418358	0.100417	0.270357	2.8592		2	0	0	0	0	0	2	6	5	2	3	12	4	2	1	0	54	0	6	0	0	0	0	0	4	1	0	3	0	1	0
646754	646754_6	4.60065	0.308986	8.9322	0.00280187	0.38275	0.425195	1.13282	2.85336		0	0	0	0	0	1	4	8	0	5	2	11	4	4	2	0	128	2	4	0	0	2	0	0	0	4	0	4	0	0	1
102724776	102724776_56	7.6212	1.49211	4.36587	0.0366658	0.601339	0.902596	2.33136	2.8458		2	0	0	0	0	0	2	9	6	5	12	10	7	4	0	0	294	0	4	0	0	3	0	0	0	1	18	3	0	1	0
23139	23139_7	2.54057	0.364188	13.1116	0.00029348	0.232679	0.112589	0.300493	2.83437		3	0	2	2	0	0	0	17	3	2	5	3	2	1	3	0	60	0	2	0	0	0	2	0	4	0	1	7	0	0	0
7018	7018_11	5.47098	0.39329	7.29034	0.00693264	0.438143	0.10181	0.271301	2.82953		0	0	0	0	0	4	8	5	1	4	2	7	2	8	0	0	168	1	3	0	2	0	0	0	2	2	4	14	0	0	0
151613	151613_7	5.53998	0.490044	5.87204	0.0153832	0.512567	0.115796	0.307324	2.81827		3	0	0	2	1	1	1	9	4	13	9	3	0	1	3	2	192	2	4	2	1	0	0	0	2	0	6	3	0	2	5
25825	25825_9	2.8946	0.542526	6.94635	0.00839905	0.453701	0.127704	0.338045	2.81113		0	0	0	0	0	0	0	12	0	2	5	8	3	1	0	2	46	0	0	0	0	0	0	0	6	2	4	12	0	0	0
5225	5225_3	2.33478	0.583555	6.06022	0.013826	0.501296	0.154728	0.409282	2.81011		2	0	0	0	0	0	0	12	1	2	1	2	16	1	0	0	0	0	8	0	1	4	0	2	0	0	0	9	0	0	0
23243	23243_7	5.70789	0.550396	6.3343	0.0118425	0.483494	0.16311	0.431187	2.80869		8	0	3	0	0	2	0	14	1	8	8	4	1	3	1	0	205	2	1	3	0	2	0	2	6	6	0	4	0	0	0
23098	23098_14	4.19832	0.527816	7.53389	0.0060549	0.430929	0.108987	0.287895	2.80445		4	0	17	0	0	0	4	6	0	2	0	6	4	0	0	0	161	0	0	0	0	0	0	0	2	4	12	11	0	0	0
444	444_20	14.8746	0.624712	3.98411	0.0459312	0.623683	0.198632	0.52383	2.80353		8	0	0	0	2	1	4	16	6	12	16	28	2	12	8	0	540	1	10	0	2	4	0	2	2	12	29	10	0	0	0
80329	80329_3	10.0081	1.0749	5.18183	0.0228242	0.55023	0.49515	1.28933	2.79466		3	0	0	2	0	3	5	4	3	8	8	15	2	1	6	4	352	0	4	1	1	0	0	2	4	3	15	18	0	0	0
2525	2525_14	8.3022	0.506518	5.60815	0.0178771	0.528789	0.197075	0.516874	2.78752		2	0	0	0	0	2	4	19	1	2	8	8	0	8	0	2	312	0	2	0	0	2	4	0	0	0	0	18	0	2	3
9866	9866_1	3.84606	0.535483	6.35953	0.0116753	0.482581	0.101658	0.266715	2.78458		1	0	0	0	0	0	4	13	0	4	6	10	11	0	0	2	78	2	7	0	1	0	0	1	0	2	0	1	0	0	2
80727	80727_16	3.11418	0.599144	6.94901	0.00838656	0.453488	0.0932076	0.244327	2.78179		3	2	13	1	0	0	2	1	0	4	2	13	0	2	1	6	0	0	4	0	1	0	1	0	0	0	2	0	0	0	1
326624	326624_3	3.39132	0.771217	7.34941	0.00670849	0.435613	0.090862	0.23743	2.77264		0	0	0	0	0	0	0	3	0	2	9	15	2	0	0	1	33	5	3	0	0	2	0	2	2	2	7	14	0	0	0
387755	387755_5	3.34281	0.595434	5.77853	0.0162231	0.517052	0.226543	0.589905	2.76838		0	0	0	0	0	4	2	17	0	6	0	5	0	4	0	0	62	0	6	0	2	1	0	0	2	2	0	2	0	3	0
10959	10959_7	2.04513	0.298015	8.0384	0.00457958	0.413976	0.0803856	0.208832	2.75554		1	0	15	1	0	1	1	3	0	2	1	0	2	1	2	0	63	2	0	3	8	1	0	0	1	2	0	4	0	0	0
9586	9586_5	10.5017	0.522717	11.9762	0.000538848	0.265292	0.142997	0.370988	2.75353		4	0	1	0	2	3	13	22	5	7	17	16	6	7	1	1	254	0	4	0	6	2	0	1	6	12	9	18	0	3	1
84875	84875_54	2.07032	0.558825	8.07796	0.00448068	0.412339	0.0625026	0.162107	2.75045		0	0	3	0	0	0	10	11	0	5	3	0	2	0	4	1	0	1	1	0	0	0	0	0	4	2	4	11	0	0	0
23308	23308_4	3.23602	0.96478	8.01601	0.00463656	0.414694	0.630479	1.60529	2.74773		4	0	30	2	2	0	0	14	2	4	0	9	6	12	0	0	0	8	16	2	0	0	0	0	4	2	2	2	0	1	0
644150	644150_6	3.80995	0.509012	5.77323	0.0162721	0.5174	0.166745	0.430787	2.74237		4	0	0	0	0	0	12	3	1	8	1	19	8	3	0	0	0	0	8	0	0	0	1	0	0	0	0	6	0	0	2
8476	8476_11	3.9925	0.594111	3.85567	0.0495782	0.630918	0.0975908	0.252144	2.74013		1	0	14	9	0	4	0	8	0	2	4	4	4	0	0	0	130	8	0	4	9	0	0	2	0	0	2	0	0	0	0
101928578	101928578_7	4.5779	0.487385	4.20507	0.0403033	0.609695	0.25093	0.646108	2.73732		2	0	0	2	3	0	1	14	1	6	3	3	2	3	4	0	168	1	8	2	2	1	1	0	0	5	0	2	0	0	0
10121	10121_1	6.39317	0.803695	6.95142	0.00837529	0.453488	0.15784	0.406998	2.73644		0	0	0	0	0	0	2	19	8	7	8	17	0	1	3	8	80	5	3	0	0	1	0	4	1	8	7	8	0	0	1
54149	54149_13	8.46533	0.540192	13.1389	0.000289234	0.232352	0.384709	0.983882	2.72872		6	4	12	0	1	6	8	10	3	3	17	22	14	0	0	0	142	1	6	0	2	1	4	0	2	10	12	2	0	4	3
2039	2039_16	3.7576	0.609721	15.3863	8.76202e-05	0.186471	0.0198504	0.0510005	2.72273		0	0	42	9	1	2	2	2	0	5	4	11	4	0	5	2	0	1	1	2	2	0	5	2	2	6	2	7	0	0	0
135228	135228_38	9.15881	1.579	5.26819	0.0217186	0.546504	0.524312	1.32747	2.71527		2	0	0	0	0	0	4	8	5	7	4	15	2	7	10	1	342	0	6	0	0	0	12	0	4	4	0	2	0	1	0
5066	5066_59	7.35423	0.363127	8.1151	0.00438981	0.411123	0.208867	0.534153	2.71503		4	0	31	0	0	0	2	15	0	3	6	14	4	8	9	2	252	6	1	0	4	0	6	0	2	4	4	7	0	0	2
4172	4172_2	16.4785	0.43262	6.45987	0.0110338	0.477743	0.276939	0.705988	2.71008		10	0	6	0	0	3	10	13	8	16	13	9	10	10	21	2	588	10	4	12	12	2	4	2	12	11	17	18	0	4	4
8603	8603_5	10.2382	0.639213	3.89699	0.0483727	0.628565	0.135762	0.346972	2.70989		4	0	0	4	0	0	3	16	0	6	6	5	4	9	2	0	470	0	4	0	6	0	2	15	3	10	4	10	0	1	0
51703	51703_1	1.77703	0.678281	4.00058	0.0454847	0.623031	0.0937837	0.239715	2.70897		1	0	0	1	0	0	1	15	0	13	3	6	0	2	0	2	0	1	0	0	0	0	0	0	0	0	0	2	0	1	1
23499	23499_52	5.35245	0.632694	4.81378	0.0282331	0.572577	0.041639	0.106425	2.70788		4	0	0	0	0	1	4	14	3	11	7	18	0	5	4	0	100	8	2	0	2	1	0	1	2	5	2	5	0	2	0
51606	51606_41	10.2751	0.361168	5.92464	0.0149306	0.509573	0.364312	0.92566	2.70765		1	0	10	0	0	0	5	19	4	10	6	7	3	6	2	0	480	2	0	0	0	1	0	6	0	5	7	10	0	2	0
22901	22901_18	7.79528	0.344836	7.03894	0.00797562	0.448012	0.198322	0.505978	2.70756		3	2	2	0	0	0	6	10	1	6	4	8	6	4	2	4	256	6	2	4	2	0	2	2	4	10	1	11	0	0	2
645784	645784_1	2.8151	1.04454	3.8591	0.0494768	0.630736	0.0281249	0.0718514	2.70644		2	0	2	0	0	2	2	5	3	1	2	11	0	2	2	0	0	1	2	0	0	0	6	1	2	3	0	13	0	1	4
79718	79718_68	3.56776	0.784493	9.69624	0.00184645	0.348224	0.0635016	0.162171	2.70582		0	0	23	2	4	6	4	3	0	4	0	6	0	3	0	0	0	5	15	0	2	0	8	0	0	1	2	4	0	0	4
5990	5990_38	3.16517	0.678924	5.77252	0.0162786	0.517402	0.107341	0.273993	2.70537		6	0	22	0	0	2	10	1	1	5	0	13	0	1	0	0	0	0	0	0	0	0	0	0	4	2	0	2	0	2	0
4697	4697_1	2.483	0.886047	9.21822	0.00239618	0.369001	0.239675	0.605455	2.68116		0	0	16	2	2	0	2	5	2	4	5	8	2	0	0	0	0	0	2	0	0	0	0	0	4	4	0	12	0	2	0
5500	5500_2	6.29966	0.609529	7.89755	0.00495018	0.419166	0.0823251	0.208272	2.679		8	0	3	2	2	0	4	14	1	0	3	5	1	2	18	0	159	6	13	3	4	2	3	5	9	1	7	15	0	0	0
148231	148231_3	4.25848	1.55395	5.56758	0.0182961	0.530039	0.402053	1.00793	2.67196		0	0	0	0	0	2	3	14	0	2	1	6	0	1	0	0	156	1	1	0	0	0	1	0	1	3	1	7	0	4	0
1106	1106_2	3.75064	0.605036	13.6383	0.000221618	0.220353	0.0360961	0.0910127	2.66861		0	0	1	1	0	2	2	5	0	6	1	15	2	5	2	0	8	11	10	0	1	0	4	0	6	7	2	11	0	0	0
221935	221935_59	7.09246	0.519034	4.28203	0.0385174	0.60559	0.149635	0.376893	2.66823		1	0	0	4	2	0	13	4	3	3	0	12	0	2	4	0	199	0	7	0	2	0	2	3	7	6	4	4	0	0	0
541471	541471_114	3.12206	0.512022	9.04675	0.00263162	0.377286	0.0677358	0.170595	2.66575		0	0	0	4	0	0	12	3	4	7	1	6	1	0	0	0	0	1	2	0	0	0	5	4	0	2	3	13	0	2	0
55008	55008_2	2.42421	0.585185	4.0447	0.0443102	0.620484	0.128184	0.322395	2.66329		3	0	0	2	0	0	3	19	2	0	0	14	5	0	3	0	0	3	0	0	0	0	0	0	1	2	4	3	1	0	0
107985810	107985810_1	2.96789	0.923657	4.79202	0.028592	0.573514	0.54855	1.36243	2.66149		0	0	0	0	0	0	6	12	0	2	8	6	0	0	2	0	43	0	2	0	0	2	0	2	2	2	0	5	0	2	0
11183	11183_40	3.82795	1.05119	3.96618	0.0464229	0.624961	0.0930269	0.233824	2.66049		0	0	0	0	1	2	8	6	1	0	8	13	2	8	0	0	0	1	0	2	1	0	0	2	8	1	2	21	0	0	0
8832	8832_9	3.32464	0.599635	4.40756	0.0357801	0.597932	0.102901	0.258048	2.65408		2	0	0	0	0	4	7	5	2	5	2	16	1	2	0	0	0	6	0	0	4	0	0	1	0	0	0	14	0	0	0
100128081	100128081_4	0.86116	0.656752	4.85751	0.0275261	0.570199	0.0735207	0.18429	2.65219		0	0	12	0	0	0	0	12	1	0	2	3	3	0	1	0	0	1	0	0	0	0	0	0	0	0	0	3	0	2	0
201516	201516_4	2.78815	0.482513	7.05712	0.0078951	0.447664	0.212102	0.530406	2.65024		0	0	0	0	0	0	11	12	4	7	3	10	2	2	1	0	0	1	0	0	0	0	3	2	0	0	0	3	0	0	0
6396	6396_37	8.6294	0.36205	9.70111	0.00184157	0.347928	0.17193	0.429263	2.64372		4	0	18	0	2	2	8	19	4	6	4	7	4	8	13	0	264	6	6	0	8	4	0	0	0	0	14	19	0	0	2
23514	23514_3	1.27606	0.617258	6.01366	0.0141955	0.502498	0.0507499	0.126621	2.63839		0	0	16	0	2	2	0	0	2	2	0	2	0	0	0	0	0	0	2	0	2	0	0	0	0	2	0	12	0	0	1
64231	64231_26	4.79685	0.445883	8.58417	0.00339097	0.39817	0.128041	0.319194	2.63767		8	0	0	0	0	0	8	9	4	10	3	0	1	0	11	0	110	2	16	4	2	2	0	6	2	0	13	7	0	0	2
55111	55111_29	2.37622	0.319998	16.6716	4.44411e-05	0.16055	0.113866	0.283851	2.63719		2	0	26	0	0	0	6	10	0	2	4	3	2	2	2	0	0	7	9	1	0	0	2	0	4	0	0	17	0	0	0
5926	5926_8	6.75561	0.599642	8.78973	0.00302931	0.390416	0.125778	0.313354	2.63577		6	0	2	0	0	0	7	14	3	11	2	13	0	2	0	2	95	2	5	1	11	5	0	1	2	7	16	17	0	4	3
3107	3107_224	2.07763	0.585937	7.06347	0.00786713	0.447664	0.0152966	0.0380731	2.63115		0	0	11	0	0	3	0	1	0	1	8	0	21	0	2	1	0	3	2	2	0	0	4	0	4	0	1	0	0	0	0
9785	9785_5	5.96432	0.518079	4.19245	0.0406043	0.611101	0.0839811	0.20871	2.62759		0	0	3	0	0	0	7	13	0	8	4	5	4	9	7	0	213	1	9	2	4	0	0	0	0	4	3	13	0	1	4
4245	4245_44	8.32574	0.480263	3.93585	0.0472673	0.626535	0.117346	0.291232	2.62448		4	4	9	9	2	0	6	0	2	2	1	5	18	2	4	0	270	3	22	1	5	0	0	0	0	2	5	9	0	5	6
112885	112885_11	3.93593	0.518809	6.43914	0.0111633	0.477999	0.177741	0.440526	2.62274		0	0	18	0	0	4	1	9	1	4	0	24	8	3	0	0	0	2	4	0	1	1	0	0	0	3	3	3	0	0	2
84570	84570_2	3.75365	0.411846	5.06275	0.0244454	0.556539	0.176595	0.437407	2.62084		0	0	0	0	0	0	6	4	4	2	2	13	0	5	0	0	70	0	4	0	0	0	0	2	2	1	0	4	0	2	0
6210	6210_12	2.871	0.542994	8.4902	0.00357064	0.40221	0.0827785	0.205089	2.61868		0	1	0	0	0	2	4	5	2	13	3	10	2	2	2	0	0	2	6	4	1	0	0	0	0	3	8	15	0	0	0
109	109_50	5.54178	0.594062	6.5357	0.0105731	0.474574	0.143483	0.3541	2.60902		4	0	0	0	0	0	8	9	0	2	8	14	4	0	2	0	137	0	9	0	0	0	0	0	6	6	0	9	0	0	3
105374155	105374155_7	11.4728	0.788892	13.628	0.000222831	0.220353	0.35583	0.874187	2.6085		5	4	10	0	0	2	10	25	2	22	15	24	8	5	2	2	200	10	4	0	4	0	10	2	4	14	48	43	0	6	4
9793	9793_1	3.97808	0.844835	6.83352	0.00894626	0.457209	0.121543	0.299955	2.60833		2	0	0	0	0	0	4	24	2	4	9	12	8	4	2	4	0	0	8	0	0	0	8	0	0	1	7	0	0	2	0
105371665	105371665_5	5.35866	0.725888	6.55225	0.0104752	0.472879	0.825809	1.98566	2.60773		0	0	0	0	0	2	8	6	8	12	4	10	10	4	6	0	0	0	3	0	1	4	0	4	6	0	18	21	0	2	0
3052	3052_12	7.24161	0.659406	4.44419	0.0350202	0.595936	0.492774	1.20396	2.60594		0	0	6	0	4	0	4	20	6	10	12	4	2	4	6	0	280	0	6	2	0	0	2	2	1	8	11	0	0	0	0
9902	9902_23	3.58979	0.681537	5.92812	0.0149012	0.509218	0.129145	0.317904	2.60119		4	0	14	0	2	0	5	2	5	0	4	15	1	2	2	3	0	0	0	0	0	0	0	0	3	1	0	12	0	0	0
57568	57568_1	2.95449	0.609404	5.8822	0.0152947	0.511959	0.10137	0.249079	2.59517		0	0	0	0	0	4	6	2	0	12	4	11	0	5	1	0	0	0	4	0	0	0	0	0	0	0	2	13	0	1	0
57568	57568_2	2.95449	0.609404	5.8822	0.0152947	0.511959	0.10137	0.249079	2.59517		0	0	0	0	0	4	6	2	0	12	4	11	0	5	1	0	0	0	4	0	0	0	0	0	0	0	2	13	0	1	0
259	259_5	1.77451	0.571398	4.15558	0.0414975	0.614139	0.182643	0.447047	2.58673		2	0	20	0	0	0	4	2	0	13	0	5	3	0	0	0	0	0	10	0	0	0	0	3	0	1	0	1	0	0	0
80279	80279_73	4.24839	0.601372	7.46973	0.00627449	0.430929	0.0585554	0.143482	2.5864		4	0	0	0	0	2	0	5	2	15	6	8	4	5	1	0	79	4	6	0	2	2	2	0	4	0	9	3	0	0	0
8453	8453_2	2.51674	0.642964	4.50885	0.0337198	0.591688	0.177723	0.434511	2.58323		0	0	8	0	0	0	0	1	2	2	1	11	5	0	2	0	45	3	1	0	0	0	0	4	0	0	4	8	0	2	0
728323	728323_26	3.55422	0.548761	12.8388	0.000339504	0.237369	0.273983	0.667988	2.58021		2	0	12	4	0	2	4	7	2	2	5	10	14	0	8	0	0	0	6	2	0	0	6	1	0	6	8	6	0	0	4
7059	7059_39	1.92957	0.357212	5.86082	0.0154816	0.513205	0.111074	0.271186	2.57695		0	0	2	0	0	1	3	11	3	1	3	12	0	0	1	0	0	1	0	2	3	0	0	0	0	0	1	2	0	0	0
3665	3665_28	1.15553	1.67429	6.13794	0.0132311	0.496741	0.228141	0.556083	2.57681		0	0	61	0	0	0	0	7	0	0	12	0	0	0	0	0	0	1	0	0	0	0	0	4	1	0	2	16	0	0	0
1509	1509_24	4.33417	0.333464	18.7091	1.52251e-05	0.0968796	0.0769466	0.187759	2.57459		2	0	20	0	0	0	5	14	2	9	6	3	4	1	5	2	0	4	18	2	10	5	0	2	2	2	3	10	0	0	4
150992	150992_4	2.10977	0.926812	4.96243	0.0259038	0.56319	0.248379	0.604328	2.57273		0	0	0	0	0	2	2	13	0	3	5	6	7	0	0	0	25	0	0	0	0	0	0	0	1	0	2	6	0	0	2
9045	9045_6	7.95282	0.506192	5.60462	0.0179131	0.528837	0.120685	0.294177	2.57257		4	2	0	8	1	1	5	10	3	4	5	5	7	0	19	2	212	15	3	9	31	2	2	0	0	6	28	8	0	4	3
5883	5883_12	1.85991	0.883883	4.67132	0.0306704	0.581475	0.130667	0.318474	2.57255		0	0	0	0	0	0	0	6	2	0	5	11	0	2	0	0	0	0	0	0	0	0	0	0	4	3	0	11	0	0	0
83641	83641_30	8.33654	0.522155	8.81843	0.00298203	0.389331	0.135803	0.330916	2.57205		7	1	19	0	0	2	15	20	8	7	17	24	6	6	13	0	113	11	8	0	3	0	0	1	4	7	6	4	0	2	2
2064	2064_3	4.25177	0.571891	5.46634	0.0193862	0.536345	0.0988393	0.24083	2.57085		0	0	0	0	1	0	10	8	6	4	4	13	0	0	3	4	0	0	2	0	4	0	0	2	5	1	0	12	0	0	0
51122	51122_5	3.03543	0.833065	5.93541	0.0148396	0.508629	0.345147	0.836679	2.56859		0	0	0	1	0	0	4	7	0	11	7	4	4	1	3	0	78	1	0	0	2	0	0	2	0	5	0	4	0	2	3
2729	2729_45	6.07268	0.7318	6.05867	0.0138382	0.501296	0.132424	0.322158	2.56723		3	2	0	0	0	1	16	15	1	6	7	4	4	0	0	1	144	7	2	0	4	0	0	4	1	8	4	16	0	4	0
79694	79694_13	1.80997	0.610521	9.51963	0.00203285	0.35613	0.238148	0.578276	2.56634		0	0	19	0	0	0	11	4	0	3	6	4	2	0	0	0	0	1	0	0	0	0	0	0	1	0	0	3	0	0	0
54581	54581_24	6.09189	0.520735	10.3546	0.00129152	0.320398	0.132292	0.321426	2.56354		1	0	0	2	0	6	1	5	4	12	1	11	10	2	0	3	102	12	4	1	11	0	2	1	4	0	0	5	0	2	4
112268142	112268142_1	4.1008	1.52524	5.85617	0.0155226	0.513205	0.80596	1.91148	2.56211		5	0	26	0	1	1	3	10	3	2	0	15	1	2	2	0	0	0	12	0	0	3	4	0	0	5	4	7	0	3	0
8726	8726_1	3.10711	0.770907	4.40104	0.035917	0.59866	0.159182	0.386049	2.55912		2	0	0	2	0	0	0	6	2	6	3	17	0	5	10	0	0	0	17	0	0	0	0	1	4	0	0	2	0	0	1
351	351_22	8.04238	0.655364	5.91431	0.0150184	0.510355	0.12271	0.297618	2.55814		0	0	3	0	2	0	8	7	4	14	10	10	11	4	2	0	226	4	2	0	0	0	0	2	2	7	31	18	0	8	3
375337	375337_1	14.2177	1.07478	8.23241	0.00411489	0.40849	1.00629	2.35112	2.55386		8	0	0	0	0	0	4	19	12	2	9	20	4	4	0	0	594	2	3	0	0	2	0	4	4	9	6	4	0	6	2
831	831_3	2.97308	0.609591	4.24004	0.0394813	0.607905	0.0528934	0.127912	2.54829		1	0	0	0	1	0	2	5	0	1	3	13	1	1	7	0	35	4	5	2	4	1	0	1	1	2	0	8	0	0	2
79567	79567_22	4.00412	0.469719	7.5784	0.00590717	0.429057	0.0855811	0.206841	2.54715		3	0	0	0	0	0	4	7	2	2	5	7	2	2	1	0	82	0	3	0	1	2	0	1	4	3	4	12	0	0	5
100506476	100506476_6	5.22841	0.551509	9.76587	0.00177781	0.346214	0.752932	1.78199	2.54688		2	0	17	0	0	6	10	2	2	15	9	8	13	3	0	0	0	0	8	0	4	0	4	0	9	1	4	10	0	2	5
4345	4345_12	7.00228	1.24106	4.54029	0.0331061	0.589786	0.910349	2.13376	2.54479		0	0	2	2	0	2	2	15	2	5	19	5	8	7	6	0	258	0	11	0	1	0	4	0	0	9	6	1	0	2	0
841	841_12	2.096	0.572917	4.22645	0.0397986	0.608309	0.0561137	0.135504	2.54417		1	0	0	0	0	0	2	2	0	2	2	8	0	2	1	0	24	4	1	0	1	0	2	2	0	0	3	14	0	3	0
23167	23167_35	5.84508	0.429146	10.0202	0.0015483	0.33164	0.16924	0.407617	2.53952		9	2	0	6	0	0	6	10	9	7	4	8	7	5	15	0	121	1	6	0	2	0	2	2	1	1	6	6	0	3	3
120	120_2	4.64946	0.933582	4.12839	0.0421694	0.615109	0.097752	0.234708	2.52841		4	0	0	0	0	0	4	18	3	16	10	23	4	6	0	0	0	0	2	0	0	0	0	2	2	4	6	27	0	0	4
93594	93594_4	11.209	0.33365	6.69005	0.00969524	0.465691	0.200101	0.478513	2.52011		3	0	9	0	0	0	4	13	4	11	9	11	6	5	0	0	454	1	6	2	17	3	2	5	0	11	12	14	0	1	0
10551	10551_13	7.66942	1.53172	4.29706	0.0381784	0.604469	1.13702	2.6047	2.51943		5	0	0	0	2	3	13	3	10	1	10	11	0	5	6	2	165	0	6	0	0	2	0	5	1	2	0	10	0	0	0
29929	29929_36	16.9514	1.06874	8.24445	0.00408767	0.40849	1.08445	2.4928	2.51889		18	0	3	0	0	4	14	16	6	7	23	13	2	21	7	0	664	2	10	1	0	4	0	6	0	8	6	16	0	2	2
387755	387755_4	2.86867	0.557856	5.59326	0.0180297	0.528959	0.212322	0.507182	2.51749		0	0	0	0	0	4	2	14	0	4	0	5	0	4	0	1	31	0	6	0	2	1	0	0	1	1	0	1	0	3	0
56252	56252_1	10.8479	0.449228	6.58744	0.0102701	0.470855	0.125245	0.299389	2.51627		2	0	18	3	0	4	2	10	0	4	0	21	4	10	9	0	354	6	2	3	2	1	3	4	6	8	6	7	0	10	0
1975	1975_1	2.86526	0.67083	12.9207	0.000324973	0.235882	0.0498575	0.118876	2.50743		2	0	2	4	0	0	0	8	9	1	0	7	6	1	0	0	0	1	0	0	0	1	4	2	2	2	34	12	0	0	0
441509	441509_2	8.29364	0.248629	5.94987	0.0147184	0.508273	0.279229	0.663718	2.50678		0	0	3	0	0	1	2	11	3	9	10	12	3	0	2	2	308	1	7	0	0	1	0	0	2	2	9	0	0	7	0
3512	3512_9	4.55485	2.16762	5.49473	0.0190739	0.533522	0.40676	0.96368	2.5067		0	2	0	0	0	2	8	10	2	9	14	11	0	6	1	0	0	1	0	0	0	2	2	2	2	7	1	4	0	10	3
6326	6326_46	10.2052	0.512537	9.18898	0.00243476	0.369504	0.241631	0.574571	2.50575		2	0	0	0	0	8	3	14	9	8	6	5	6	11	0	6	292	0	6	0	0	1	0	2	8	1	2	7	0	0	6
171558	171558_9	6.17715	0.535507	4.96046	0.0259333	0.56319	0.344769	0.817817	2.50524		4	0	1	0	2	2	0	11	0	0	3	10	0	2	0	2	230	2	0	0	0	0	5	0	3	0	2	8	0	2	0
10715	10715_5	4.27084	0.610152	8.05075	0.00454848	0.412754	0.388215	0.917088	2.49664		0	0	0	0	0	0	4	24	0	4	4	17	4	10	0	0	0	1	10	0	0	0	18	2	2	0	0	10	0	1	2
51230	51230_38	2.96751	0.704235	4.05289	0.0440957	0.619891	0.0853257	0.202563	2.49542		0	0	0	0	2	0	7	12	0	14	1	8	4	2	2	0	0	1	0	0	4	3	0	0	0	3	0	4	0	0	0
3320	3320_29	1.32554	0.822783	5.63422	0.0176132	0.526985	0.0431889	0.102472	2.4932		4	0	8	0	0	0	0	6	0	3	3	0	2	0	0	0	24	0	2	0	0	0	0	1	0	5	0	14	0	1	2
2491	2491_37	2.81128	0.753937	4.48501	0.0341933	0.592925	0.176093	0.416927	2.49029		0	0	0	0	0	0	2	16	2	17	7	0	2	0	0	8	0	0	0	0	0	0	0	0	2	3	0	0	0	0	0
25829	25829_8	5.64989	0.553279	3.91865	0.0477533	0.627252	0.167849	0.397143	2.48805		0	2	2	0	0	0	1	7	5	8	2	16	2	2	2	0	144	6	2	0	0	0	0	5	3	2	1	18	0	3	3
5036	5036_4	2.99938	0.802402	4.39577	0.0360282	0.599337	0.0831541	0.196873	2.48756		0	4	3	0	0	0	0	13	6	8	7	3	0	1	1	1	67	4	5	2	5	0	0	2	1	2	4	0	0	0	0
100996724	100996724_49	8.81743	0.749679	4.23189	0.0396712	0.608309	0.203379	0.480735	2.48662		0	0	0	0	3	0	2	2	2	3	6	10	7	14	0	0	340	1	4	0	0	3	0	1	4	2	0	12	0	0	4
4311	4311_6	2.42704	0.649434	7.07547	0.00781465	0.447664	0.0928922	0.219753	2.48544		4	0	0	0	0	0	2	1	0	2	1	8	14	1	2	0	0	0	8	0	0	2	0	2	0	0	16	4	0	0	2
3921	3921_9	3.93945	0.991417	5.55806	0.0183958	0.530666	0.0834995	0.197434	2.48381		2	0	0	0	0	2	10	0	1	2	13	10	3	1	2	2	0	1	2	0	0	2	0	1	0	6	4	14	0	2	0
93594	93594_6	10.834	0.302326	5.1792	0.0228588	0.550504	0.19999	0.471355	2.47806		4	0	10	0	0	0	1	12	3	9	10	9	6	4	2	0	454	1	4	2	16	3	2	5	4	9	11	10	0	2	0
51308	51308_7	4.39463	0.447777	7.18382	0.0073564	0.443309	0.296905	0.698174	2.47657		1	0	0	0	0	2	2	13	1	12	1	21	2	4	1	0	0	0	4	0	0	2	0	0	10	2	0	0	0	2	0
4211	4211_16	4.5803	0.3606	13.5262	0.000235253	0.220672	0.140527	0.331154	2.47543		1	2	4	0	0	4	4	16	2	6	1	2	6	8	8	0	126	0	4	0	0	0	2	2	0	2	0	13	0	0	0
377	377_23	11.0053	0.316641	13.5414	0.000233362	0.220672	0.151377	0.356544	2.47432		10	3	6	0	4	5	12	17	7	26	17	8	9	6	4	0	258	2	16	1	8	0	2	8	6	3	22	16	0	3	1
10184	10184_17	4.95648	0.549329	13.3978	0.000251917	0.223186	0.180501	0.424665	2.47212		6	0	10	0	0	0	13	10	0	5	0	9	0	4	0	4	45	3	6	10	1	0	2	0	4	0	4	20	0	0	0
2743	2743_5	4.13746	0.25873	8.34643	0.00386445	0.404317	0.457306	1.06809	2.46951		0	0	10	0	1	2	1	1	2	1	2	7	4	4	0	0	110	0	3	0	0	0	2	1	5	4	0	13	0	0	1
5693	5693_13	3.84687	0.420319	4.03177	0.044651	0.621062	0.27124	0.636265	2.46791		1	0	0	0	0	0	4	3	0	14	5	1	6	4	0	0	167	0	0	0	0	0	0	2	0	0	0	5	0	0	0
3069	3069_28	12.6196	0.461236	6.54066	0.0105436	0.474129	0.0920369	0.216147	2.46436		2	0	18	0	2	0	4	26	6	9	12	24	2	15	8	2	382	4	9	1	6	2	0	7	4	13	4	12	0	4	2
4076	4076_53	7.13971	0.869599	8.43256	0.00368561	0.40384	0.13756	0.322909	2.46414		5	0	0	2	0	4	2	28	4	9	14	13	0	18	4	0	140	0	8	10	0	0	0	0	2	6	2	28	0	4	0
10579	10579_11	2.42654	0.375072	7.75598	0.00535348	0.423671	0.0727805	0.170822	2.46231		0	0	6	0	0	2	1	15	0	1	2	13	2	2	0	0	1	0	4	0	0	0	0	0	4	3	0	4	0	0	0
26173	26173_64	5.83167	0.448865	3.89519	0.0484247	0.628828	0.10161	0.238052	2.45757		3	1	7	0	0	6	2	11	3	2	7	4	16	2	9	0	168	3	6	6	2	0	1	1	0	4	6	10	0	0	2
1778	1778_96	5.27682	0.554579	4.9353	0.0263135	0.564729	0.0520272	0.121875	2.45641		5	0	0	0	2	0	10	4	0	6	11	2	6	0	3	3	138	8	2	1	1	0	2	3	3	2	0	7	0	0	2
79781	79781_30	2.94214	0.445505	4.31467	0.0377852	0.604053	0.185309	0.4333	2.45449		0	1	0	0	0	2	6	8	0	5	1	12	0	1	0	0	14	0	0	0	2	1	1	3	0	0	4	11	0	0	1
5214	5214_54	7.95121	0.514228	8.12834	0.00435787	0.411123	0.173878	0.406448	2.45317		4	1	6	2	2	0	6	18	4	4	10	17	4	4	0	4	148	12	2	2	1	2	0	2	6	4	18	10	0	1	1
2317	2317_58	7.66817	0.418561	4.31949	0.0376782	0.604021	0.11186	0.261608	2.45274		1	0	1	0	0	0	2	9	7	4	4	6	2	6	0	0	290	0	2	6	0	3	1	5	2	4	5	15	0	2	0
79625	79625_7	4.87971	0.79714	5.73814	0.0166004	0.520738	0.301943	0.703488	2.45		7	0	4	0	1	2	4	18	10	7	0	10	4	5	2	0	76	1	0	0	2	2	0	1	0	0	0	15	0	0	0
100132923	100132923_2	1.05347	0.375571	5.24446	0.0220167	0.548084	0.0893629	0.208801	2.4496		1	0	0	0	0	0	2	2	0	11	2	0	3	0	0	0	0	0	5	0	0	0	0	0	1	0	2	11	0	0	0
955	955_41	2.12123	0.475442	7.38683	0.00657032	0.434128	0.0944786	0.220545	2.44696		5	0	0	0	0	0	0	11	2	2	0	7	4	1	2	0	0	1	7	0	0	2	0	0	0	2	1	14	0	0	0
55187	55187_98	6.40722	0.471635	8.13174	0.0043497	0.411123	0.0933582	0.217812	2.44539		2	0	0	0	0	0	6	22	6	6	8	10	10	2	0	0	161	2	7	2	12	0	2	4	2	12	4	8	0	1	3
3516	3516_27	18.5227	0.521586	9.7911	0.00175358	0.344974	0.212063	0.49392	2.44425		17	0	1	2	2	1	10	30	4	18	18	27	7	11	5	6	484	6	5	1	3	6	4	17	11	22	7	12	0	9	2
3028	3028_24	4.19922	0.184568	15.5214	8.15774e-05	0.186471	0.228425	0.531109	2.43999		1	0	1	0	0	0	2	12	0	10	8	7	10	2	6	2	89	0	12	0	1	0	0	1	2	0	4	10	0	0	0
29789	29789_14	2.58911	0.560004	5.74921	0.0164961	0.520109	0.199229	0.463388	2.43971		0	0	40	3	0	0	0	2	1	5	1	4	0	0	2	0	47	1	1	4	9	2	0	0	0	1	3	2	3	0	2
5926	5926_7	4.44217	0.543403	8.67844	0.00321997	0.393532	0.101714	0.236819	2.43962		3	0	2	0	0	0	5	14	2	16	4	12	0	0	0	2	0	3	4	2	9	4	0	0	2	3	14	12	0	3	0
892	892_14	2.04388	0.941133	4.74525	0.0293792	0.576266	0.160595	0.373668	2.43935		0	0	2	0	0	2	0	12	2	3	2	3	0	0	0	0	51	0	0	0	0	0	0	0	0	4	0	1	0	4	0
7009	7009_5	5.82837	0.595832	10.3471	0.0012968	0.320398	0.110196	0.256154	2.43514		2	0	4	0	1	1	9	16	4	2	11	17	4	4	1	1	70	2	1	0	5	1	0	1	4	14	5	10	0	0	0
8632	8632_90	2.71545	0.462229	4.36421	0.0367016	0.601339	0.0720763	0.167415	2.4322		0	0	0	0	0	0	5	11	4	2	1	17	5	0	0	0	0	0	1	0	0	0	0	0	0	3	4	2	0	0	2
51131	51131_2	5.50572	0.587749	10.0686	0.00150816	0.33084	0.132656	0.307538	2.42797		0	0	0	2	0	0	2	11	2	9	22	15	4	4	9	2	53	6	4	2	1	0	8	3	0	2	16	36	0	2	0
8301	8301_68	3.12789	1.10292	4.48102	0.0342732	0.593127	0.0556226	0.128922	2.42584		0	0	0	0	0	0	8	16	0	0	9	7	8	6	4	0	0	0	12	0	0	0	0	0	4	2	6	10	0	1	2
100302692	100302692_31	7.89485	0.553881	7.27117	0.00700701	0.439154	0.124228	0.287526	2.42297		2	0	0	0	1	0	4	15	2	7	11	10	12	6	0	0	218	2	2	0	4	4	1	3	4	12	0	10	0	4	0
3326	3326_2	3.7966	0.579631	9.38727	0.00218497	0.362979	0.0846859	0.195922	2.42091		1	1	7	0	0	0	6	3	3	11	3	5	0	2	11	4	0	1	13	0	1	0	0	6	5	3	4	4	0	3	0
90060	90060_9	5.6437	0.465269	4.43104	0.035291	0.596398	0.274671	0.633809	2.42037		0	0	12	0	0	3	0	8	3	8	4	7	7	2	6	0	210	5	2	0	6	0	2	0	1	5	4	6	0	0	0
10399	10399_57	3.98963	0.760969	4.5406	0.0331	0.589786	0.0510552	0.11808	2.41955		5	0	1	2	0	0	2	6	0	5	4	20	2	6	0	0	0	2	12	0	6	2	2	2	0	5	15	9	0	0	2
977	977_37	4.10564	0.916012	6.56197	0.0104181	0.472565	0.160031	0.369618	2.41799		0	0	0	0	0	2	2	14	2	3	10	21	0	8	2	0	0	0	0	5	2	1	3	4	2	2	0	16	0	1	0
2185	2185_68	7.16198	0.624704	6.16818	0.0130068	0.494201	0.0715753	0.165395	2.41729		13	0	0	2	1	1	7	28	7	13	11	19	2	2	2	0	95	3	2	2	18	0	0	5	8	5	11	19	0	1	1
2185	2185_69	7.16198	0.624704	6.16818	0.0130068	0.494201	0.0715753	0.165395	2.41729		13	0	0	2	1	1	7	28	7	13	11	19	2	2	2	0	95	3	2	2	18	0	0	5	8	5	11	19	0	1	1
6794	6794_5	3.07697	0.820835	7.15769	0.00746431	0.444824	0.0763027	0.176281	2.41674		0	0	0	8	0	0	12	2	0	8	2	7	2	2	0	0	0	0	2	0	1	0	0	0	0	8	18	14	0	0	0
105372753	105372753_2	7.66789	1.71633	6.01439	0.0141897	0.502498	1.16357	2.57585	2.4158		0	0	0	0	0	2	9	13	5	3	13	12	0	5	0	0	210	0	2	0	0	2	2	1	3	8	0	15	0	2	4
9857	9857_36	5.34126	0.872214	10.8319	0.000997671	0.301226	0.100547	0.231972	2.41318		1	0	0	0	0	2	6	27	6	5	5	12	2	11	2	2	72	0	4	0	0	0	0	0	0	13	11	14	0	0	0
80700	80700_16	13.0775	1.07833	10.891	0.000966338	0.299001	0.0647346	0.149355	2.4127		3	2	4	3	0	1	9	11	7	4	6	15	5	22	1	9	302	1	10	0	8	1	6	8	6	9	2	17	0	11	0
10397	10397_83	8.56805	0.300453	5.25773	0.0218495	0.547011	0.118405	0.272992	2.41167		6	0	10	0	2	6	2	10	3	3	6	10	2	5	5	1	302	7	4	1	0	0	2	5	1	7	8	11	0	1	0
25906	25906_2	3.63964	0.76283	7.05726	0.00789448	0.447664	0.178649	0.411586	2.41137		6	0	4	0	1	0	1	4	6	14	5	15	4	3	0	0	0	0	12	0	0	0	0	0	2	6	2	8	0	2	2
23556	23556_48	3.86747	0.525423	4.03998	0.0444342	0.620484	0.151534	0.348996	2.40947		0	0	2	0	0	0	0	12	2	2	4	5	3	1	0	0	154	0	2	0	6	0	0	7	2	0	9	6	0	0	0
831	831_4	6.51239	0.433995	10.6988	0.00107203	0.303564	0.0824664	0.190033	2.40943		1	0	4	2	2	0	7	7	2	10	8	22	3	1	7	2	70	8	8	2	6	1	1	1	1	2	42	15	0	2	2
102467146	102467146_16	6.3029	0.408523	4.86528	0.0274024	0.56983	0.310051	0.712161	2.40907		0	0	1	0	0	1	1	5	6	2	4	19	2	9	2	0	174	0	2	0	0	0	0	0	4	1	9	9	0	5	1
93594	93594_5	11.4986	0.3259	7.06757	0.00784916	0.447664	0.20986	0.482661	2.40762		5	0	10	0	0	0	3	13	4	11	11	10	6	5	0	0	454	1	6	2	17	3	2	5	4	11	12	16	0	2	0
253868	253868_10	2.36905	0.534946	5.27824	0.0215936	0.546192	0.284269	0.652933	2.40749		5	0	2	0	2	1	2	19	0	4	2	6	0	0	0	0	0	0	16	0	0	1	0	0	0	0	0	9	0	0	2
5610	5610_42	4.9577	0.664582	7.4417	0.00637295	0.432215	0.138558	0.318516	2.40368		10	0	10	0	0	2	7	4	0	11	14	8	2	4	2	0	88	0	2	0	4	1	0	5	6	8	5	4	0	0	0
101929010	101929010_2	12.6584	0.231897	7.0861	0.00776842	0.447531	0.509282	1.16065	2.40235		2	0	12	4	0	4	5	18	3	6	5	13	2	16	1	2	483	2	10	0	5	1	0	4	2	2	14	15	0	3	2
102724341	102724341_2	6.63969	0.754188	5.77534	0.0162526	0.517191	0.621967	1.41026	2.3997		2	0	2	0	0	2	2	19	6	9	8	11	9	1	2	0	166	1	4	0	0	4	0	0	0	7	4	2	0	0	8
6156	6156_22	19.7418	0.735874	5.28006	0.0215709	0.546192	0.149711	0.343524	2.39872		9	4	12	0	2	1	13	35	3	13	21	40	12	19	10	16	362	16	8	4	11	4	6	8	5	31	4	26	0	2	6
8451	8451_20	2.98367	0.616774	4.75597	0.0291968	0.575857	0.0670344	0.153805	2.3967		6	1	0	4	0	2	12	15	2	4	3	6	1	0	2	0	0	4	1	3	5	0	0	4	0	1	1	0	0	0	2
28968	28968_5	3.41186	0.498969	4.45666	0.0347654	0.595218	0.119038	0.272939	2.39574		0	0	1	0	0	1	0	10	0	4	1	11	1	2	6	0	79	0	1	0	0	0	0	2	5	3	0	4	0	2	2
6687	6687_45	2.68732	0.551411	6.33582	0.0118323	0.483494	0.047812	0.109572	2.39311		0	0	0	0	1	0	1	13	4	12	6	14	2	0	3	0	0	0	3	0	0	0	0	1	0	4	0	11	0	0	0
483	483_1	7.48283	0.480431	13.6813	0.000216597	0.220353	0.354491	0.808612	2.39183		10	4	12	0	4	3	24	8	6	3	4	13	10	10	2	0	0	0	16	2	0	0	0	5	6	2	0	21	0	6	0
397	397_18	4.45394	0.737953	9.19264	0.0024299	0.369504	0.06332	0.14504	2.39183		7	0	3	0	0	1	6	17	0	8	10	9	2	2	4	0	0	8	5	0	0	4	5	0	5	10	9	11	0	0	2
54893	54893_7	2.74136	0.716733	7.10936	0.00766826	0.447111	0.626142	1.41533	2.39097		2	2	18	0	0	0	0	13	0	10	2	0	1	4	1	0	0	4	2	4	12	4	4	0	6	2	0	10	0	0	0
9530	9530_6	10.5788	0.456935	5.07466	0.024278	0.556001	0.410126	0.933277	2.38901		10	3	15	2	0	1	10	7	2	4	7	10	8	11	6	0	300	16	9	3	15	6	2	0	3	8	12	8	0	1	4
7384	7384_2	2.46603	0.433204	9.48868	0.00206743	0.359596	0.127886	0.29234	2.3872		0	0	0	0	0	0	5	0	2	5	3	11	2	1	1	0	0	2	4	2	0	0	0	1	3	2	12	7	0	0	1
57804	57804_1	2.51871	0.280925	14.434	0.000145154	0.205071	0.0853736	0.194914	2.38267		0	0	12	0	0	1	1	13	1	2	4	13	0	1	0	0	0	5	2	0	0	1	2	0	3	2	2	4	0	0	0
377	377_22	9.97528	0.348067	12.6649	0.000372583	0.242112	0.149477	0.340823	2.3804		7	0	6	0	2	3	4	21	7	22	20	9	10	8	4	0	258	1	10	1	6	0	4	13	8	4	14	13	0	3	2
51816	51816_17	1.35687	0.762433	4.70017	0.0301597	0.579662	0.0538102	0.122691	2.37845		6	1	24	2	0	0	0	10	0	0	0	5	2	0	0	0	0	1	0	0	0	0	0	0	0	0	4	17	0	0	0
5688	5688_16	5.09891	0.524211	7.03992	0.00797124	0.448012	0.168211	0.383141	2.37799		2	0	16	0	2	4	4	5	0	8	10	11	4	0	5	0	82	2	8	2	14	0	4	4	0	3	15	5	0	4	0
64236	64236_2	2.40353	0.486968	7.2149	0.00723009	0.441406	0.0962397	0.219245	2.37659		1	0	0	1	0	0	4	8	1	5	2	0	14	2	6	0	0	1	10	0	2	2	0	0	0	3	0	13	0	0	2
7494	7494_17	3.15757	0.536659	10.0175	0.00155061	0.33164	0.141883	0.323012	2.37576		6	0	13	0	0	0	6	10	6	3	9	13	2	4	2	0	0	0	0	1	2	0	4	0	0	0	7	8	0	1	0
915	915_8	2.61412	0.228269	19.8308	8.46089e-06	0.0815278	0.152354	0.346766	2.37535		1	0	16	0	0	0	2	9	1	7	2	7	2	0	3	0	0	0	12	3	2	2	1	0	2	4	2	2	0	1	1
51185	51185_34	9.20367	0.344303	4.17426	0.0410424	0.612587	0.202012	0.459435	2.37485		3	0	0	0	1	1	1	15	6	6	8	12	11	3	15	0	338	1	5	2	13	2	0	3	2	2	30	4	0	0	5
10988	10988_1	6.8626	0.528681	12.5054	0.00040577	0.24815	0.187745	0.426854	2.3734		2	0	4	0	2	8	2	12	2	7	10	14	4	14	4	0	0	1	11	0	18	0	8	2	20	3	4	23	0	3	0
4599	4599_19	3.40712	0.542656	7.29451	0.00691657	0.437973	0.0604497	0.137543	2.37252		0	0	8	0	0	0	6	20	2	7	0	9	2	3	1	2	0	0	0	0	4	2	0	1	2	4	14	1	0	3	0
9802	9802_11	3.1239	0.762902	6.66065	0.00985649	0.46725	0.108937	0.247718	2.37158		2	0	20	0	0	0	11	4	0	0	2	1	4	0	1	4	0	3	1	0	0	0	8	1	0	5	0	6	4	0	2
55585	55585_13	5.09726	0.880094	5.63787	0.0175765	0.526675	0.118822	0.269947	2.36913		0	1	0	0	0	4	0	11	2	0	5	17	1	1	11	4	0	0	2	0	0	4	1	0	5	0	14	2	0	5	2
4249	4249_5	4.0765	0.58137	8.73416	0.00312302	0.393532	0.12043	0.273483	2.36793		2	0	6	0	0	4	2	19	1	8	9	7	0	0	0	0	0	2	17	0	6	5	0	0	0	4	2	14	1	0	0
100506866	100506866_10	2.6017	0.517888	5.3443	0.0207902	0.542778	0.0937521	0.212892	2.36726		1	1	5	2	0	0	4	14	1	1	1	0	1	0	2	1	54	0	1	0	3	0	8	3	1	2	0	2	0	1	1
9146	9146_123	2.91564	0.493993	4.56076	0.0327125	0.589244	0.0573834	0.13032	2.36704		2	0	8	0	0	0	0	8	1	22	1	16	5	3	1	0	0	2	2	2	0	0	0	0	2	4	4	5	0	0	2
79717	79717_3	2.90379	0.440151	12.8364	0.000339942	0.237369	0.139409	0.316387	2.36663		0	0	2	0	0	2	0	10	1	1	5	12	2	7	1	0	0	0	8	0	1	2	2	1	0	0	0	13	0	0	0
29843	29843_24	3.13929	0.476154	14.0276	0.00018015	0.218569	0.166291	0.37687	2.36341		0	0	4	0	0	0	2	12	6	10	4	10	8	2	1	0	0	0	8	1	12	1	0	0	2	0	0	5	0	0	5
64844	64844_24	5.11834	0.479293	4.37349	0.0365021	0.60105	0.161195	0.365186	2.36217		4	0	30	2	0	2	5	2	4	10	6	0	1	0	13	0	166	2	2	5	27	0	0	8	2	4	5	2	0	0	0
4673	4673_55	2.32324	0.713152	4.16386	0.0412953	0.613829	0.0359162	0.0813381	2.35872		2	0	28	0	0	3	0	15	1	4	2	10	0	0	4	0	0	7	0	0	6	0	0	2	0	1	0	6	0	3	0
6688	6688_24	5.94865	0.596354	10.6554	0.00109752	0.306911	0.0780634	0.176728	2.35822		4	0	4	0	0	1	15	19	4	14	17	18	10	5	1	0	0	1	6	0	0	0	4	4	4	8	6	9	0	3	0
65987	65987_3	2.23984	1.00604	4.56585	0.0326155	0.589009	0.293801	0.66292	2.3563		0	0	20	0	0	0	0	5	2	3	6	15	0	4	1	0	0	0	0	0	0	0	2	0	0	0	0	14	0	0	0
23118	23118_11	14.2254	1.15414	5.84393	0.0156309	0.513301	0.235143	0.530997	2.35566		9	2	0	0	0	4	10	28	13	16	16	35	6	28	4	0	210	0	17	0	16	2	0	8	14	14	2	16	2	8	3
5782	5782_7	0.935952	0.689991	7.93382	0.00485193	0.418358	0.0508864	0.115072	2.35463		0	0	14	0	0	0	2	0	0	2	0	3	2	2	1	0	0	1	3	0	0	0	2	0	0	0	11	0	0	0	0
91966	91966_33	7.61693	0.863572	6.00774	0.0142433	0.503119	0.37149	0.836182	2.35419		0	0	3	0	0	0	1	22	4	2	9	14	6	6	10	2	134	4	24	0	6	4	6	0	0	14	5	23	0	0	1
100130231	100130231_1	0.88537	0.459773	7.5588	0.00597176	0.429991	0.0828989	0.18722	2.35129		2	0	12	0	0	0	0	11	2	6	1	1	2	0	6	0	0	0	0	2	0	0	2	0	0	1	0	2	0	0	0
113540	113540_12	7.80577	0.795778	7.07974	0.00779603	0.44763	0.39183	0.880222	2.34989		2	2	6	0	0	0	7	16	2	17	17	8	11	8	8	0	162	13	12	0	0	2	0	4	3	2	12	29	1	5	0
92105	92105_36	10.2042	0.448096	6.70615	0.00960807	0.465691	0.291215	0.655008	2.34696		6	0	17	0	0	1	2	17	4	15	11	12	6	5	8	0	286	2	1	0	8	4	0	4	10	12	13	18	0	8	0
51447	51447_72	1.09608	0.634448	4.12769	0.0421868	0.615109	0.0748424	0.168736	2.34622		0	0	0	0	0	0	0	17	0	5	3	3	0	0	2	0	0	1	0	0	0	0	2	0	0	1	0	14	0	0	2
728780	728780_5	9.40938	0.448969	4.49547	0.0339849	0.592694	0.464918	1.04095	2.34609		0	0	0	0	1	3	3	26	1	13	12	5	2	14	2	0	364	1	8	0	6	3	0	0	2	1	2	7	0	3	0
51306	51306_41	1.89494	1.01449	5.82885	0.0157654	0.514068	0.0711309	0.160354	2.3459		0	0	0	0	0	0	1	4	1	2	12	11	1	0	0	0	0	6	6	0	0	0	0	1	0	0	0	11	0	0	0
285389	285389_15	4.40452	0.584112	3.93838	0.0471963	0.626385	0.153537	0.345588	2.34318		1	0	0	0	0	0	14	3	3	2	4	6	0	4	0	4	0	0	10	0	0	4	0	1	0	1	3	12	0	0	0
29028	29028_12	3.84421	0.758007	8.88456	0.00287593	0.384944	0.110946	0.249686	2.34169		0	0	1	0	1	0	4	4	4	12	0	4	2	0	0	4	0	0	1	0	0	4	2	0	4	5	12	2	0	1	3
10589	10589_17	8.23606	0.254666	6.81261	0.00905163	0.458909	0.133752	0.300943	2.34157		7	6	16	2	1	2	2	11	2	11	6	5	6	4	8	2	238	11	6	8	23	0	2	5	2	6	14	19	0	2	4
9125	9125_14	2.27116	0.552479	5.61039	0.0178542	0.528676	0.133101	0.299403	2.34083		1	0	14	4	0	0	0	4	5	4	3	13	0	1	0	0	0	0	0	0	1	0	0	1	2	2	12	0	0	0	0
1463	1463_1	3.44764	0.501191	6.47612	0.0109334	0.477477	0.19907	0.44731	2.33978		0	0	0	0	0	0	2	10	2	8	4	12	12	4	0	0	0	0	4	0	0	0	12	0	6	3	0	2	0	0	2
196	196_2	6.43045	0.627073	4.28447	0.0384621	0.605333	0.239022	0.536697	2.33937		6	0	6	0	0	0	8	22	0	2	8	13	2	4	14	2	152	4	6	0	0	0	0	12	2	4	10	12	0	0	2
83853	83853_11	2.41083	0.324181	9.9091	0.00164463	0.33717	0.226567	0.508759	2.33898		5	0	3	0	1	0	8	15	0	11	3	3	0	1	2	0	0	2	2	0	4	2	0	0	0	0	4	11	0	0	0
100289187	100289187_4	2.48045	0.283932	9.27138	0.00232763	0.367759	0.281918	0.632441	2.33886		0	0	0	0	0	0	1	4	1	12	3	6	4	2	0	0	0	2	15	0	0	0	0	1	8	3	2	4	0	0	0
26065	26065_18	4.29565	1.67137	4.4734	0.0344265	0.593951	0.706774	1.56411	2.33768		3	8	6	0	0	0	10	5	3	12	4	5	0	3	2	0	68	0	6	0	0	0	3	4	0	7	13	4	0	1	0
4784	4784_16	2.58388	0.698415	10.847	0.000989559	0.300871	0.0460887	0.103532	2.33538		2	0	8	0	0	1	4	6	2	2	0	5	12	4	0	0	0	0	16	0	12	0	0	0	0	4	1	7	0	1	0
10914	10914_2	1.91583	0.857591	5.21888	0.0223429	0.549692	0.0528394	0.118692	2.33533		0	0	0	2	0	2	0	20	0	0	1	5	0	6	3	0	0	2	2	0	0	0	0	0	2	4	0	18	0	0	0
54495	54495_32	6.08888	0.316139	17.1766	3.4061e-05	0.140088	0.2084	0.467221	2.33363		9	0	6	4	0	5	14	11	2	4	4	15	3	4	1	0	48	0	4	2	0	1	0	4	4	2	6	16	0	0	2
79727	79727_5	4.41922	0.23805	11.9098	0.000558382	0.269938	0.249396	0.558517	2.3322		4	0	0	0	0	1	17	5	2	8	6	6	2	1	2	0	0	0	10	0	1	2	0	2	6	1	1	15	0	2	0
26986	26986_81	4.0721	0.699558	5.87932	0.0153197	0.512131	0.0363903	0.0816244	2.33102		4	3	3	0	0	2	12	9	0	7	9	11	2	2	4	0	0	4	8	0	4	0	4	0	1	6	20	12	0	0	0
641	641_48	4.73389	0.409755	4.91988	0.0265494	0.565983	0.317791	0.710371	2.33049		0	0	6	0	0	3	2	13	0	3	6	8	1	8	0	0	162	0	3	1	2	0	0	1	0	2	0	3	0	3	0
7265	7265_36	1.26064	0.395522	6.6259	0.0100506	0.468262	0.0661701	0.148373	2.33038		1	2	18	0	1	2	0	5	0	15	0	1	0	0	3	0	0	1	2	0	0	0	0	1	0	1	1	2	0	0	0
80071	80071_20	2.83762	0.741011	8.46568	0.00361909	0.40221	0.182798	0.409163	2.328		4	0	5	0	0	0	2	13	4	0	0	9	2	4	4	0	0	0	10	0	0	0	4	2	2	6	2	18	0	0	0
3939	3939_21	2.6566	0.623916	3.84313	0.0499503	0.631313	0.117408	0.262925	2.32754		5	0	0	0	0	6	6	1	0	9	2	3	12	2	2	0	0	2	0	4	0	0	0	0	1	3	12	2	0	0	0
3313	3313_28	3.60927	0.4975	6.97466	0.00826717	0.45171	0.0981768	0.219835	2.32684		3	0	0	0	2	4	10	4	2	15	5	3	2	1	0	0	0	8	12	2	0	0	1	1	4	4	4	2	0	0	2
26469	26469_25	1.3117	0.646345	7.52387	0.00608866	0.430929	0.0566851	0.126871	2.32494		4	0	0	2	1	0	0	7	1	2	0	3	0	0	0	0	0	3	0	0	0	0	3	0	2	0	11	12	0	0	0
100128594	100128594_14	4.84894	0.472606	5.07513	0.0242714	0.556001	0.310224	0.691431	2.32153		1	1	0	0	0	0	6	12	1	5	2	7	5	2	2	1	134	0	4	0	1	0	0	0	4	11	0	7	0	1	0
4820	4820_2	3.45512	0.293443	8.66199	0.00324915	0.394426	0.0634463	0.141823	2.32136		0	0	11	0	1	0	2	14	2	3	3	16	2	0	2	0	0	5	2	3	5	2	1	1	1	2	4	15	0	1	3
2147	2147_11	2.15465	0.679063	4.2156	0.0400538	0.609126	0.33403	0.74395	2.32086		2	0	0	0	0	0	0	2	0	8	1	15	0	0	0	0	0	1	0	0	0	0	0	4	3	0	0	14	0	0	0
728558	728558_66	5.65219	0.492402	4.60689	0.0318437	0.586881	0.120718	0.269695	2.32074		2	0	0	0	0	2	7	6	2	21	3	3	1	7	4	0	172	3	5	0	0	0	0	0	0	9	4	21	0	0	3
57568	57568_3	3.0099	0.586202	4.76718	0.0290073	0.575305	0.111807	0.249534	2.31763		0	0	0	0	0	4	6	3	0	12	4	11	0	6	1	0	0	2	4	0	0	0	0	0	0	0	2	13	0	1	0
84179	84179_9	9.55359	0.48972	4.75182	0.0292673	0.57605	0.431673	0.957698	2.31646		1	0	0	4	1	2	4	17	3	6	5	10	6	5	3	1	348	0	10	0	0	0	0	2	2	12	10	11	0	3	4
253832	253832_16	4.39675	0.816884	4.7957	0.0285309	0.573322	0.134205	0.299121	2.31427		2	4	3	0	0	1	1	16	1	9	8	13	0	6	2	0	78	4	11	0	0	0	2	3	1	0	3	9	0	1	0
7360	7360_23	6.04358	0.402109	5.72613	0.0167143	0.521157	0.143453	0.319687	2.31409		0	0	8	2	0	0	1	8	6	6	9	15	0	6	11	0	146	4	7	2	9	2	0	3	2	6	6	4	0	0	2
4245	4245_45	9.71693	0.532866	5.30289	0.02129	0.545811	0.138017	0.307498	2.31324		4	8	15	12	2	0	6	0	2	5	1	10	22	2	6	0	270	0	24	1	3	0	0	0	1	2	12	10	0	8	6
8818	8818_4	17.2535	0.544154	4.19745	0.0404848	0.610644	0.211359	0.470415	2.31263		8	0	11	12	4	2	10	27	12	16	20	31	8	10	2	1	430	11	8	8	17	3	0	12	4	13	42	12	0	6	10
23558	23558_33	4.63671	0.356984	16.3714	5.20661e-05	0.164925	0.0583892	0.130001	2.30983		6	3	20	2	0	1	2	8	8	3	3	11	4	3	3	1	0	6	0	4	8	3	5	2	6	2	3	6	0	0	3
107984897	107984897_2	9.34161	0.540331	13.4692	0.000242513	0.222029	1.61592	3.35766	2.30981		2	0	0	0	2	4	8	25	7	27	28	18	4	25	13	2	14	2	10	0	0	4	4	5	6	22	12	13	0	4	0
2162	2162_25	3.90302	0.77019	7.53535	0.00605001	0.430929	0.0720498	0.160313	2.30814		4	0	0	0	0	0	2	16	3	6	12	16	2	8	2	2	0	0	4	1	2	1	0	0	2	5	6	11	0	0	1
7480	7480_18	12.8456	0.672635	4.2286	0.0397482	0.608309	0.836154	1.82074	2.30659		7	0	10	0	0	1	8	17	0	4	6	17	12	4	1	4	425	4	3	1	0	5	0	5	3	13	0	11	0	2	6
23142	23142_1	3.96253	0.830944	8.44535	0.00365977	0.403284	0.184287	0.409229	2.30506		1	0	0	0	2	0	8	12	0	11	14	12	3	2	12	0	0	0	15	0	2	0	4	4	4	0	0	4	0	0	2
51566	51566_2	2.72051	0.644991	6.05781	0.0138449	0.501296	0.12824	0.28483	2.30404		0	0	0	0	0	0	3	2	0	13	3	3	18	0	4	3	0	0	10	0	1	0	0	1	1	7	2	0	0	1	0
55892	55892_4	5.10277	0.383207	7.81507	0.00518125	0.423671	0.303523	0.672183	2.30257		3	0	24	0	0	2	5	6	4	8	10	5	2	6	2	0	162	0	2	1	0	0	0	0	0	0	8	4	0	2	4
51667	51667_29	13.7178	0.709179	4.3044	0.038014	0.604469	0.253769	0.561921	2.29962		4	3	13	1	4	4	8	32	2	15	23	13	7	23	9	2	408	5	11	4	9	2	1	6	0	11	53	14	0	0	2
9051	9051_1	6.21498	0.641379	7.15559	0.00747309	0.44495	0.0768248	0.170423	2.29951		5	1	0	0	0	1	5	15	3	9	18	26	8	9	6	3	0	8	3	0	0	0	3	1	6	2	2	21	0	1	1
80746	80746_33	3.15707	0.437503	4.29757	0.0381668	0.604469	0.115977	0.257067	2.29785		1	0	0	0	2	0	2	13	1	1	4	20	2	2	0	0	28	0	2	0	0	0	0	0	0	0	0	6	0	0	2
54826	54826_1	5.56317	0.494202	10.8321	0.000997537	0.301226	0.612582	1.34187	2.29601		2	0	2	2	0	2	8	25	2	2	6	21	6	14	2	0	0	4	8	0	6	0	2	0	4	4	1	24	0	1	6
79717	79717_2	2.82953	0.503023	10.5852	0.00114	0.310202	0.140502	0.310939	2.2939		0	0	2	0	0	2	0	9	1	1	5	12	0	7	1	0	0	0	8	0	1	2	2	1	0	0	0	13	0	0	0
10397	10397_84	5.96479	0.321793	7.43573	0.00639414	0.432215	0.100258	0.221862	2.29281		0	0	10	0	0	6	3	8	3	2	6	9	0	4	4	2	151	5	2	2	4	0	2	5	0	6	4	16	0	0	0
54739	54739_3	2.91182	0.837505	5.06756	0.0243777	0.556345	0.0725199	0.160419	2.29127		3	0	0	0	0	0	6	15	1	5	9	6	0	2	1	0	0	0	11	0	0	0	0	6	5	7	0	12	0	0	0
284325	284325_23	5.45454	0.408569	5.11583	0.0237085	0.554832	0.242322	0.535076	2.29099		1	0	0	0	0	1	4	5	4	2	4	10	8	2	3	4	127	11	3	2	0	0	0	0	4	1	0	5	0	0	2
1523	1523_14	13.4965	0.536582	5.59537	0.018008	0.528959	0.14547	0.321586	2.29091		5	0	22	0	0	9	11	20	1	13	17	21	4	12	3	0	381	0	4	2	10	4	0	3	1	13	12	11	0	0	16
10444	10444_23	1.04122	0.986902	8.21186	0.00416175	0.409149	0.0432111	0.0955813	2.29082		1	0	0	0	0	0	0	11	1	3	0	4	3	0	12	0	0	0	2	0	1	0	0	0	1	0	0	5	0	0	0
7456	7456_46	6.73449	0.482789	8.69036	0.00319898	0.393532	0.0925819	0.204459	2.2868		0	2	14	0	1	2	23	25	2	10	15	8	8	3	19	0	46	6	0	0	11	2	0	3	3	2	16	6	0	5	2
55209	55209_85	4.02914	0.385083	3.87684	0.0489565	0.629771	0.0722029	0.159157	2.28112		1	2	1	0	0	2	0	7	2	7	6	15	2	2	2	0	72	2	0	4	7	1	0	2	0	0	7	11	0	0	1
728855	728855_17	3.93286	0.343904	12.9954	0.000312265	0.234586	0.24842	0.546447	2.28018		0	0	14	0	1	6	7	21	1	4	8	6	0	0	5	1	0	2	17	0	2	0	4	1	0	2	7	6	0	2	0
3964	3964_7	4.61697	0.534267	5.18557	0.0227752	0.55023	0.10302	0.226956	2.27994		2	0	1	0	1	0	9	11	3	2	8	24	0	0	2	1	0	0	2	0	10	1	0	6	2	1	1	10	0	0	3
1982	1982_69	6.06692	0.373975	6.5068	0.0107463	0.47572	0.0791879	0.173968	2.27151		14	0	24	2	2	0	4	3	2	2	6	13	2	2	11	0	132	6	8	9	6	0	1	10	4	6	8	6	0	1	2
23014	23014_6	3.37854	0.837565	5.53399	0.0186505	0.531545	0.178281	0.39098	2.26873		3	0	24	2	0	4	2	11	2	4	6	7	0	2	4	0	54	5	0	3	0	0	0	6	2	0	2	2	0	0	0
22953	22953_21	4.72934	0.380333	9.01209	0.002682	0.378362	1.00586	2.14487	2.26869		6	0	6	0	0	0	4	8	3	1	7	13	16	12	4	0	0	0	9	2	2	0	0	5	10	14	11	8	0	2	0
6741	6741_5	9.47294	0.66072	9.95156	0.00160713	0.33717	0.311528	0.68164	2.26795		5	0	6	1	2	5	10	23	9	11	26	19	21	6	5	0	110	4	6	0	2	0	4	6	2	16	22	23	0	4	0
54464	54464_61	3.46988	0.68881	7.74108	0.00539785	0.423671	0.0762844	0.167374	2.26775		6	2	0	0	0	0	0	10	2	15	9	10	8	4	0	0	22	1	4	0	2	2	0	1	2	3	10	6	0	0	0
441381	441381_6	2.68025	0.674346	8.58523	0.00338901	0.39817	0.360343	0.787224	2.26633		0	0	6	6	0	2	0	7	2	9	5	0	17	0	0	0	0	4	20	0	2	0	1	0	0	2	12	9	0	0	0
2104	2104_4	6.51166	0.439131	5.92284	0.0149459	0.509834	0.246602	0.539806	2.26595		2	0	4	0	0	0	12	24	4	4	4	29	2	6	0	0	0	8	8	0	0	4	2	2	2	2	2	26	0	0	0
10682	10682_13	3.86839	0.395282	5.1923	0.0226872	0.550201	0.273531	0.597751	2.26233		3	0	32	3	0	0	8	2	3	0	4	0	4	2	4	0	83	3	2	3	3	3	0	2	0	2	1	8	0	0	0
51125	51125_20	7.49104	0.386812	4.17016	0.0411419	0.613136	0.311789	0.680775	2.26184		5	0	19	2	0	0	6	8	0	9	18	8	9	2	21	3	240	9	0	8	18	0	0	4	0	2	16	3	0	2	0
54663	54663_14	13.7287	0.388029	5.54441	0.0185398	0.531389	0.234808	0.513181	2.26087		6	0	0	0	0	0	9	19	12	6	18	15	8	13	6	3	456	4	11	2	4	0	2	4	8	4	25	23	0	1	4
1796	1796_4	3.55306	0.563525	8.38087	0.0037919	0.404317	0.181073	0.395855	2.25973		0	0	6	0	0	0	2	13	0	0	7	16	18	4	2	0	0	2	6	0	0	0	1	1	2	4	2	16	0	0	6
25914	25914_37	2.0597	0.55324	3.92394	0.0476031	0.627046	0.137956	0.301522	2.25781		1	0	21	12	0	0	6	4	1	0	3	2	4	0	0	0	0	0	0	1	1	0	0	2	1	0	2	5	0	0	1
6231	6231_12	6.30381	1.39954	5.1248	0.0235863	0.554669	0.158615	0.346581	2.25757		2	0	16	0	0	0	10	27	1	12	10	16	0	12	7	4	0	1	17	1	1	2	0	2	2	0	4	12	0	3	12
5993	5993_57	3.03262	0.640456	4.54053	0.0331014	0.589786	0.105363	0.230321	2.25753		1	0	0	0	0	1	6	12	8	4	0	11	0	3	3	0	0	2	6	0	1	0	0	0	0	5	0	6	0	2	0
6134	6134_25	2.53057	0.299355	15.0998	0.000101974	0.188009	0.0616606	0.134786	2.25684		0	0	20	0	2	0	1	9	2	6	4	5	7	3	5	2	0	0	12	3	8	0	0	0	0	1	2	3	0	0	0
60682	60682_9	2.37007	0.510042	9.13013	0.00251434	0.372617	0.201902	0.440636	2.25548		0	0	0	0	0	0	1	12	2	12	4	6	4	1	0	0	0	4	4	1	4	0	7	2	2	1	10	4	0	2	0
91807	91807_21	3.18151	0.490738	4.21632	0.0400369	0.609007	0.144285	0.314985	2.25457		0	0	0	0	0	0	0	5	0	4	0	12	4	6	0	0	54	0	1	0	4	2	0	1	2	2	0	10	0	0	0
23357	23357_16	9.4665	0.374848	4.84553	0.0277178	0.571076	0.277538	0.604776	2.25423		6	0	3	0	0	0	2	21	3	13	12	12	2	3	1	4	324	1	11	4	2	0	3	2	2	3	8	7	0	5	4
55332	55332_5	2.91971	0.288407	7.85259	0.00507481	0.422363	0.232144	0.506124	2.2537		0	0	0	1	2	0	0	11	1	4	1	18	4	1	2	0	0	2	0	0	1	0	2	0	2	4	2	14	0	0	1
57794	57794_19	4.46425	0.431689	9.61967	0.00192504	0.351086	0.153343	0.334588	2.25333		5	0	6	0	0	0	8	13	1	7	6	6	10	0	0	0	69	0	2	0	0	2	0	6	2	4	5	13	0	1	3
54870	54870_30	3.32591	0.420156	7.36465	0.00665184	0.434988	0.114474	0.249811	2.2528		6	1	14	0	0	0	4	11	2	7	2	10	0	3	2	0	46	6	0	4	0	0	0	0	3	1	0	7	0	2	2
730183	730183_6	3.93565	1.47399	4.5533	0.0328553	0.589488	0.398358	0.864335	2.24889		2	0	6	2	0	0	0	0	0	6	1	11	1	0	0	2	100	2	3	0	0	0	1	6	2	6	0	4	0	0	2
825	825_102	5.97356	0.339174	11.5111	0.000691817	0.28139	0.100973	0.219842	2.24589		3	0	15	0	0	0	1	7	2	7	6	11	0	5	0	1	128	0	4	0	0	2	5	0	7	4	6	12	0	6	2
5708	5708_21	1.89719	0.587344	9.57182	0.00197587	0.351705	0.0794295	0.172835	2.24385		0	0	23	8	0	0	0	3	0	3	5	3	4	4	0	0	0	8	7	0	0	0	0	0	1	0	1	14	0	0	0
6597	6597_50	6.97277	0.627316	6.12953	0.0132943	0.497485	0.0906582	0.19711	2.2417		7	0	18	2	2	0	2	12	0	2	10	9	14	14	6	0	202	3	6	0	0	0	2	0	6	10	7	14	0	0	0
51231	51231_13	7.86079	0.573877	4.16836	0.0411856	0.613325	0.179285	0.388855	2.23675		4	0	3	0	0	0	4	12	5	2	4	27	0	6	0	0	173	2	6	6	2	2	4	2	0	15	0	18	0	1	2
5476	5476_58	6.78522	0.379714	8.19904	0.00419126	0.409786	0.115766	0.251191	2.23632		5	0	9	0	0	3	4	10	3	8	9	6	6	10	0	2	170	12	2	0	14	0	4	4	4	6	5	6	0	3	2
847	847_4	4.62692	0.521716	7.92084	0.00488685	0.41866	0.140554	0.304899	2.23613		7	0	22	0	1	3	3	6	3	9	8	18	4	3	1	1	0	3	3	2	1	1	0	5	0	5	14	1	0	6	0
10808	10808_2	4.94489	0.749817	10.8174	0.00100552	0.301561	0.242702	0.52578	2.23567		0	0	0	0	2	2	6	22	6	8	15	12	10	0	0	0	0	2	2	0	0	2	0	0	2	10	2	24	0	2	2
2975	2975_6	9.77311	0.499253	6.19609	0.0128033	0.492565	0.159833	0.346473	2.23458		4	6	16	0	2	2	14	24	8	12	9	20	2	9	2	0	224	0	10	2	24	0	0	2	2	8	0	6	0	0	2
50640	50640_34	4.55545	0.528909	15.0107	0.000106904	0.188996	0.236752	0.512616	2.23388		0	0	0	2	0	4	8	15	5	7	8	6	6	6	2	2	0	0	6	0	0	0	0	0	3	2	2	23	0	4	0
3320	3320_28	2.02008	0.68837	6.45043	0.0110925	0.477756	0.0551918	0.119621	2.23214		4	0	8	0	0	0	0	7	0	4	8	4	2	0	4	0	24	0	4	0	2	0	0	2	0	6	0	18	0	1	2
5859	5859_123	4.41915	0.696713	3.95158	0.0468275	0.625865	0.0894955	0.193881	2.23127		4	0	2	0	0	0	3	5	0	1	2	9	6	9	1	0	127	1	11	1	0	0	3	2	0	12	1	1	0	0	0
2896	2896_27	1.97374	0.567986	7.27667	0.00698559	0.438995	0.051172	0.110869	2.23109		1	0	18	6	0	0	2	3	0	1	2	5	1	3	4	0	0	3	0	0	0	1	0	1	0	2	1	11	2	0	1
51477	51477_14	2.36856	0.710749	4.056	0.0440145	0.619723	0.246172	0.532007	2.2288		0	0	12	0	0	0	4	5	2	0	4	13	1	5	0	0	0	1	1	0	0	0	0	1	0	0	0	18	0	0	0
55704	55704_121	6.4468	0.612558	4.0195	0.044977	0.622498	0.122349	0.264763	2.22869		4	2	0	2	2	1	0	8	4	5	11	9	4	2	0	0	186	1	4	2	0	2	2	4	0	11	6	10	0	3	0
3189	3189_1	11.3275	1.02219	5.60509	0.0179083	0.528835	0.16659	0.360214	2.22751		21	0	0	0	4	0	16	38	9	21	27	35	4	12	2	2	72	1	28	0	1	0	2	2	2	21	8	14	0	3	8
9181	9181_64	4.89671	0.695386	8.7475	0.00310026	0.393368	0.0744396	0.161063	2.22744		2	0	0	4	0	0	1	13	2	3	3	1	6	2	0	4	88	3	8	0	0	2	4	2	0	14	7	13	0	0	6
3613	3613_24	4.92924	0.561294	6.07479	0.0137124	0.500533	0.153784	0.332373	2.22584		4	2	2	2	0	0	6	4	0	1	8	21	12	6	4	0	0	0	16	0	2	2	0	1	3	6	2	12	0	0	0
100506422	100506422_5	3.76124	0.571027	5.45724	0.0194874	0.536428	0.363333	0.782178	2.2237		1	2	3	0	0	0	6	13	2	2	4	11	6	2	0	2	57	0	4	0	2	0	0	5	0	0	0	0	0	0	1
2908	2908_40	3.79146	0.460862	5.81416	0.0158977	0.514665	0.124781	0.269542	2.22357		3	0	20	1	0	0	0	6	1	5	5	6	3	4	1	0	99	2	0	0	4	2	0	2	0	3	0	6	0	5	0
2175	2175_37	3.60184	0.367114	4.51192	0.0336595	0.591504	0.0949267	0.205	2.22225		3	1	16	2	0	0	3	11	1	1	2	8	10	1	6	0	85	7	2	0	4	0	0	1	0	1	5	2	0	3	0
10312	10312_31	3.50736	0.630341	4.40893	0.0357512	0.597861	0.0515756	0.111285	2.21922		6	1	2	0	0	0	0	10	4	0	3	7	9	4	1	0	48	5	2	3	0	2	0	0	2	0	2	11	2	1	3
135250	135250_3	5.71543	0.186197	7.67474	0.0055999	0.424459	0.321971	0.692629	2.21915		0	0	0	0	0	0	8	13	3	4	4	6	0	6	0	0	200	2	7	0	0	0	0	4	3	2	3	11	0	0	0
153478	153478_12	3.3734	0.322585	3.94767	0.0469363	0.626064	0.144478	0.31151	2.21865		2	0	0	0	0	3	2	9	0	21	2	15	0	2	0	0	0	2	1	0	4	1	0	2	4	0	2	5	0	1	0
101928751	101928751_1	4.37501	0.522099	5.43063	0.0197865	0.536967	0.418611	0.898472	2.21859		1	3	0	2	0	2	8	11	5	2	1	12	8	4	1	4	0	0	8	0	0	0	0	2	0	2	2	6	0	0	0
85395	85395_9	2.41832	0.738565	7.80673	0.00520521	0.423671	0.249928	0.537481	2.21474		4	0	16	0	0	0	2	0	1	11	0	4	1	5	0	4	0	4	4	0	0	0	0	0	3	2	0	4	0	0	0
811	811_15	3.49985	0.414019	7.09822	0.00771604	0.447521	0.0744909	0.160434	2.21417		6	0	12	0	0	1	4	3	2	0	7	21	3	0	2	0	0	3	5	5	5	0	0	2	0	3	16	8	0	0	1
55215	55215_16	4.72698	0.492501	3.86523	0.0492966	0.630438	0.166303	0.357927	2.21407		1	0	10	0	0	2	5	5	2	2	5	5	0	3	5	0	166	0	4	0	0	0	0	2	0	0	19	10	0	0	4
55632	55632_4	17.6138	0.646132	7.75721	0.00534984	0.423671	0.536981	1.14672	2.21326		3	0	0	3	2	4	13	40	7	16	29	28	4	15	5	2	430	19	6	3	0	4	4	5	6	17	18	22	0	13	8
3092	3092_39	8.35128	0.557308	5.30634	0.021248	0.545811	0.158662	0.34094	2.20926		6	0	4	0	0	0	4	16	0	4	10	4	10	8	6	4	238	8	28	0	0	0	2	8	4	7	28	17	0	0	0
100130231	100130231_16	4.52629	0.728302	5.5945	0.018017	0.528959	0.170821	0.36695	2.20868		0	0	0	2	0	0	11	5	7	10	7	14	2	9	4	0	0	0	1	0	3	2	1	4	1	8	2	7	0	0	1
64747	64747_2	10.2005	0.58476	9.66673	0.00187635	0.349635	0.253158	0.543108	2.20784		9	0	4	2	2	2	12	11	7	14	23	11	2	4	2	0	186	6	12	0	8	4	0	2	4	0	36	22	0	12	6
135250	135250_2	5.67565	0.187396	7.23345	0.00715575	0.440512	0.322024	0.689376	2.20499		0	0	0	0	0	0	8	13	3	4	4	6	0	6	0	0	200	2	7	0	0	0	0	4	3	2	3	9	0	0	0
2524	2524_5	10.5859	0.481036	4.81571	0.0282015	0.572577	0.402469	0.859676	2.2034		4	0	0	1	0	2	6	13	2	11	9	14	0	12	2	2	344	0	6	0	0	4	4	7	0	4	3	14	0	2	0
340252	340252_11	7.61683	0.2116	6.76113	0.00931645	0.463544	0.418921	0.894087	2.20215		6	0	5	0	2	0	4	20	3	1	5	9	6	2	3	2	269	9	4	2	6	0	4	3	2	4	6	10	0	0	0
9289	9289_86	3.44888	0.288975	13.9304	0.000189707	0.220353	0.0677167	0.145168	2.20067		3	0	20	2	0	1	9	6	0	10	4	13	2	2	4	0	0	2	2	0	14	0	0	2	4	2	0	3	0	0	1
10274	10274_1	10.3653	0.462029	7.4009	0.00651914	0.433668	0.238173	0.509693	2.20003		6	0	16	6	0	2	6	10	6	10	14	22	2	17	10	0	252	6	10	2	4	0	4	4	2	2	0	8	2	4	14
6202	6202_1	15.3185	0.61306	8.41639	0.00371853	0.403977	0.147029	0.314466	2.19544		6	0	16	1	4	2	19	35	10	18	7	28	20	11	7	0	266	4	11	3	11	0	4	8	10	21	19	15	0	9	26
101928846	101928846_10	6.38295	0.373439	6.67948	0.00975292	0.465831	0.364868	0.777803	2.19517		0	0	0	0	0	4	9	4	2	8	2	11	0	6	2	0	148	0	0	0	0	2	2	0	6	9	2	2	0	2	0
6175	6175_49	3.77396	0.880687	7.44698	0.00635429	0.432215	0.0439762	0.0940579	2.19381		0	0	0	0	0	2	11	14	0	1	8	6	3	2	3	1	0	1	12	0	3	2	2	2	1	6	29	1	0	0	0
57680	57680_60	9.09489	0.407721	9.05128	0.00262511	0.376899	0.126303	0.270019	2.19368		10	0	19	0	2	0	5	18	6	24	9	22	9	6	1	2	164	2	2	0	7	2	1	2	2	12	6	8	0	6	3
100132923	100132923_3	1.06174	0.360058	4.35291	0.0369457	0.601342	0.0976584	0.208809	2.19354		1	0	0	0	0	0	2	2	0	11	2	0	3	0	0	0	0	1	5	0	0	0	0	0	1	0	2	11	0	0	0
100132923	100132923_4	1.06174	0.360058	4.35291	0.0369457	0.601342	0.0976584	0.208809	2.19354		1	0	0	0	0	0	2	2	0	11	2	0	3	0	0	0	0	1	5	0	0	0	0	0	1	0	2	11	0	0	0
100506994	100506994_33	1.46654	0.378317	5.69633	0.0170004	0.522991	0.143966	0.307706	2.1934		0	0	27	0	0	0	1	5	1	3	2	2	12	4	1	0	0	0	6	0	0	0	0	0	0	2	0	5	0	0	0
831	831_2	5.50992	0.599627	4.51642	0.0335711	0.59148	0.0779036	0.166566	2.19318		3	0	1	0	4	1	5	5	0	5	5	24	2	2	10	0	35	4	6	4	4	2	0	8	3	4	0	10	0	0	2
55791	55791_6	2.46143	0.515972	8.12807	0.00435851	0.411123	0.271793	0.579927	2.1929		0	0	16	12	0	0	1	0	0	4	3	3	10	0	4	0	0	0	0	1	9	2	0	0	2	0	4	4	0	2	0
6595	6595_78	5.88722	0.471414	9.68956	0.00185317	0.348224	0.069204	0.147954	2.19285		2	0	10	0	0	3	5	26	0	5	14	18	3	4	0	0	47	3	16	4	2	2	0	3	1	4	5	9	0	4	5
9772	9772_7	4.92893	0.420041	5.30101	0.0213131	0.545975	0.0952985	0.203446	2.189		2	0	2	0	0	0	2	10	3	6	7	24	2	2	0	0	69	3	13	0	0	0	2	2	0	6	7	3	0	2	0
146712	146712_59	3.61018	0.518217	5.30282	0.0212909	0.545811	0.294116	0.626393	2.18856		4	4	27	6	2	0	0	7	2	2	0	0	6	0	1	0	0	2	4	1	2	0	38	4	0	0	12	4	2	0	0
10801	10801_15	3.53399	0.715285	9.18175	0.00244441	0.369613	0.0466747	0.0995443	2.18558		1	0	0	2	0	0	1	11	2	4	12	6	10	4	0	0	0	2	5	0	2	4	0	1	6	7	0	7	0	0	1
644135	644135_8	9.05061	0.199526	15.3876	8.75596e-05	0.186471	0.399563	0.847659	2.18327		4	0	0	0	0	5	10	24	7	16	15	29	0	4	6	2	68	5	3	0	0	3	0	0	10	5	2	20	0	0	2
441094	441094_60	4.36732	0.528179	4.2437	0.0393962	0.607783	0.139237	0.296535	2.18293		2	1	0	0	0	0	0	7	6	6	15	12	0	0	0	0	128	0	4	0	0	0	4	0	0	0	4	8	0	0	0
1729	1729_9	2.72274	0.501066	12.6807	0.000369446	0.241986	0.0466798	0.0994555	2.18269		0	0	5	1	0	1	4	5	3	1	7	5	2	0	4	0	0	2	4	0	0	2	4	2	1	2	16	12	0	0	0
2038	2038_24	3.33137	0.378442	10.7607	0.00103681	0.303099	0.103182	0.219712	2.18173		0	0	29	4	0	0	0	6	1	1	1	7	2	1	14	0	78	8	4	0	1	0	0	1	2	2	17	8	1	1	0
400960	400960_8	9.75867	0.550333	6.21097	0.0126961	0.491832	0.176263	0.374673	2.17839		15	6	57	4	0	0	4	10	0	11	21	17	2	7	57	2	244	7	10	0	6	0	1	8	2	12	9	16	0	0	0
109729137	109729137_7	5.6811	0.520532	5.78568	0.0161573	0.51677	0.426409	0.902111	2.177		1	0	7	0	0	0	5	16	0	1	4	4	2	12	1	0	220	0	2	0	1	1	0	1	5	6	1	0	0	0	2
80895	80895_5	4.1697	0.545234	10.6097	0.00112496	0.309957	0.164678	0.349216	2.17118		5	0	3	0	0	4	7	10	5	4	9	6	10	5	2	0	0	1	16	1	0	0	0	5	2	6	1	16	0	0	1
56882	56882_18	3.1567	0.805694	4.89163	0.0269872	0.567547	0.0748241	0.158738	2.1706		0	1	0	0	0	0	0	11	3	6	1	3	4	3	1	0	0	10	0	0	0	3	0	2	11	4	12	14	0	2	0
56994	56994_24	14.4441	0.625176	8.18395	0.00422627	0.409786	0.256517	0.543178	2.17014		2	0	28	11	0	0	21	17	7	15	44	22	1	20	16	2	216	12	7	12	6	6	4	10	2	9	26	24	2	4	10
9181	9181_61	2.49175	0.91606	6.96604	0.0083071	0.452115	0.0538562	0.114237	2.16992		0	0	0	0	0	0	5	4	4	8	1	1	0	4	0	0	0	0	6	0	0	0	0	0	8	11	4	15	0	0	0
10992	10992_16	10.0249	0.519379	4.47328	0.0344289	0.593951	0.103052	0.218521	2.16968		8	3	11	0	0	0	7	21	1	17	12	13	6	5	0	0	204	6	6	4	7	9	0	9	5	13	13	10	0	1	6
6710	6710_8	8.22485	0.655897	8.74747	0.00310031	0.393368	0.0883445	0.187305	2.16899		9	0	18	0	0	7	1	14	0	14	12	18	2	10	2	2	120	5	0	0	0	4	6	2	0	21	7	14	0	2	2
3783	3783_15	1.84916	0.515685	3.86916	0.0491811	0.630177	0.0998214	0.211564	2.16817		2	0	0	0	0	0	3	11	0	2	2	7	1	1	0	0	0	0	2	2	0	0	0	2	4	0	1	13	0	0	0
441509	441509_3	9.45196	0.226604	6.89282	0.00865425	0.45528	0.334784	0.707458	2.16797		0	0	3	0	0	1	5	19	2	10	11	16	5	0	2	2	308	1	15	0	0	1	0	0	2	8	15	0	0	7	0
85415	85415_10	3.83902	0.406683	7.2431	0.00711738	0.440327	0.207359	0.438667	2.1655		3	0	0	0	0	2	0	3	0	2	4	16	6	2	1	1	43	0	4	0	0	0	0	0	2	10	0	18	0	1	0
51377	51377_36	5.76184	0.813487	11.5774	0.000667577	0.280354	0.230546	0.487284	2.16375		0	0	11	0	0	4	8	20	2	8	15	10	0	10	5	0	50	6	4	0	0	2	6	1	6	0	0	7	0	2	6
84321	84321_25	3.01413	0.505846	7.21111	0.00724538	0.441622	0.187531	0.396548	2.16362		2	0	12	0	0	0	10	6	2	2	6	7	5	5	0	0	0	0	10	2	0	0	0	0	0	2	0	16	0	1	2
10059	10059_22	3.4074	1.05049	3.87758	0.0489351	0.629771	0.213334	0.450789	2.16238		1	0	0	1	0	0	2	11	0	7	8	4	3	7	1	0	84	0	0	0	0	0	4	2	3	4	2	10	0	0	3
2187	2187_1	4.38515	1.34568	5.59974	0.0179632	0.528959	0.972937	2.00768	2.16231		2	0	0	0	0	0	3	23	2	11	9	6	2	6	6	4	0	0	14	0	0	2	0	3	2	15	6	10	0	1	0
728323	728323_25	2.5744	0.532485	7.36352	0.00665605	0.434988	0.25883	0.546337	2.16102		4	0	30	0	2	0	10	18	2	2	10	2	0	0	0	0	0	1	8	0	8	0	0	3	0	0	4	9	0	0	0
29087	29087_17	4.66168	0.696121	9.18386	0.00244159	0.369504	0.303552	0.640077	2.16008		1	0	5	0	1	4	6	21	0	4	6	8	2	5	2	0	0	8	12	1	0	1	2	2	10	12	0	10	0	2	0
101928087	101928087_2	4.37411	0.495787	5.28755	0.0214784	0.545982	1.09529	2.24348	2.15825		0	0	0	0	0	0	4	18	6	5	9	21	4	1	7	1	0	0	7	0	1	0	0	0	3	6	3	14	0	1	1
27130	27130_7	5.9406	0.45954	7.57239	0.00592692	0.429057	0.223997	0.472116	2.15539		1	0	0	2	0	0	11	14	3	4	10	14	6	6	6	4	86	0	0	2	6	0	0	0	2	8	2	10	0	0	0
400960	400960_15	2.6782	0.657668	5.53596	0.0186296	0.531389	0.0834631	0.176123	2.1553		1	0	4	0	0	2	0	11	2	7	5	15	0	8	2	0	0	0	2	1	0	0	1	0	0	5	2	2	0	1	0
105371893	105371893_1	2.05779	0.981384	4.64652	0.0311166	0.583549	0.220116	0.463687	2.1537		0	0	1	0	0	0	2	12	2	2	4	8	4	6	1	0	0	0	0	0	0	0	0	2	1	0	4	12	0	2	0
348094	348094_13	3.93398	0.453959	6.58006	0.0103128	0.471713	0.193307	0.407279	2.15328		1	0	0	0	0	2	0	14	1	5	2	6	2	1	2	1	64	3	5	0	2	4	2	5	0	3	1	8	0	0	0
200424	200424_22	5.41223	0.522352	4.55651	0.0327937	0.589272	0.100871	0.212506	2.15081		0	0	0	0	1	2	6	12	2	2	12	7	1	6	2	0	111	2	1	2	2	1	2	3	9	2	11	8	0	2	1
64359	64359_18	4.0338	0.530951	4.64884	0.0310745	0.583504	0.183493	0.386287	2.15061		1	0	0	0	0	3	11	14	4	1	10	19	0	5	0	0	0	0	2	1	2	0	2	0	0	0	0	7	0	0	0
105371016	105371016_3	4.76132	0.466057	10.1626	0.00143315	0.323318	0.968681	1.9917	2.15059		1	0	4	0	1	0	16	12	0	6	6	18	3	8	3	0	0	5	3	0	0	0	0	2	3	12	11	5	0	1	3
8559	8559_43	2.25595	0.5079	5.26632	0.021742	0.546536	0.103921	0.218904	2.15049		1	0	1	3	0	1	2	9	1	0	3	7	1	1	1	0	32	0	0	0	2	0	0	0	0	3	12	6	0	2	0
4089	4089_1	3.60061	0.892105	5.14935	0.023255	0.552371	0.134567	0.283324	2.14971		7	6	0	0	0	0	3	19	0	3	5	12	0	0	0	0	0	0	6	2	1	4	0	2	2	0	0	14	0	0	0
101927957	101927957_5	2.88449	0.692151	5.70354	0.0169307	0.522261	0.100524	0.211683	2.14954		0	0	0	0	0	0	4	6	2	12	0	10	0	0	0	2	0	0	0	0	0	2	0	0	2	0	12	6	0	0	2
51322	51322_63	1.27829	0.618037	4.23441	0.0396124	0.608309	0.0443121	0.0933271	2.14935		0	0	25	6	0	0	4	7	0	0	1	2	0	1	4	0	0	1	0	0	11	0	0	2	0	0	0	0	0	0	0
55660	55660_49	6.0861	0.504513	10.4036	0.00125768	0.3179	0.139459	0.293568	2.14927		5	4	33	1	3	0	3	10	4	11	4	8	4	3	3	1	94	0	11	0	1	0	0	5	6	9	7	10	0	7	0
7009	7009_7	2.56137	0.75073	6.17606	0.012949	0.493192	0.0791023	0.166573	2.14923		6	0	0	0	0	2	1	5	2	2	12	8	0	3	1	0	0	0	18	0	4	0	0	0	2	0	0	10	0	0	0
100506462	100506462_42	5.06478	0.2294	9.25706	0.00234589	0.368446	0.334893	0.70287	2.1481		2	0	0	0	3	0	7	13	2	9	7	12	6	0	1	0	68	0	8	0	0	0	0	0	8	4	2	5	0	3	3
11315	11315_20	7.14023	0.509233	9.236	0.00237303	0.369001	0.21969	0.461863	2.14788		5	0	2	0	3	2	9	9	2	12	9	21	7	4	7	5	0	2	4	3	8	1	11	2	3	9	4	10	0	5	0
388789	388789_1	1.69176	0.826678	7.00943	0.00810815	0.448964	0.449263	0.940313	2.14721		4	0	16	0	0	3	0	11	2	2	2	5	2	4	2	0	0	0	1	0	0	0	0	0	0	2	0	6	0	0	0
8241	8241_9	5.84042	0.478208	10.528	0.00117577	0.312761	0.15421	0.324225	2.14611		0	0	6	2	2	1	3	38	8	9	13	10	4	5	0	0	74	5	12	2	1	1	0	3	7	7	3	2	0	0	1
3030	3030_36	4.06718	0.733582	5.57604	0.0182079	0.529414	0.104412	0.21959	2.14592		0	0	28	0	0	4	0	9	0	2	3	3	0	3	8	4	0	4	0	0	0	6	5	2	0	0	2	12	0	0	6
7335	7335_8	2.34761	0.684783	4.50713	0.0337539	0.591688	0.120309	0.252831	2.14402		2	1	12	0	0	0	2	5	1	0	4	12	3	1	0	0	0	3	4	3	4	0	0	5	4	2	0	0	0	0	0
100861516	100861516_2	3.37708	1.54136	4.20244	0.0403659	0.609958	0.953354	1.95693	2.1433		0	0	0	0	0	0	2	8	1	8	4	12	16	0	0	0	0	8	6	0	0	2	0	5	2	3	12	8	0	0	0
23420	23420_51	9.94433	0.534144	10.3595	0.00128813	0.320337	1.56533	3.10575	2.14322		18	10	0	0	0	13	9	6	5	11	4	9	18	11	6	3	0	7	12	2	3	4	11	11	11	8	8	11	0	4	4
8202	8202_15	1.99263	0.462923	6.88721	0.00868145	0.45528	0.0791162	0.166242	2.14299		2	0	1	0	0	2	2	12	4	1	2	2	3	2	0	0	0	0	2	0	2	0	0	2	0	1	2	17	2	1	2
1982	1982_28	3.00465	0.377892	15.4746	8.36235e-05	0.186471	0.0561407	0.117971	2.14288		4	0	32	2	0	4	4	8	5	8	7	2	0	1	5	0	0	19	5	0	12	0	2	0	0	0	5	13	0	1	0
23098	23098_13	8.90613	0.4572	5.76863	0.0163147	0.517871	0.194008	0.40721	2.14233		9	0	18	0	0	0	6	5	0	5	4	12	9	2	0	2	322	6	4	0	0	0	4	2	2	11	26	19	0	0	0
100507006	100507006_5	3.24502	0.513156	13.7136	0.000212905	0.220353	0.103178	0.216662	2.14148		2	0	0	6	0	0	4	10	2	3	14	9	4	4	0	0	0	0	7	0	0	2	2	0	0	0	4	12	0	0	0
5330	5330_4	3.47843	0.587428	6.29436	0.0121122	0.485878	0.0430206	0.0903326	2.14059		0	0	3	0	0	0	8	5	1	5	4	3	0	5	1	2	22	0	2	0	2	3	0	1	0	4	6	12	0	2	4
550	550_22	3.80507	0.534416	10.6288	0.0011134	0.308449	0.129927	0.272684	2.14041		0	7	22	2	0	4	4	1	0	6	0	8	1	4	0	0	38	4	6	4	3	0	2	1	2	1	0	2	0	0	6
4126	4126_1	6.57058	0.549188	7.35447	0.00668962	0.435613	0.145871	0.30607	2.14004		6	2	4	2	0	2	7	17	6	21	2	29	4	6	2	0	0	2	0	0	0	2	0	6	6	2	19	8	0	2	0
313	313_33	3.52762	0.465276	8.36068	0.00383427	0.404317	0.0934783	0.196093	2.13837		6	0	0	2	0	2	4	14	0	8	6	10	6	0	2	0	0	15	6	4	8	0	0	2	4	2	9	18	0	0	0
9733	9733_36	3.98082	0.619604	4.30954	0.0378992	0.604297	0.12991	0.272413	2.13792		2	0	0	0	0	2	0	4	1	3	7	11	2	4	4	0	70	0	4	2	1	0	2	4	6	0	20	8	0	2	0
1201	1201_55	5.6702	0.454998	7.42715	0.00642469	0.432215	0.0851001	0.178351	2.13555		8	6	52	2	0	0	3	9	1	2	7	4	15	1	0	0	114	9	4	1	2	4	0	4	5	0	5	2	1	0	1
1201	1201_54	5.4244	0.495835	5.81303	0.0159078	0.514665	0.0832491	0.174331	2.1332		8	6	50	2	0	0	3	9	0	2	5	3	15	1	0	0	114	9	3	1	2	4	0	4	5	0	5	1	1	0	1
4122	4122_73	7.91676	0.585115	4.1645	0.0412796	0.613766	0.0937457	0.19629	2.13302		2	0	15	2	0	0	9	4	4	5	5	2	0	10	1	0	206	1	13	7	5	2	0	5	14	12	35	11	0	0	1
51507	51507_1	4.74097	0.445399	11.711	0.000621311	0.275196	0.115573	0.241838	2.13153		2	0	14	0	0	4	6	19	0	4	6	12	12	6	4	2	0	10	2	0	3	0	6	12	2	3	1	11	0	0	0
6217	6217_22	3.71041	0.649962	8.09007	0.00445085	0.412112	0.0922871	0.193135	2.13149		1	0	0	4	1	1	6	15	4	16	5	5	4	5	0	1	0	3	6	0	5	0	0	0	4	10	7	1	0	2	0
102467146	102467146_21	6.0097	0.44505	4.03662	0.0445228	0.620615	0.332603	0.694068	2.13129		0	0	1	0	0	1	2	10	0	2	8	10	6	5	2	0	200	0	2	0	0	0	0	1	5	0	11	9	0	8	0
2108	2108_18	7.47505	0.44954	13.0425	0.000304499	0.233938	0.212705	0.44445	2.12992		2	0	13	0	0	3	6	6	8	4	21	19	2	13	2	6	78	8	3	2	7	0	2	2	3	10	7	8	0	0	1
80162	80162_1	7.4837	0.591111	6.04216	0.0139682	0.501296	0.0910421	0.190271	2.12756		5	6	3	0	0	4	2	16	4	4	2	8	14	9	2	0	118	5	7	2	2	6	1	3	4	5	5	6	0	5	3
10765	10765_80	2.41482	0.351572	6.85698	0.00882954	0.456851	0.070853	0.148073	2.12721		0	0	6	0	0	0	6	12	0	0	2	11	2	4	3	0	0	2	0	2	0	2	0	0	0	0	2	4	0	0	0
9262	9262_15	8.9685	0.543547	8.64058	0.00328757	0.395497	0.164512	0.34358	2.12705		11	0	4	2	0	4	30	19	3	10	28	24	5	17	8	2	0	2	6	1	3	0	2	2	2	1	7	8	0	8	4
90379	90379_3	4.20188	0.615554	5.51336	0.0188717	0.531899	0.172304	0.35968	2.12586		0	0	0	0	1	0	0	12	4	8	4	17	12	1	4	0	22	6	6	0	0	2	0	4	2	4	4	4	2	0	0
5909	5909_43	3.82903	1.08341	3.97158	0.0462742	0.624561	0.101994	0.212995	2.12549		0	0	0	0	0	2	2	6	2	8	8	5	2	10	1	0	16	0	2	0	12	0	4	0	16	4	0	0	0	4	1
4926	4926_86	5.57243	0.663068	6.45474	0.0110657	0.477756	0.0702441	0.146682	2.12488		2	0	0	0	0	4	6	9	2	6	8	9	20	10	0	5	0	2	16	0	1	0	0	3	5	4	12	6	0	1	2
2873	2873_18	3.00253	0.495321	7.74218	0.00539456	0.423671	0.10253	0.214055	2.12472		0	0	6	2	0	0	0	2	10	13	4	6	12	4	0	0	0	0	3	2	2	0	2	2	4	0	4	8	0	0	2
4666	4666_48	3.4373	0.952104	5.43065	0.0197863	0.536967	0.0370378	0.0773349	2.12435		2	0	0	0	0	2	13	6	2	3	7	5	0	14	5	0	0	8	11	0	0	0	3	0	2	4	1	1	0	0	0
10445	10445_40	4.07365	0.621296	5.25549	0.0218777	0.547437	0.170081	0.354688	2.12295		2	0	0	0	0	0	4	16	7	3	2	19	6	2	14	0	0	10	11	0	4	0	0	0	0	2	0	12	0	4	0
51663	51663_31	3.48238	0.725348	10.2289	0.00138253	0.321303	0.148028	0.308729	2.12267		8	0	0	0	0	2	2	7	0	4	7	6	8	0	0	3	0	0	15	2	0	1	4	1	0	9	18	4	0	0	0
9204	9204_23	10.5722	0.503845	4.1281	0.0421766	0.615109	0.268928	0.560088	2.12255		1	1	28	8	2	0	14	15	2	8	16	13	0	6	3	0	304	9	2	0	10	0	8	2	4	6	37	14	0	2	8
3178	3178_1	9.08936	1.15699	4.02797	0.0447517	0.621439	0.0749249	0.156116	2.11865		9	0	0	0	0	3	8	40	5	7	20	24	11	20	7	0	0	0	2	0	0	7	1	6	7	9	15	33	0	5	2
645513	645513_30	7.21769	0.672346	6.34392	0.0117785	0.482692	0.486083	1.00649	2.11838		6	2	16	0	2	2	10	21	4	20	14	20	6	14	1	0	69	8	0	3	4	0	0	5	2	8	2	17	0	2	1
55668	55668_1	6.46121	0.332598	3.91702	0.0477995	0.627252	0.13442	0.279912	2.11786		3	0	0	0	0	1	2	11	1	9	4	4	11	10	2	2	224	3	5	1	2	1	2	2	0	3	16	4	0	0	4
55668	55668_2	6.46121	0.332598	3.91702	0.0477995	0.627252	0.13442	0.279912	2.11786		3	0	0	0	0	1	2	11	1	9	4	4	11	10	2	2	224	3	5	1	2	1	2	2	0	3	16	4	0	0	4
8667	8667_2	1.53044	0.581337	8.72084	0.00314592	0.393532	0.0834371	0.173708	2.11636		4	0	20	0	0	0	2	12	0	3	1	5	2	1	10	0	0	0	2	0	0	0	0	0	0	3	0	9	0	0	2
114883	114883_2	2.44766	0.461723	6.01726	0.0141666	0.502494	0.0964521	0.200742	2.11565		3	0	4	7	0	1	2	7	1	5	2	14	0	1	0	0	0	1	2	0	0	0	0	0	0	0	12	0	0	0	1
9643	9643_15	3.46327	0.384584	6.62514	0.0100549	0.468374	0.253042	0.525863	2.11562		3	0	2	0	0	3	2	16	3	2	7	7	4	2	2	0	56	6	4	2	9	1	0	2	0	3	5	2	0	0	0
2358	2358_7	6.88304	0.359074	5.64502	0.017505	0.52629	0.257943	0.535862	2.11481		5	4	8	1	2	0	8	4	1	12	6	5	3	4	16	0	181	2	4	0	0	0	0	6	7	7	10	14	0	3	6
100874121	100874121_2	3.17578	0.923207	4.01964	0.0449734	0.622498	0.895664	1.82573	2.11411		10	0	0	0	0	0	2	16	4	6	1	12	7	0	1	0	0	2	3	0	0	1	4	0	4	3	4	0	0	2	0
387	387_10	3.02375	0.663807	5.62669	0.0176891	0.527559	0.0727209	0.151269	2.11377		1	0	0	0	0	0	4	9	2	8	2	7	14	1	0	0	0	1	4	0	11	2	0	1	0	5	19	5	0	2	1
[truncated: 20,652 more rows]

## Sheet: Hoja2
groupID	featureID	exonBaseMean	dispersion	stat	pvalue	padj	X1	X0	log2fold_0_1	LogFC_1_0	countData.1_2.IN.bam	countData.11_2_BIS.IN.bam	countData.1146_1.IN.bam	countData.13_1_BIS.IN.bam	countData.19_2_BIS.IN.bam	countData.213_1.IN.bam	countData.228_1.IN.bam	countData.234_1_BIS.IN.bam	countData.243_1.IN.bam	countData.272_1.IN.bam	countData.29_2.IN.bam	countData.325_1_BIS.IN.bam	countData.35_1.IN.bam	countData.39_2.IN.bam	countData.40_2_BIS.IN.bam	countData.42_1.IN.bam	countData.47_1_BIS.IN.bam	countData.51_2.IN.bam	countData.52_1.IN.bam	countData.54_2_BIS.IN.bam	countData.55_2_BIS.IN.bam	countData.56_1_BIS.IN.bam	countData.58_1.IN.bam	countData.62_2.IN.bam	countData.64_1.IN.bam	countData.69_2_BIS.IN.bam	countData.8_2.IN.bam	countData.82_1.IN.bam	countData.82_2.IN.bam	countData.83_2.IN.bam	countData.84_2.IN.bam
[truncated: 20 more rows]
